# Supplementary material for: Cell-type-specific expression of tRNAs in the brain regulates cellular homeostasis
Source: Neuron. Author manuscript; Available in PMC 2024 May 3. (PMC11065635; doi:10.1016/j.neuron.2024.01.028)
Supplement: MMC6 [file NIHMS1969755-supplement-MMC6.xlsx]

## Sheet: Sheet1
Table S5: Northern blot probe sequences
Northern Probe	Sequence	Source
Ile-TAT-1-1 (precursor)	CGGCATCGCTTACGCCTAGCACTGAC	This study
Ile-TAT-2-1 (precursor)	CCTCGGCATCACCCGCACATATACTG	This study
Ile-TAT-2-2 (precursor)	CGCTCTCGCGCACACACTGTTGTATA	This study
Ile-TAT-2-3 (precursor)	GCATTGCTCTGCATGTACTGCTGTAT	This study
Ile-TAT Pool	GCATTGCTCTGCATGTACTGCTGTAT	Kapur et al., 2020
Ile-TAT-1-1 (mature)	GCATTGCTCTGCATGTACTGCTGTAT	Kapur et al., 2020
Ile-TAT-2-(1,2,3) (mature)	TGAGGCTCGAACTCACAACCTCGGC	Kapur et al., 2020
Arg-TCT-1-1	GGGACTCGAACCCGGAACCTTTGAATT	Ishimura et al., 2014
Arg-TCT-2-1	GGGATTCGAACCCACAACCTTTGAATT	Ishimura et al., 2014
Arg-TCT-3-1	GGGACTCGAACCCACAACCTTTGAATT	Ishimura et al., 2014
Arg-TCT-4-1-N (n-Tr20 B6N allele)	GGGACTCGAACCCGGAACCTCTGGATT	Ishimura et al., 2014
Arg-TCT-4-1-J (n-Tr20 B6J allele)	GGGACTCGAACCCAGAACCTCTGGATT	Ishimura et al., 2014
Arg-TCT-5-1	GGGACTCGAACCCGCAACCTTTGAATT	Ishimura et al., 2014
Arg-ACG Pool	CTGATCCGTAGTCAGACGCGTTATC	This study
Arg-CCG-1;-2	TGATCCGGAATCAGACGCCTTATCC	This study
Arg-CCG-3	AGCTCCGGAGGCTGATGCCTTATCC	This study
Arg-CCT	CGAACCCACAATCCCTGGCTTAGGA	This study
Arg-TCG	CAATCTTCTGATCCGAAGTCAGACGCCTTATCCATTAGGCCACGTGG	This study
Ile-AAT	ACCTTGGCGTTATTAGCACCACGCTCTAACCAACTGAGCTAACCGGCC	This study
5S rRNA	CATCCAAGTACTAACCAGGCCCGAC	Ishimura et al., 2014
