# Supplementary material for: Cell-type-specific expression of tRNAs in the brain regulates cellular homeostasis
Source: Neuron. Author manuscript; Available in PMC 2024 May 3. (PMC11065635; doi:10.1016/j.neuron.2024.01.028)
Supplement: MMC5 [file NIHMS1969755-supplement-MMC5.xlsx]

## Sheet: Weighted codon use
Supplementary Table S4: Weighted codon use in the translatome of cell populations in the mouse brain
codon	Astrocyte-1	Astrocyte-2	Astrocyte-3	Cerebellar granule cell-1	Cerebellar granule cell-2	Cerebellar granule cell-3	Layer V cortical neuron-1	Layer V cortical neuron-2	Layer V cortical neuron-3	DG granule cell-1	DG granule cell-2	DG granule cell-3	Inhibitory interneuron-1	Inhibitory interneuron-2	Inhibitory interneuron-3	Microglia-1	Microglia-2	Microglia-3	Purkinje cells-1	Purkinje cells-2	Purkinje cells-3	anticodon	amino.acid
AAA	2.13643	2.13262	2.15637	2.34361	2.35259	2.38036	2.21294	2.22322	2.19756	2.23167	2.21595	2.22266	2.22405	2.25514	2.24407	2.23535	2.23735	2.22922	2.12312	2.16927	2.16411	TTT	Lys
AAC	2.25889	2.26511	2.25546	2.11942	2.11922	2.11656	2.13798	2.13942	2.14049	2.10782	2.11245	2.1152	2.14583	2.143	2.14396	2.16328	2.15545	2.16457	2.16228	2.16604	2.17305	GTT	Asn
AAG	3.81236	3.85539	3.84398	3.96702	3.96907	3.9637	4.15119	4.13394	4.14072	3.95192	3.99213	3.97305	4.04682	4.02417	4.04057	4.01627	3.98622	3.98856	4.06802	4.04656	4.08407	CTT	Lys
AAT	1.49101	1.4916	1.50168	1.5946	1.60112	1.61643	1.47209	1.4833	1.4669	1.4829	1.46983	1.47479	1.50765	1.52372	1.51525	1.49323	1.49763	1.48494	1.50045	1.53431	1.5209	ATT	Asn
ACA	1.5182	1.50142	1.51465	1.47993	1.48117	1.49467	1.41155	1.42049	1.40714	1.46471	1.44769	1.46609	1.42981	1.44774	1.43942	1.50658	1.51303	1.52111	1.4063	1.42782	1.41535	TGT	Thr
ACC	1.96888	1.97547	1.97203	1.89784	1.89376	1.8833	1.96247	1.95676	1.96724	1.9367	1.95043	1.94837	1.96063	1.9504	1.95175	2.00833	1.99587	2.0081	1.98231	1.95854	1.97344	GGT	Thr
ACG	0.57728	0.57792	0.572671	0.576204	0.575135	0.572297	0.595052	0.593689	0.596791	0.59559	0.598258	0.593982	0.583513	0.579458	0.580268	0.565808	0.568498	0.561299	0.59563	0.590198	0.591177	CGT	Thr
ACT	1.26307	1.26481	1.26711	1.2945	1.29478	1.30415	1.21764	1.22269	1.21592	1.23424	1.22807	1.23256	1.25563	1.26311	1.25918	1.28226	1.28494	1.27913	1.22015	1.22932	1.22632	AGT	Thr
AGA	0.891946	0.892602	0.900992	1.07892	1.08351	1.09799	0.969912	0.977578	0.965087	1.01877	1.00788	1.00348	0.988127	1.00103	0.996839	0.982223	0.980834	0.975329	0.914226	0.935861	0.930603	TCT	Arg
AGC	1.837	1.84077	1.82953	1.85508	1.85239	1.84615	1.86112	1.85864	1.868	1.90776	1.9063	1.89761	1.82395	1.8174	1.8197	1.89044	1.89883	1.89529	1.84179	1.83414	1.83404	GCT	Ser
AGG	1.00685	1.01047	1.00632	1.09485	1.09637	1.09898	1.07756	1.0778	1.07721	1.10611	1.1049	1.09772	1.06972	1.06986	1.07121	1.02252	1.01883	1.01961	1.04107	1.04438	1.04516	CCT	Arg
AGT	1.02884	1.02913	1.02948	1.18766	1.18925	1.20079	1.08693	1.09281	1.0866	1.14939	1.13739	1.13481	1.09963	1.10905	1.10474	1.08587	1.09285	1.07766	1.03907	1.0496	1.04302	ACT	Ser
ATA	0.718328	0.690177	0.715392	0.583002	0.583502	0.594165	0.546202	0.554141	0.538684	0.598181	0.578138	0.607244	0.570882	0.596092	0.586371	0.630453	0.637322	0.65924	0.521153	0.541979	0.527582	TAT	Ile
ATC	2.49958	2.50079	2.49538	2.38293	2.37987	2.36779	2.50175	2.49599	2.50392	2.4217	2.44005	2.44215	2.48635	2.47328	2.47687	2.34214	2.32424	2.34058	2.5932	2.57317	2.57634	GAT	Ile
ATG	2.39724	2.40905	2.40719	2.42099	2.42434	2.42181	2.44982	2.447	2.44811	2.34287	2.35407	2.34664	2.41148	2.40733	2.41153	2.30647	2.29365	2.29073	2.44228	2.44143	2.44742	CAT	Met
ATT	1.67151	1.65065	1.68047	1.61925	1.62181	1.63632	1.56969	1.57764	1.55873	1.55803	1.54302	1.57283	1.61271	1.63598	1.62623	1.53092	1.52709	1.54671	1.57572	1.60502	1.59219	AAT	Ile
CAA	1.05073	1.04692	1.05404	1.03493	1.03789	1.05041	0.951617	0.958365	0.947707	0.998674	0.983561	0.99297	0.967273	0.983194	0.976693	1.03911	1.04041	1.04508	0.931954	0.954462	0.948223	TTG	Gln
CAC	1.47326	1.48091	1.47715	1.40001	1.39773	1.39183	1.40573	1.40398	1.40863	1.43872	1.43893	1.43663	1.39447	1.39077	1.39245	1.43884	1.43987	1.44335	1.39828	1.3903	1.38383	GTG	His
CAG	3.39366	3.41042	3.38436	3.55141	3.54962	3.54573	3.54355	3.54163	3.55219	3.55608	3.5584	3.54404	3.51264	3.49334	3.50475	3.50482	3.50606	3.49273	3.54715	3.5351	3.54594	CTG	Gln
CAT	0.933546	0.929892	0.936235	0.956064	0.957147	0.965148	0.896379	0.901887	0.895248	0.931018	0.922275	0.924997	0.915114	0.922919	0.919675	0.942386	0.950075	0.943654	0.877919	0.892467	0.879809	ATG	His
CCA	1.53606	1.51738	1.52794	1.64599	1.64542	1.64865	1.58197	1.58611	1.58156	1.69469	1.68721	1.69179	1.60648	1.61722	1.6106	1.66791	1.68535	1.68231	1.52569	1.5309	1.52919	TGG	Pro
CCC	1.77274	1.77394	1.76138	1.76129	1.75681	1.73565	1.8388	1.82866	1.84779	1.85844	1.87608	1.85959	1.8129	1.79425	1.80164	1.83455	1.84244	1.842	1.81943	1.78848	1.80552	GGG	Pro
CCG	0.633041	0.628961	0.625458	0.628537	0.627541	0.617113	0.664778	0.659179	0.666934	0.670869	0.675593	0.665505	0.645513	0.6397	0.640528	0.664332	0.67285	0.662181	0.655307	0.642979	0.644026	CGG	Pro
CCT	1.66472	1.66623	1.66138	1.77901	1.77841	1.77748	1.71636	1.71822	1.7208	1.79878	1.80085	1.78988	1.74718	1.74519	1.74351	1.86853	1.87765	1.87482	1.71694	1.71314	1.72063	AGG	Pro
CGA	0.712136	0.70498	0.705876	0.735026	0.734333	0.734724	0.73055	0.73039	0.729009	0.752471	0.751534	0.752297	0.726944	0.727653	0.729036	0.777447	0.783988	0.782024	0.719101	0.722053	0.721117	TCG	Arg
CGC	1.23149	1.23129	1.21572	1.04247	1.03924	1.02372	1.15949	1.14853	1.1621	1.12161	1.13405	1.12594	1.11102	1.09609	1.10304	1.01829	1.01541	1.02191	1.16743	1.13724	1.14793	GCG	Arg
CGG	1.11083	1.10824	1.09932	1.12926	1.12635	1.11491	1.18603	1.17848	1.18856	1.17964	1.18586	1.17762	1.14237	1.12937	1.13657	1.08371	1.08151	1.08204	1.17116	1.15244	1.15449	CCG	Arg
CGT	0.537732	0.539996	0.537653	0.546939	0.545983	0.544045	0.547497	0.545905	0.547529	0.535838	0.537935	0.536329	0.542241	0.539656	0.541823	0.529781	0.52684	0.528836	0.551936	0.545648	0.551033	ACG	Arg
CTA	0.836186	0.798895	0.828289	0.688901	0.686636	0.691752	0.684825	0.689997	0.678864	0.736117	0.714445	0.753557	0.701119	0.723821	0.717385	0.76194	0.765786	0.799302	0.66329	0.675457	0.661995	TAG	Leu
CTC	1.87283	1.87495	1.86738	1.76036	1.75584	1.74773	1.79454	1.79192	1.79909	1.79105	1.79535	1.79526	1.81761	1.80729	1.81172	1.82452	1.8174	1.82791	1.91739	1.89884	1.90394	GAG	Leu
CTG	4.07304	4.09321	4.06022	3.75177	3.74165	3.7111	3.98147	3.96515	3.99551	3.91338	3.93789	3.91867	3.95825	3.91515	3.93531	3.97877	3.97776	3.9674	4.13506	4.086	4.08745	CAG	Leu
CTT	1.14997	1.13621	1.14893	1.17939	1.18137	1.19319	1.10564	1.11271	1.10164	1.15373	1.13923	1.14878	1.14232	1.1574	1.15035	1.15679	1.15943	1.16139	1.1022	1.12152	1.10693	AAG	Leu
GAA	2.74164	2.74104	2.75704	3.07114	3.08335	3.11779	2.87087	2.88895	2.85883	2.89221	2.86929	2.88426	2.87119	2.90071	2.88661	2.69028	2.68785	2.68343	2.76443	2.8247	2.80783	TTC	Glu
GAC	2.90512	2.91699	2.89982	2.92217	2.92143	2.91217	3.00928	3.00398	3.0158	2.93994	2.9551	2.94494	2.97513	2.95793	2.96412	2.90781	2.90502	2.89864	3.03734	3.02153	3.03111	GTC	Asp
GAG	4.49667	4.5067	4.46927	4.64829	4.6447	4.63179	4.78758	4.77731	4.79817	4.63663	4.65861	4.65164	4.66909	4.63257	4.64976	4.40206	4.38262	4.39094	4.72149	4.69313	4.71492	CTC	Glu
GAT	2.23117	2.24735	2.25359	2.46573	2.47298	2.49128	2.35927	2.36903	2.35169	2.33912	2.33487	2.33613	2.36726	2.3787	2.37038	2.24403	2.24763	2.2334	2.38186	2.41046	2.40992	ATC	Asp
GCA	1.60729	1.59751	1.60567	1.65821	1.66056	1.66685	1.62453	1.62819	1.62132	1.63319	1.62313	1.63325	1.62351	1.63046	1.62911	1.5347	1.54097	1.53961	1.59568	1.60269	1.60048	TGC	Ala
GCC	2.9671	2.97819	2.96384	2.76772	2.76103	2.73434	2.96093	2.94392	2.96871	2.89936	2.91898	2.91406	2.92491	2.89814	2.91067	2.88867	2.89314	2.89745	2.9485	2.9086	2.92877	GGC	Ala
GCG	0.782767	0.777017	0.777013	0.730513	0.730111	0.718533	0.811919	0.802992	0.811424	0.776795	0.781935	0.77353	0.77641	0.770873	0.774118	0.747126	0.750679	0.74464	0.772494	0.759619	0.763285	CGC	Ala
GCT	2.14736	2.16498	2.16354	2.16071	2.16087	2.16262	2.14259	2.14049	2.13973	2.13134	2.13422	2.13192	2.16344	2.16125	2.16322	2.1086	2.10052	2.1068	2.14223	2.13584	2.14264	AGC	Ala
GGA	1.69252	1.68005	1.69586	1.65924	1.66411	1.67271	1.60413	1.60782	1.59822	1.63011	1.61844	1.62567	1.61699	1.6331	1.62515	1.64045	1.64307	1.6541	1.55973	1.58249	1.57657	TCC	Gly
GGC	2.42833	2.44426	2.43357	2.33619	2.33274	2.30499	2.4815	2.46322	2.48654	2.40569	2.42864	2.41071	2.43339	2.40972	2.42003	2.5103	2.50478	2.51099	2.48812	2.44095	2.45997	GCC	Gly
GGG	1.54732	1.54577	1.53633	1.52086	1.51946	1.50772	1.56173	1.55724	1.56794	1.5649	1.5708	1.56132	1.5384	1.5285	1.53185	1.53021	1.53014	1.52503	1.56509	1.54514	1.55246	CCC	Gly
GGT	1.20506	1.21385	1.21701	1.23326	1.23422	1.23326	1.21973	1.21861	1.2185	1.20758	1.21036	1.20779	1.23156	1.22942	1.23074	1.23285	1.21809	1.24521	1.19219	1.19029	1.19452	ACC	Gly
GTA	0.696504	0.680691	0.69369	0.704008	0.704507	0.710941	0.664057	0.668541	0.66039	0.67893	0.67016	0.682042	0.67937	0.690443	0.685727	0.709066	0.711396	0.715293	0.674296	0.682062	0.675276	TAC	Val
GTC	1.50784	1.51199	1.50458	1.4642	1.46253	1.45793	1.51058	1.50838	1.51369	1.47754	1.48749	1.48335	1.52088	1.51155	1.51477	1.54483	1.53997	1.53657	1.56746	1.55552	1.57055	GAC	Val
GTG	3.07015	3.09698	3.0716	2.90346	2.89721	2.87883	3.02192	3.01219	3.03214	2.92929	2.95299	2.93521	3.02269	2.99431	3.00433	3.0908	3.10557	3.07336	3.10388	3.06526	3.07537	CAC	Val
GTT	1.00563	1.00552	1.01795	1.07822	1.08092	1.09252	1.01772	1.02347	1.01249	1.02669	1.02048	1.02236	1.04143	1.05364	1.04761	1.02664	1.0291	1.02197	0.989284	1.00829	1.00172	AAC	Val
TAC	1.73557	1.73605	1.73414	1.59958	1.59829	1.5898	1.64325	1.64162	1.64622	1.61248	1.62102	1.61777	1.65649	1.65312	1.65416	1.75653	1.75256	1.75039	1.69359	1.68575	1.6805	GTA	Tyr
TAT	1.13046	1.12769	1.13983	1.17106	1.17373	1.18029	1.11922	1.12498	1.11556	1.13103	1.12652	1.13032	1.13986	1.1512	1.14493	1.16244	1.16862	1.15927	1.10127	1.11606	1.10556	ATA	Tyr
TCA	0.988022	0.968412	0.984295	1.05096	1.05054	1.0624	0.975882	0.983007	0.973017	1.05481	1.03634	1.05403	0.998417	1.01492	1.00869	0.996538	1.00159	1.01106	0.936184	0.950744	0.945063	TGA	Ser
TCC	1.6522	1.64936	1.63761	1.62948	1.62567	1.62042	1.67345	1.6712	1.68013	1.707	1.71097	1.70556	1.67457	1.66701	1.6699	1.70894	1.71246	1.70899	1.66838	1.65622	1.6652	GGA	Ser
TCG	0.413672	0.410559	0.410557	0.445791	0.445389	0.441328	0.468759	0.466034	0.469826	0.472588	0.474169	0.469348	0.456743	0.453715	0.455314	0.418925	0.421563	0.417111	0.462387	0.457007	0.456814	CGA	Ser
TCT	1.39982	1.40233	1.40285	1.50699	1.5069	1.51976	1.39828	1.40561	1.39786	1.45522	1.44587	1.44788	1.43358	1.44084	1.43694	1.439	1.44062	1.43404	1.36753	1.37886	1.37484	AGA	Ser
TGC	1.09583	1.09739	1.08579	0.945459	0.943463	0.937464	0.990397	0.988835	0.994639	0.997155	1.00043	0.992302	0.989263	0.984302	0.98571	1.06465	1.06046	1.05886	1.04043	1.03947	1.03336	GCA	Cys
TGG	1.17066	1.1745	1.16723	1.04182	1.0419	1.03971	1.05003	1.05024	1.05265	1.06012	1.05842	1.05427	1.07651	1.07428	1.07271	1.14222	1.13785	1.13444	1.08732	1.08479	1.08119	CCA	Trp
TGT	0.850932	0.84996	0.848395	0.84073	0.842663	0.846524	0.799585	0.803218	0.800766	0.832885	0.827682	0.821735	0.815524	0.820971	0.818045	0.910701	0.911571	0.900065	0.813184	0.825909	0.812329	ACA	Cys
TTA	0.56023	0.541261	0.560077	0.599747	0.601352	0.614416	0.521489	0.530132	0.516079	0.569939	0.551671	0.569154	0.545521	0.566079	0.558028	0.522313	0.526373	0.535644	0.501655	0.525043	0.513254	TAA	Leu
TTC	2.18717	2.18443	2.1887	1.97952	1.97553	1.96347	2.05977	2.05421	2.06251	2.01053	2.01721	2.02382	2.09115	2.08539	2.0875	2.18149	2.17744	2.18804	2.19675	2.18227	2.17898	GAA	Phe
TTG	1.15993	1.16405	1.16502	1.19302	1.19508	1.20145	1.13076	1.13579	1.13035	1.16375	1.15731	1.15227	1.15965	1.1631	1.16117	1.20383	1.20856	1.19649	1.17019	1.1826	1.1741	CAA	Leu
TTT	1.56365	1.55469	1.57514	1.58473	1.58892	1.60005	1.50767	1.51459	1.50253	1.52373	1.51113	1.52032	1.54689	1.56401	1.55568	1.53013	1.5343	1.52916	1.53004	1.55402	1.53658	AAA	Phe
