# Supplementary material for: Cell-type-specific expression of tRNAs in the brain regulates cellular homeostasis
Source: Neuron. Author manuscript; Available in PMC 2024 May 3. (PMC11065635; doi:10.1016/j.neuron.2024.01.028)
Supplement: MMC3 [file NIHMS1969755-supplement-MMC3.xlsx]

## Sheet: Cre lines and target tissue
Table S2. Cre-expressing lines used to create the cell-type-specific tRNA brain atlas
Cre line name	Cell type	Tissue	Associated publication (reporter)
B6J.Tg(Gabra6-cre)	Cerebellar granule cells	Cerebellum	Fünfschilling and Reichardt, 2002
B6.129-Tg(Pcp2-cre)2Mpin/J	Purkinje cells	Cerebellum	Barski et al., 2000
B6;129S6-Chattm2(cre)Lowl/J	Cholinergic neurons	Spinal cord	Rossi et al., 2011, Alkaslasi et al., 2021
B6.SJL-Slc6a3tm1.1(cre)Bkmn/J	Dopaminergic neurons	Midbrain	Bäckman et al., 2006
B6.FVB(Cg)-Tg(Rbp4-cre)KL100Gsat/Mmucd	Layer V cortical neurons	Cortex	Gerfen et al., 2013, Munz et al., 2023
B6.FVB(Cg)-Tg(Rbp4-cre)KL100Gsat/Mmucd	Dentate gyrus neurons	Hippocampus	Gerfen et al., 2013, Cembrowski et al., 2016, Egger et al., 2023
B6.Tg(dlx5a-cre)1Mekk/J	Inhibitory neurons	Hippocampus	Monory et al., 2006, Dine et al., 2014
B6;FVB-Tg(Aldh1l1-cre/ERT2)1Khakh/J	Astrocytes	Cortex	Srinavasan et al., 2013
C57BL/6-Tmem119<em1(Cre/ERT2)Gfng>/J	Microglia	Cortex	Kaiser and Feng, 2019
B6.Cg-Tg(Plp1-Cre/ERT)3Pop/J	Oligodendrocytes	Cerebellum	Doerflinger et al., 2002
B6.Cg-Tg(Pdgfrb-cre/ERT2)6096Rha/J	Vascular Pericytes	Cortex	﻿Diéguez-Hurtado et al., 2019
