# Supplementary material for: Cell-type-specific expression of tRNAs in the brain regulates cellular homeostasis
Source: Neuron. Author manuscript; Available in PMC 2024 May 3. (PMC11065635; doi:10.1016/j.neuron.2024.01.028)
Supplement: MMC4 [file NIHMS1969755-supplement-MMC4.xlsx]

## Sheet: A, Tag counts at tRNAs
Supplementary Table S3A: tRNA brain atlas-Tag counts at tRNA genes
name	Purkinje cells_1	Purkinje cells_2	Dopaminergic neurons_1	Dopaminergic neurons_2	Spinal cord cholinergic neurons_1	Spinal cord cholinergic neurons_2	Layer V cortical neurons_1	Layer V cortical neurons_2	Dentate gyrus granule cells_1	Dentate gyrus granule cells_2	Inhibitory neurons (Hippocampus)_1	Inhibitory neurons (Hippocampus)_2	Cerebellar granule cells_1	Cerebellar granule cells_2	Astrocytes_1	Astrocytes_2	Microglia_1	Microglia_2	Oligodendrocytes_1	Oligodendrocytes_2	Pericytes_1	Pericytes_2
Ala-AGC-1-1	11	22	1	2	2	13	50	33	23	7	10	6	38	10	3	2	0	1	9	23	1	1
Ala-AGC-10-1	32	25	8	5	16	29	116	83	115	59	38	40	226	144	7	11	1	0	14	36	4	1
Ala-AGC-11-1	0	2	0	0	0	0	1	1	2	0	0	0	0	0	3	1	0	0	1	2	1	1
Ala-AGC-12-1	0	0	0	1	3	1	0	2	1	0	1	0	1	0	0	0	0	1	1	1	1	0
Ala-AGC-13-1	0	0	0	0	1	1	2	0	0	0	0	0	0	2	0	1	0	1	0	0	1	0
Ala-AGC-16-1	0	1	0	1	0	0	2	0	0	1	0	0	0	0	0	2	0	0	0	2	1	3
Ala-AGC-17-1	0	0	2	1	2	0	0	0	1	0	0	1	1	1	1	0	1	1	0	1	0	0
Ala-AGC-18-1	0	2	0	0	0	0	3	2	0	0	1	0	1	1	3	1	0	3	0	1	0	0
Ala-AGC-19-1	0	4	0	0	0	0	1	1	1	0	0	0	1	0	0	0	0	0	0	0	0	0
Ala-AGC-2-1	44	37	13	6	26	32	204	103	430	280	118	94	1703	803	79	30	5	9	116	243	58	48
Ala-AGC-2-2	9	11	12	9	12	25	152	99	245	159	88	63	842	378	93	50	4	12	214	414	57	34
Ala-AGC-3-1	52	46	17	13	31	36	207	113	384	203	131	90	1476	690	79	54	1	0	156	325	23	10
Ala-AGC-4-1	47	42	12	14	35	50	304	190	479	300	166	139	1060	471	215	80	44	82	335	691	125	74
Ala-AGC-4-2	38	45	12	8	40	66	281	209	470	262	176	128	1771	863	274	119	62	67	416	851	200	111
Ala-AGC-5-1	34	31	10	5	15	15	131	90	37	32	36	29	89	27	26	16	5	3	121	286	15	11
Ala-AGC-5-2	13	19	4	3	6	18	54	47	2	2	11	11	2	1	10	3	1	0	15	38	0	1
Ala-AGC-5-3	27	29	1	1	12	11	44	21	11	10	6	5	42	19	1	1	2	2	6	29	1	4
Ala-AGC-6-1	29	25	10	8	24	48	183	138	381	223	102	72	1182	551	173	67	26	43	245	504	78	40
Ala-AGC-7-1	41	39	10	10	31	46	242	131	363	210	145	99	777	374	99	37	5	8	155	283	69	39
Ala-AGC-8-1	0	4	2	0	1	0	1	0	0	1	0	2	0	0	0	1	0	0	2	2	1	0
Ala-AGC-9-1	1	0	3	0	0	0	0	0	0	3	0	0	1	1	1	0	0	0	0	0	4	0
Ala-CGC-1-1	51	29	19	10	23	44	234	128	275	176	131	84	764	496	102	53	0	1	171	371	25	27
Ala-CGC-1-2	40	52	5	10	36	34	195	139	329	199	117	83	892	329	247	111	16	54	319	587	83	58
Ala-CGC-2-1	34	36	16	9	22	41	261	136	549	347	169	113	1834	915	186	77	49	76	388	737	170	99
Ala-CGC-3-1	0	0	0	0	0	0	0	0	0	0	0	0	0	0	0	0	0	0	0	0	0	0
Ala-CGC-3-2	0	0	0	0	0	0	0	0	0	0	0	0	0	0	0	0	0	0	0	0	0	0
Ala-CGC-3-3	0	0	0	0	0	0	0	0	0	0	0	0	0	0	0	0	0	0	0	0	0	0
Ala-CGC-4-1	0	0	0	0	0	0	2	0	0	0	0	1	0	0	2	0	0	0	0	2	0	1
Ala-CGC-5-1	0	0	0	1	0	0	0	1	1	1	1	1	1	2	2	2	0	0	1	1	0	2
Ala-CGC-6-1	0	1	0	0	0	0	0	1	0	0	1	0	0	0	0	0	0	0	0	0	1	2
Ala-CGC-7-1	1	0	0	0	1	0	3	2	3	0	0	0	0	0	0	0	1	1	0	0	0	2
Ala-GGC-1-1	1	0	0	0	0	2	3	1	1	0	1	0	0	0	3	0	0	1	0	0	1	0
Ala-GGC-2-1	1	0	0	0	0	0	0	0	1	1	0	0	1	0	1	0	0	0	4	1	1	0
Ala-GGC-3-1	0	1	0	0	1	0	3	0	0	1	0	0	0	0	0	0	0	0	0	0	1	1
Ala-TGC-1-1	44	33	3	3	13	19	113	77	58	29	25	12	79	46	13	11	0	1	16	66	4	9
Ala-TGC-2-1	40	40	9	14	41	39	265	194	552	345	185	118	2244	861	338	161	36	78	553	1110	285	160
Ala-TGC-3-1	56	31	17	5	27	44	334	184	569	373	188	108	2544	1304	309	149	54	120	499	992	216	136
Ala-TGC-4-1	43	39	14	14	20	43	239	183	412	221	130	105	242	64	242	149	5	19	303	641	133	86
Ala-TGC-5-1	0	0	0	0	1	0	0	0	0	0	1	0	0	0	0	0	0	0	0	0	0	0
Ala-TGC-5-2	1	0	2	0	0	0	0	0	0	0	0	0	1	0	0	0	0	0	0	0	0	0
Ala-TGC-5-3	1	1	0	1	0	0	4	2	0	0	0	0	2	1	0	0	0	0	0	0	0	1
Ala-TGC-6-1	12	7	5	6	9	16	128	117	262	148	90	61	531	288	10	8	2	1	52	81	11	2
Ala-TGC-7-1	0	0	1	5	0	0	1	0	1	0	0	0	0	0	0	0	0	0	0	0	1	0
Ala-TGC-7-2	0	0	0	0	1	0	6	3	3	2	0	1	0	0	0	0	0	0	0	0	1	1
Ala-TGC-8-1	0	0	1	5	0	0	0	1	3	0	5	0	0	2	0	0	0	2	1	1	0	2
Arg-ACG-1-1	35	24	7	8	15	19	116	29	101	85	39	27	430	176	64	26	6	20	68	171	29	18
Arg-ACG-1-2	31	23	5	4	7	15	105	53	21	12	20	26	42	15	2	3	0	2	4	10	2	4
Arg-ACG-1-3	58	43	15	13	29	73	353	215	714	440	213	148	2063	781	265	121	43	90	455	867	179	110
Arg-ACG-2-1	8	32	3	1	18	13	77	30	80	53	20	15	43	24	48	30	2	11	92	225	26	13
Arg-ACG-3-1	40	31	7	7	20	19	167	99	490	303	73	56	1139	434	169	54	24	53	226	374	109	70
Arg-ACG-3-2	41	38	13	5	26	20	105	42	67	54	25	11	458	176	69	52	3	12	205	376	37	31
Arg-CCG-1-1	24	33	16	7	6	17	147	86	263	136	88	56	584	259	94	46	2	2	142	190	28	19
Arg-CCG-2-1	35	38	13	7	13	18	254	106	440	276	140	129	2111	965	197	72	36	63	348	593	141	97
Arg-CCG-3-1	28	35	16	7	27	27	204	143	475	279	195	111	2459	1356	229	102	29	82	425	732	216	129
Arg-CCT-1-1	22	27	8	4	14	20	67	31	100	60	37	32	795	354	64	24	20	27	77	143	59	38
Arg-CCT-2-1	9	20	1	6	9	11	26	31	41	36	16	11	279	128	38	18	9	10	76	123	30	33
Arg-CCT-2-2	3	5	0	0	4	2	1	4	1	0	0	0	4	0	1	0	0	1	0	0	0	2
Arg-CCT-3-1	23	34	5	4	12	26	193	78	246	143	83	73	922	459	94	60	16	40	195	263	76	55
Arg-CCT-4-1	48	40	17	6	44	56	338	177	663	425	222	156	3274	1190	316	171	53	96	520	1043	325	180
Arg-TCG-1-1	56	31	9	7	18	19	202	157	475	288	123	123	2051	966	209	83	29	66	315	462	179	111
Arg-TCG-2-1	35	27	10	7	16	28	85	60	143	120	40	50	1335	640	158	77	14	28	191	338	95	53
Arg-TCG-3-1	37	26	4	7	19	27	254	109	369	257	107	91	2969	1474	209	107	20	29	267	494	131	87
Arg-TCG-3-2	19	26	7	4	8	27	99	39	113	73	38	36	460	173	52	34	0	3	40	95	14	8
Arg-TCG-4-1	35	23	13	6	23	33	180	74	254	145	79	74	1103	475	167	88	32	43	155	227	77	42
Arg-TCT-1-1	2	1	2	4	3	7	12	8	48	39	15	13	290	147	151	59	28	49	255	482	107	76
Arg-TCT-2-1	28	18	4	2	5	12	46	25	85	42	36	20	782	252	96	48	6	20	67	119	22	11
Arg-TCT-3-1	22	32	4	6	19	24	118	99	166	96	45	48	742	397	99	56	31	37	132	262	98	80
Arg-TCT-4-1	45	41	9	7	35	55	237	143	417	221	127	114	1957	899	4	1	0	1	8	12	2	5
Arg-TCT-5-1	8	20	4	1	6	16	24	12	2	0	3	3	32	20	2	1	0	1	7	15	0	4
Arg-TCT-6-1	1	0	2	1	0	0	0	0	0	2	0	0	2	1	0	0	0	0	1	0	0	2
Asn-GTT-1-1	3	4	0	0	3	2	0	1	1	1	0	0	3	1	0	1	0	2	1	0	0	2
Asn-GTT-2-1	5	8	2	0	3	2	1	2	0	3	0	0	3	1	0	0	0	0	2	5	0	1
Asn-GTT-3-1	42	24	11	9	16	27	190	127	345	226	112	71	1961	927	176	90	30	50	268	426	128	81
Asn-GTT-3-2	37	37	11	12	22	45	319	148	485	311	159	116	2153	963	249	133	27	64	393	716	109	99
Asn-GTT-3-3	20	20	1	1	7	7	10	12	1	4	8	3	10	4	1	0	0	3	4	5	3	2
Asn-GTT-3-4	0	0	0	0	0	0	0	0	0	0	0	0	0	0	0	0	0	0	0	0	0	0
Asn-GTT-3-5	0	0	0	0	0	0	0	0	0	0	0	0	0	0	0	0	0	0	0	0	0	0
Asn-GTT-3-6	21	25	11	2	18	20	103	97	238	143	79	47	1021	492	165	97	7	17	282	452	80	57
Asn-GTT-3-7	25	32	15	12	15	25	112	93	194	119	112	86	276	104	165	98	23	48	310	554	148	94
Asn-GTT-3-8	34	36	13	19	31	39	198	142	478	269	167	136	2256	994	187	94	26	57	330	480	184	133
Asn-GTT-3-9	22	18	5	1	18	15	128	71	194	121	62	61	475	203	42	16	17	34	66	104	42	23
Asn-GTT-4-1	0	3	2	0	0	0	1	1	0	0	0	0	0	1	0	0	1	0	0	2	1	1
Asn-GTT-5-1	0	0	1	0	1	2	0	1	0	0	1	0	0	0	0	1	1	0	3	2	2	1
Asp-GTC-1-1	43	46	11	7	35	39	227	164	439	245	149	120	3549	1425	291	144	44	82	450	762	160	120
Asp-GTC-1-10	24	22	7	12	24	34	164	141	376	282	120	113	2524	1182	263	120	56	101	468	834	291	179
Asp-GTC-1-11	35	43	8	4	8	17	145	84	18	19	58	21	12	8	4	1	0	5	1	18	3	2
Asp-GTC-1-12	16	17	1	3	9	9	64	36	62	34	23	19	420	176	25	15	15	13	73	103	28	28
Asp-GTC-1-13	28	28	8	9	20	29	163	81	270	151	90	51	1082	531	151	86	30	67	195	431	130	103
Asp-GTC-1-2	0	0	3	1	4	9	18	6	23	16	3	7	0	1	9	7	5	4	23	60	4	6
Asp-GTC-1-3	0	0	0	0	0	0	0	0	0	0	0	0	0	0	0	0	0	0	0	0	0	0
Asp-GTC-1-4	0	0	0	0	0	0	0	0	0	0	0	0	0	0	0	0	0	0	0	0	0	0
Asp-GTC-1-5	17	27	4	2	12	16	108	69	94	68	82	43	297	194	68	23	17	33	89	166	34	29
Asp-GTC-1-6	28	24	14	14	16	29	146	140	310	164	97	75	1739	740	235	111	40	75	377	686	173	119
Asp-GTC-1-7	18	29	7	7	30	37	174	104	248	164	93	91	304	168	133	78	26	46	226	439	88	63
Asp-GTC-1-8	49	31	9	7	29	45	278	173	556	349	182	127	1316	643	237	117	57	73	385	759	164	82
Asp-GTC-1-9	0	0	0	1	0	1	0	0	2	0	1	0	0	1	0	1	0	0	0	0	0	1
Asp-GTC-2-1	25	32	9	15	21	53	168	138	436	231	125	101	2674	1525	251	131	68	99	420	716	219	162
Asp-GTC-3-1	0	1	1	0	1	0	1	1	1	0	0	0	1	1	0	1	0	0	1	0	3	0
Asp-GTC-4-1	3	1	1	2	2	0	2	2	1	0	0	1	1	0	1	1	0	0	0	2	1	2
Cys-ACA-1-1	2	0	0	0	0	1	0	1	1	0	0	1	2	2	1	0	0	0	0	0	1	1
Cys-GCA-1-1	9	5	2	0	3	11	14	8	4	4	2	0	2	1	2	0	0	0	1	0	0	1
Cys-GCA-1-2	12	11	4	3	10	8	30	10	20	16	12	7	364	205	11	8	0	1	10	13	5	2
Cys-GCA-10-1	1	0	0	0	0	0	0	0	0	0	0	0	0	0	1	0	0	0	0	1	2	1
Cys-GCA-11-1	2	0	1	1	0	0	0	0	1	0	0	1	1	0	0	0	0	1	0	1	1	0
Cys-GCA-12-1	3	1	0	0	2	0	0	0	3	0	0	0	1	0	4	1	0	0	2	1	1	1
Cys-GCA-13-1	0	1	0	1	0	0	0	0	2	0	0	1	1	0	1	0	0	0	0	1	2	0
Cys-GCA-14-1	2	0	1	0	0	0	0	0	0	1	0	0	0	0	1	0	0	0	1	0	0	1
Cys-GCA-15-1	0	3	0	0	0	0	1	0	1	0	0	0	0	2	0	0	0	0	0	2	1	0
Cys-GCA-16-1	2	0	1	0	1	1	0	1	1	2	0	0	0	2	1	0	1	0	1	1	0	2
Cys-GCA-17-1	0	2	0	0	0	0	0	0	3	0	1	0	1	0	1	2	0	0	0	0	0	0
Cys-GCA-18-1	0	1	0	2	1	0	0	0	1	1	0	0	0	0	4	0	0	0	0	0	2	2
Cys-GCA-19-1	2	1	0	0	1	0	0	1	1	0	2	0	0	1	1	0	1	0	2	0	0	1
Cys-GCA-2-1	38	29	8	5	17	34	129	96	218	130	119	91	2290	1138	142	65	24	25	151	317	115	68
Cys-GCA-20-1	0	1	1	0	0	1	0	1	1	1	1	0	1	2	0	0	0	5	0	2	0	2
Cys-GCA-21-1	2	0	0	0	0	0	2	0	2	0	0	0	0	1	1	1	0	0	0	1	2	0
Cys-GCA-22-1	1	3	0	0	2	0	1	1	1	0	0	1	2	1	0	0	0	0	0	0	3	0
Cys-GCA-23-1	1	0	0	0	0	0	0	0	0	0	0	0	2	1	0	1	1	0	0	0	0	0
Cys-GCA-24-1	1	1	0	0	0	0	1	0	0	0	1	0	0	0	0	0	1	0	1	0	0	1
Cys-GCA-25-1	3	1	0	2	0	0	0	0	0	0	0	0	0	1	0	0	2	1	1	0	2	0
Cys-GCA-26-1	5	2	1	0	1	0	3	1	0	0	0	1	0	1	0	0	0	2	1	0	0	0
Cys-GCA-27-1	1	0	0	0	1	0	0	1	0	0	0	0	1	0	0	0	0	0	0	1	2	3
Cys-GCA-28-1	0	2	0	0	0	1	1	1	0	0	2	0	3	1	0	0	0	1	0	1	1	2
Cys-GCA-3-1	47	61	8	6	18	36	139	74	131	87	46	29	519	186	66	44	6	9	164	314	44	27
Cys-GCA-3-2	40	33	21	18	26	56	260	146	460	261	170	103	1563	716	218	94	33	40	286	512	116	69
Cys-GCA-3-3	45	35	8	11	26	42	304	170	695	348	189	171	4061	2123	376	195	72	167	593	1228	350	210
Cys-GCA-3-4	36	41	11	12	33	50	262	200	554	369	200	143	3815	1877	303	141	74	115	548	972	284	190
Cys-GCA-4-1	1	1	0	1	0	3	0	0	1	0	0	0	4	0	0	0	0	0	0	0	0	1
Cys-GCA-4-10	3	1	1	1	0	0	1	4	10	7	1	9	3	2	0	0	0	0	1	2	1	0
Cys-GCA-4-11	4	0	0	0	2	0	0	0	1	1	2	0	1	1	0	0	0	0	0	1	0	1
Cys-GCA-4-12	5	3	2	1	1	1	2	1	10	6	2	5	5	0	2	0	1	0	0	0	0	1
Cys-GCA-4-13	0	0	1	0	0	0	0	1	1	4	0	6	1	0	0	0	0	0	0	0	1	2
Cys-GCA-4-14	0	0	0	0	0	0	0	0	0	0	0	0	0	0	0	0	0	0	0	0	0	0
Cys-GCA-4-15	1	3	0	0	0	1	0	1	0	1	0	0	0	0	0	0	0	0	0	0	1	1
Cys-GCA-4-16	0	0	1	0	0	0	0	1	0	0	0	0	1	0	2	0	0	1	0	0	1	2
Cys-GCA-4-17	0	0	0	0	0	0	0	1	0	0	0	0	0	0	0	0	0	0	0	0	0	0
Cys-GCA-4-18	0	1	0	0	0	0	0	0	0	0	0	0	0	0	2	1	1	0	0	0	0	0
Cys-GCA-4-19	0	0	0	0	0	0	1	0	0	0	0	0	0	0	1	1	0	0	0	1	0	0
Cys-GCA-4-2	0	0	0	0	0	0	0	0	0	0	0	0	0	0	0	0	0	0	0	0	0	0
Cys-GCA-4-20	1	0	1	0	0	0	0	0	1	0	0	2	3	1	0	0	1	0	0	0	0	0
Cys-GCA-4-21	0	0	0	0	0	0	0	0	0	0	0	0	1	0	0	1	0	0	0	0	0	0
Cys-GCA-4-22	0	1	0	0	0	0	0	0	0	0	0	0	2	0	0	0	0	0	0	1	0	0
Cys-GCA-4-23	2	1	0	1	1	0	0	0	1	1	1	0	0	1	0	2	1	0	0	0	1	2
Cys-GCA-4-24	0	0	0	0	1	0	1	0	0	0	0	0	0	1	0	2	0	0	0	0	1	2
Cys-GCA-4-25	0	0	0	0	1	0	0	3	0	1	0	0	1	0	0	0	0	0	0	0	1	0
Cys-GCA-4-26	0	0	0	0	0	0	0	0	0	0	0	0	0	0	0	1	0	0	0	0	0	0
Cys-GCA-4-27	1	0	0	0	0	0	0	0	1	0	0	1	2	0	1	0	1	0	0	2	1	0
Cys-GCA-4-28	1	0	0	0	0	0	1	1	0	2	0	0	1	0	0	0	0	0	1	0	0	0
Cys-GCA-4-29	13	24	3	2	10	19	67	43	6	2	5	5	4	2	1	2	1	1	0	2	0	1
Cys-GCA-4-3	0	1	0	0	0	0	0	0	0	0	1	0	0	2	0	0	0	0	0	0	0	0
Cys-GCA-4-4	0	0	0	0	0	0	0	0	0	0	0	0	1	0	0	0	0	0	0	0	0	0
Cys-GCA-4-5	0	0	0	0	0	0	0	1	0	0	2	2	0	0	0	0	0	0	0	0	0	1
Cys-GCA-4-6	0	1	1	0	0	2	0	0	1	0	3	1	0	0	0	0	0	0	0	0	0	1
Cys-GCA-4-7	0	0	0	0	2	2	0	0	0	0	0	0	2	0	1	0	0	1	2	0	1	1
Cys-GCA-4-8	1	3	1	0	1	0	0	1	2	0	0	1	1	2	1	0	0	0	0	0	1	1
Cys-GCA-4-9	0	1	0	1	2	0	0	1	0	1	0	0	2	0	0	3	0	0	1	2	1	1
Cys-GCA-5-1	2	5	2	2	5	5	5	5	1	1	5	6	98	54	2	1	1	2	6	8	0	1
Cys-GCA-6-1	0	0	1	0	0	0	1	0	1	1	1	0	0	0	1	0	0	0	0	0	0	0
Cys-GCA-7-1	4	0	2	0	2	1	1	0	3	0	2	1	45	25	0	0	0	0	0	1	0	0
Cys-GCA-8-1	3	1	1	0	1	2	0	0	1	0	0	0	1	0	0	1	0	0	0	1	0	1
Cys-GCA-9-1	0	0	0	0	0	0	0	0	3	0	0	0	0	0	1	0	0	0	1	0	0	1
Gln-CTG-1-1	13	19	0	0	13	7	41	24	9	7	6	4	18	11	1	3	1	3	9	20	1	1
Gln-CTG-2-1	43	36	23	12	31	53	297	190	517	309	171	129	639	245	121	45	32	52	158	282	41	27
Gln-CTG-2-2	30	25	12	8	25	34	261	167	358	230	131	105	2711	1101	144	55	50	74	289	514	116	76
Gln-CTG-2-3	34	36	9	4	29	27	251	154	374	214	128	89	1841	839	242	102	33	58	355	610	145	70
Gln-CTG-2-4	16	20	2	3	6	19	48	28	24	16	10	10	23	10	9	4	4	5	17	58	2	3
Gln-CTG-3-1	8	12	0	3	7	3	4	4	4	1	6	0	18	8	1	0	3	2	10	11	6	0
Gln-CTG-3-2	26	26	3	2	17	10	20	9	11	5	15	2	22	10	7	10	2	3	23	30	5	3
Gln-CTG-3-3	13	9	0	1	7	6	25	16	9	6	4	4	55	28	6	2	1	1	14	9	4	2
Gln-CTG-4-1	5	1	3	1	9	6	65	44	34	15	10	6	60	27	1	2	0	9	13	21	7	6
Gln-CTG-5-1	15	17	2	2	6	9	46	31	6	2	6	5	19	12	8	3	3	4	11	18	3	0
Gln-CTG-6-1	0	1	0	0	1	2	0	0	1	0	0	0	1	2	0	0	0	0	0	0	0	0
Gln-CTG-7-1	1	0	1	1	1	0	1	0	0	1	1	1	1	1	2	1	2	0	0	1	4	0
Gln-TTG-1-1	46	33	12	11	21	26	203	141	433	225	115	92	923	417	173	66	9	26	224	405	95	41
Gln-TTG-2-1	22	21	2	3	9	16	29	12	11	8	11	5	16	9	3	4	0	1	9	20	2	1
Gln-TTG-3-1	33	36	9	9	25	26	152	84	243	140	79	66	1335	597	165	84	35	41	257	448	119	61
Gln-TTG-3-2	26	30	17	3	19	39	171	97	189	129	90	46	883	368	137	62	12	19	171	321	57	48
Gln-TTG-4-1	1	1	0	1	1	0	2	0	0	1	2	0	0	0	0	1	0	0	0	0	0	2
Gln-TTG-5-1	0	3	0	1	1	1	3	2	1	0	0	0	1	1	0	0	0	0	0	1	1	1
Gln-TTG-6-1	0	2	1	1	0	0	0	0	2	0	0	0	1	1	0	0	2	1	2	0	1	0
Glu-CTC-1-1	0	0	0	0	0	0	0	0	0	0	0	0	0	0	0	0	0	0	0	0	0	0
Glu-CTC-1-2	0	0	0	0	0	0	0	0	0	0	0	0	0	0	0	0	0	0	0	0	0	0
Glu-CTC-1-3	0	0	0	0	0	0	0	0	0	0	0	0	0	0	0	0	0	0	0	0	0	0
Glu-CTC-1-4	43	22	16	9	28	28	220	190	451	258	165	126	2417	1095	240	136	46	72	342	622	209	137
Glu-CTC-1-5	27	43	12	14	21	40	216	143	497	306	146	111	2499	1148	294	144	81	129	454	856	253	148
Glu-CTC-1-6	38	36	4	6	19	31	118	114	220	141	87	60	1909	798	149	61	55	54	296	542	131	85
Glu-CTC-1-7	59	53	9	12	21	38	256	186	641	334	177	146	3892	1488	293	146	50	103	564	1007	208	129
Glu-CTC-1-8	25	43	15	15	39	47	212	181	474	272	150	127	1854	913	287	121	85	115	521	893	290	156
Glu-CTC-1-9	36	32	10	6	24	28	234	159	456	276	165	111	2669	1210	324	125	61	99	389	799	231	131
Glu-CTC-2-1	1	0	1	1	0	1	0	0	0	2	0	0	1	0	1	0	0	1	0	0	1	0
Glu-CTC-3-1	0	0	1	2	0	0	0	3	0	0	0	2	1	1	0	0	0	0	1	4	3	1
Glu-CTC-4-1	0	0	0	0	0	0	0	1	1	0	0	0	0	0	2	0	0	4	0	0	0	0
Glu-CTC-5-1	0	1	0	1	1	0	0	1	0	0	0	1	1	0	0	1	0	1	0	0	1	2
Glu-CTC-6-1	0	0	0	1	0	1	1	0	1	0	0	0	1	0	0	2	0	1	0	0	0	0
Glu-TTC-1-1	35	31	6	6	15	27	168	142	421	266	144	121	1759	791	238	87	29	67	325	560	134	96
Glu-TTC-1-2	3	7	1	2	12	23	51	24	57	21	12	16	28	9	5	1	4	4	0	2	3	3
Glu-TTC-1-3	26	18	7	1	19	29	95	65	85	79	46	57	651	312	26	9	2	9	54	108	15	23
Glu-TTC-1-4	17	25	8	4	18	17	140	71	275	134	72	64	1473	814	107	44	17	24	248	378	104	61
Glu-TTC-2-1	33	20	12	7	21	35	221	120	424	235	127	103	2541	1447	105	56	34	74	122	251	184	101
Glu-TTC-2-2	31	17	4	5	16	8	136	106	308	172	74	58	1314	687	73	45	24	48	111	233	100	60
Glu-TTC-3-1	0	0	0	0	0	0	0	0	0	0	0	0	0	0	0	0	0	0	0	0	0	0
Glu-TTC-3-2	0	0	0	0	0	0	0	0	0	0	0	0	0	0	0	0	0	0	0	0	0	0
Gly-ACC-1-1	27	17	4	3	12	11	101	39	140	63	31	34	907	396	47	31	12	17	119	211	79	48
Gly-ACC-2-1	0	0	1	0	0	0	1	0	2	0	0	0	0	0	0	0	1	2	1	1	1	0
Gly-CCC-1-1	52	42	13	6	33	55	279	230	598	363	213	159	3657	1473	255	110	54	85	551	946	208	134
Gly-CCC-1-2	32	41	7	19	23	24	251	154	527	322	146	120	2179	968	161	94	64	79	332	559	171	111
Gly-CCC-2-1	0	0	0	0	0	0	0	0	0	0	0	0	0	0	0	0	0	0	0	0	0	0
Gly-CCC-2-2	0	0	0	0	0	0	0	0	0	0	0	0	0	0	0	0	0	0	0	0	0	0
Gly-CCC-3-1	23	17	9	5	7	11	44	22	21	15	10	7	4	6	3	1	0	0	2	14	5	2
Gly-CCC-4-1	1	1	0	1	0	0	0	0	0	0	0	0	0	3	0	0	0	0	1	0	2	0
Gly-CCC-5-1	1	0	1	0	1	1	1	0	2	0	0	0	0	1	0	0	0	0	0	1	1	0
Gly-GCC-1-1	0	0	0	0	0	0	0	0	0	0	0	0	3	0	0	0	0	0	0	0	0	0
Gly-GCC-1-2	0	0	0	0	0	0	0	0	0	0	0	0	0	0	0	0	0	0	0	0	0	0
Gly-GCC-1-3	0	0	0	0	0	0	0	0	0	0	0	0	1	0	0	0	0	0	0	0	0	0
Gly-GCC-2-1	41	28	12	6	20	52	267	139	553	347	174	157	2624	1279	360	125	36	99	427	747	191	113
Gly-GCC-2-2	39	47	11	6	38	46	265	218	474	333	171	110	5155	1684	245	110	46	70	541	983	325	220
Gly-GCC-2-3	7	8	6	3	9	4	15	16	24	18	10	23	206	89	27	16	3	5	33	62	24	15
Gly-GCC-2-4	6	0	2	1	2	0	1	0	3	0	17	3	0	2	1	1	0	1	3	10	49	20
Gly-GCC-2-5	2	1	1	0	1	1	9	9	8	5	7	11	3	0	14	1	2	10	8	6	43	33
Gly-GCC-2-6	49	28	17	7	17	33	205	154	449	278	166	132	3772	1877	258	122	87	108	433	912	243	152
Gly-GCC-2-7	60	43	7	10	34	39	296	186	526	348	135	116	1755	680	305	130	24	46	430	839	129	70
Gly-GCC-2-8	47	34	10	9	39	48	275	176	466	279	181	135	3433	1485	293	140	64	114	458	903	219	125
Gly-GCC-3-1	17	22	5	5	9	8	95	71	90	45	39	51	434	206	25	9	5	7	53	104	20	8
Gly-GCC-4-1	49	25	14	10	18	32	225	147	345	202	132	115	2100	920	179	63	39	74	208	409	155	83
Gly-GCC-5-1	1	1	0	2	0	0	0	0	1	0	2	0	1	0	0	0	0	0	0	3	1	1
Gly-GCC-6-1	1	1	0	0	0	1	1	0	0	1	0	0	3	3	0	0	3	0	0	0	1	1
Gly-TCC-1-1	47	49	12	9	30	45	220	135	436	252	163	95	1846	799	305	114	26	56	341	580	158	77
Gly-TCC-1-2	0	0	0	0	0	0	0	0	0	0	0	0	0	0	0	0	0	0	0	0	0	0
Gly-TCC-1-3	0	0	0	0	0	0	0	0	0	0	0	0	0	0	0	0	0	0	0	0	0	0
Gly-TCC-1-4	0	0	0	0	0	0	0	0	0	0	0	0	0	0	0	0	0	0	0	0	0	0
Gly-TCC-1-5	21	31	8	5	23	30	148	88	192	123	90	67	476	430	129	65	19	53	160	329	80	54
Gly-TCC-1-6	57	43	10	8	22	43	209	144	481	282	146	142	3167	1355	276	149	58	119	435	720	259	167
Gly-TCC-1-7	33	35	15	8	24	34	232	136	426	259	167	123	2590	1172	275	131	45	81	491	890	249	147
Gly-TCC-2-1	2	0	2	0	1	0	3	0	0	1	0	0	1	1	0	0	0	1	0	3	0	1
His-ATG-1-1	0	0	0	0	0	0	1	0	2	0	1	0	3	1	0	1	0	0	2	3	1	2
His-GTG-1-1	1	2	0	0	1	0	1	0	0	0	0	0	3	1	1	1	1	1	0	2	2	1
His-GTG-2-1	25	31	5	9	24	38	178	108	380	287	125	111	2038	742	113	57	19	26	326	608	131	84
His-GTG-2-2	19	33	8	10	11	20	146	53	211	104	51	68	246	67	72	16	13	31	87	148	21	15
His-GTG-2-3	32	30	10	5	27	18	165	69	168	102	85	57	539	180	62	45	28	48	196	363	59	41
His-GTG-2-4	1	6	1	1	4	8	9	2	5	0	1	4	3	2	2	0	2	0	0	7	4	0
His-GTG-2-5	0	0	0	0	0	0	0	0	0	0	0	0	0	0	0	0	0	0	0	0	0	0
His-GTG-2-6	0	0	0	0	0	0	0	0	0	0	0	0	0	0	0	0	0	0	0	0	0	0
His-GTG-2-7	24	22	4	5	23	10	99	52	198	110	79	58	685	278	108	50	8	29	105	137	46	23
His-GTG-2-8	17	26	3	1	4	16	72	43	32	31	26	25	92	44	0	1	0	0	17	14	1	1
His-GTG-3-1	12	16	1	1	5	4	27	16	9	9	6	7	2	1	1	0	0	0	2	6	2	4
Ile-AAT-1-1	42	29	21	10	30	33	250	178	484	279	156	104	2027	881	306	132	27	26	449	761	170	107
Ile-AAT-1-2	28	33	9	8	24	27	233	93	363	230	105	86	1803	684	241	129	57	74	384	613	143	111
Ile-AAT-1-3	35	36	11	5	20	31	78	37	30	27	69	28	1254	623	251	135	52	91	291	545	200	157
Ile-AAT-1-4	36	29	10	5	10	20	115	65	129	78	66	39	1208	492	107	51	0	5	136	213	18	12
Ile-AAT-1-5	47	29	16	9	12	15	133	60	130	87	70	48	33	15	43	16	2	9	62	95	5	5
Ile-AAT-1-6	29	28	11	2	19	34	176	122	350	228	105	80	1219	512	179	74	22	45	185	381	76	44
Ile-AAT-1-7	24	33	4	1	5	14	76	46	12	8	9	14	22	11	10	6	0	0	86	163	3	6
Ile-AAT-1-8	39	31	10	6	28	41	238	149	521	324	153	122	2636	1061	356	141	41	77	546	893	204	121
Ile-AAT-2-1	1	1	1	0	0	1	0	0	0	0	0	0	2	1	1	0	1	0	2	0	1	2
Ile-AAT-3-1	5	15	3	0	3	6	23	14	3	4	3	5	17	8	1	0	2	0	10	16	1	3
Ile-AAT-4-1	0	1	2	1	0	0	1	0	1	0	0	0	0	1	1	1	0	0	0	0	0	0
Ile-AAT-5-1	1	0	1	0	0	0	0	1	0	1	0	0	0	0	1	2	0	0	1	2	2	2
Ile-GAT-1-1	2	0	0	0	2	0	4	1	0	0	0	0	4	2	1	4	0	0	0	0	0	1
Ile-TAT-1-1	30	53	10	8	29	42	219	113	156	96	104	75	1167	387	203	72	37	66	226	440	146	77
Ile-TAT-2-1	37	24	9	3	18	15	198	132	153	87	71	71	172	70	9	2	0	1	5	8	6	3
Ile-TAT-2-2	10	13	1	0	10	9	20	11	8	7	23	8	1	2	3	0	0	0	5	17	3	1
Ile-TAT-2-3	44	52	10	7	29	47	213	139	464	250	129	116	2390	1190	169	93	20	30	258	464	119	54
Ile-TAT-3-1	3	0	2	0	0	0	3	1	2	0	0	0	1	0	0	1	0	0	3	1	1	0
iMet-CAT-1-1	48	67	21	14	44	46	344	254	832	495	236	201	4286	1862	466	238	90	130	861	1731	379	175
iMet-CAT-1-2	41	61	11	17	37	69	310	228	677	406	190	137	3120	1358	362	186	42	71	465	986	184	117
iMet-CAT-1-3	34	44	4	7	13	13	46	19	8	3	21	5	21	8	1	1	0	2	4	12	1	2
iMet-CAT-1-4	44	38	12	11	32	59	214	164	458	293	137	85	2465	1035	223	118	39	68	335	641	177	100
iMet-CAT-1-5	25	32	4	3	2	8	70	46	18	12	4	7	21	13	11	3	2	0	23	44	4	5
iMet-CAT-1-6	46	45	8	10	23	35	259	164	408	240	135	107	1229	496	272	132	47	77	466	870	122	99
iMet-CAT-1-7	46	50	8	12	34	41	265	182	531	319	169	123	2031	1092	307	156	43	58	417	908	171	129
iMet-CAT-2-1	0	0	0	1	2	0	0	0	1	0	0	0	0	0	2	0	0	0	1	0	0	0
iMet-CAT-3-1	35	43	12	6	13	23	139	90	24	23	24	14	12	5	0	0	0	0	2	4	3	1
iMet-CAT-4-1	1	0	1	0	0	0	1	1	0	0	0	0	0	0	0	1	3	0	0	0	1	1
Leu-AAG-1-1	12	14	3	4	8	9	41	32	57	39	11	14	92	47	20	14	10	22	50	98	13	12
Leu-AAG-1-2	4	15	3	1	8	18	40	38	48	42	13	22	71	38	27	11	5	11	92	166	22	21
Leu-AAG-1-3	46	44	13	13	31	64	193	154	354	243	137	102	2274	1200	260	144	54	91	472	927	178	110
Leu-AAG-2-1	30	44	4	2	26	34	159	59	159	102	100	65	333	93	171	86	22	49	295	499	82	35
Leu-AAG-3-1	13	19	5	1	21	15	44	18	20	30	11	12	29	22	37	19	1	5	78	154	10	9
Leu-CAA-1-1	33	27	9	5	18	21	139	48	229	138	69	37	519	207	75	49	8	8	246	450	49	43
Leu-CAA-2-1	45	59	14	14	30	64	376	216	661	415	238	171	3513	1628	330	164	78	122	578	1198	250	132
Leu-CAA-3-1	70	72	26	18	54	68	319	224	642	408	237	180	2228	998	377	176	50	89	586	1192	217	151
Leu-CAA-4-1	35	30	5	4	23	34	115	48	6	4	33	14	34	9	5	1	1	4	12	21	3	4
Leu-CAG-1-1	0	0	1	1	1	2	2	2	4	1	2	1	0	0	0	1	0	2	1	6	1	1
Leu-CAG-1-2	0	0	0	0	0	0	0	0	0	0	0	0	0	0	0	0	0	0	0	0	0	0
Leu-CAG-1-3	0	0	0	0	0	0	0	0	0	0	0	0	0	0	0	0	0	0	0	0	0	0
Leu-CAG-1-4	55	42	16	14	28	64	259	189	449	260	165	110	1359	547	155	73	18	24	241	559	87	54
Leu-CAG-1-5	52	38	12	9	36	48	237	162	316	220	176	117	2359	793	289	157	41	55	414	811	180	116
Leu-CAG-2-1	80	62	21	18	55	70	348	214	758	420	260	185	4099	1368	429	186	52	108	754	1402	269	209
Leu-CAG-2-2	43	39	14	10	24	39	117	97	112	72	96	71	418	268	89	50	14	15	229	380	69	63
Leu-CAG-2-3	72	46	16	9	36	48	187	182	409	192	216	165	1618	587	424	194	59	81	722	1142	224	119
Leu-CAG-3-1	1	1	0	0	0	0	0	0	4	1	0	0	0	2	0	0	0	1	0	0	1	1
Leu-CAG-4-1	0	1	0	0	0	1	0	6	1	0	1	0	2	0	0	0	0	0	0	1	1	0
Leu-TAA-1-1	44	43	24	8	21	39	210	156	322	167	103	85	477	156	139	48	30	42	173	254	62	42
Leu-TAA-2-1	49	41	10	15	15	27	168	111	342	221	137	104	1990	851	227	79	28	59	244	382	117	66
Leu-TAA-3-1	25	46	2	4	10	11	56	29	34	25	24	20	39	19	2	4	1	1	12	19	5	6
Leu-TAA-4-1	2	3	2	0	0	0	1	1	3	0	1	1	2	1	0	1	0	0	5	0	0	0
Leu-TAA-5-1	0	0	0	0	0	0	0	0	0	0	0	0	0	0	0	0	0	0	0	0	0	0
Leu-TAA-5-2	0	0	0	0	0	0	0	0	0	0	0	0	0	0	0	0	0	0	0	0	0	0
Leu-TAA-5-3	0	0	0	0	0	0	0	0	0	0	0	0	0	0	0	0	0	0	0	0	0	0
Leu-TAG-1-1	38	41	12	12	20	63	223	163	403	219	120	77	1249	610	236	135	27	64	377	863	140	111
Leu-TAG-2-1	4	11	4	4	13	10	62	28	52	31	23	19	183	90	45	21	2	5	113	249	31	24
Leu-TAG-3-1	37	57	15	8	34	53	364	219	725	473	219	164	4573	1899	331	195	87	151	753	1469	436	293
Lys-CTT-1-1	0	0	1	0	2	1	1	0	0	0	1	0	10	0	0	0	1	1	0	2	1	0
Lys-CTT-10-1	0	0	1	1	0	0	0	0	2	0	1	0	0	0	0	0	0	0	1	0	1	0
Lys-CTT-11-1	0	1	1	0	0	2	1	0	0	0	0	0	0	0	0	0	0	0	3	0	1	0
Lys-CTT-12-1	1	1	0	0	0	2	1	1	2	0	0	0	1	1	0	0	0	1	0	0	0	3
Lys-CTT-13-1	0	0	0	0	0	0	0	0	1	0	0	0	2	0	0	0	0	0	0	1	2	0
Lys-CTT-14-1	0	0	1	0	1	4	0	0	0	0	2	0	1	3	0	1	0	0	0	1	0	1
Lys-CTT-15-1	0	1	0	2	2	1	0	0	0	0	0	2	1	0	0	0	0	1	1	0	0	0
Lys-CTT-16-1	0	1	0	1	2	0	1	1	0	1	1	0	0	2	0	0	0	0	0	1	0	0
Lys-CTT-17-1	1	0	2	0	0	0	1	1	0	0	0	0	1	1	1	1	1	1	2	1	1	0
Lys-CTT-18-1	1	4	0	0	1	1	0	0	1	1	0	0	3	0	0	0	1	0	0	1	0	0
Lys-CTT-19-1	0	0	0	1	0	1	2	0	1	0	0	0	1	1	1	0	1	0	1	0	0	1
Lys-CTT-2-1	35	27	8	4	10	26	59	26	34	22	45	33	187	57	71	24	23	41	96	134	36	12
Lys-CTT-2-2	53	29	6	8	15	44	137	115	242	117	117	138	817	282	213	72	36	84	245	373	104	54
Lys-CTT-3-1	25	18	3	4	10	22	67	48	15	9	14	18	16	9	4	3	0	0	6	19	14	9
Lys-CTT-3-2	37	27	14	5	24	32	205	123	406	279	122	84	2965	1390	298	144	61	84	441	768	229	154
Lys-CTT-3-3	40	42	14	11	21	28	215	126	406	221	152	98	1480	783	306	129	47	83	403	632	168	108
Lys-CTT-3-4	28	30	8	7	14	29	196	117	359	243	132	67	1275	482	158	72	24	33	251	477	112	66
Lys-CTT-3-5	0	1	0	0	0	2	4	0	0	2	0	0	4	0	3	3	3	3	9	10	2	1
Lys-CTT-3-6	0	0	0	0	1	0	1	0	1	4	1	0	5	0	0	1	0	2	2	3	0	3
Lys-CTT-3-7	21	12	3	4	13	21	186	102	311	197	121	64	1190	512	181	92	41	64	288	441	115	77
Lys-CTT-4-1	0	1	0	1	1	0	0	0	0	1	0	0	0	0	1	0	0	0	0	0	1	1
Lys-CTT-5-1	0	0	0	0	0	0	0	0	0	1	0	0	0	0	0	0	0	0	0	0	0	0
Lys-CTT-6-1	4	0	2	1	0	3	1	1	0	0	0	0	0	1	0	0	0	0	0	0	0	1
Lys-CTT-7-1	0	0	0	0	0	0	0	0	0	0	0	0	3	2	0	0	1	0	0	0	2	0
Lys-CTT-8-1	1	1	0	3	0	0	2	0	1	1	2	0	0	1	0	0	0	1	0	4	1	0
Lys-CTT-9-1	2	0	0	0	1	0	0	2	1	0	0	0	1	0	0	0	0	0	2	0	0	1
Lys-TTT-1-1	46	28	14	12	29	38	174	167	237	157	114	90	1711	797	49	20	38	74	49	140	92	54
Lys-TTT-1-2	29	16	8	1	11	20	98	54	81	52	35	44	259	215	10	2	12	10	19	29	24	11
Lys-TTT-1-3	52	51	23	10	41	46	310	209	659	423	190	156	2294	948	311	152	46	114	506	939	218	123
Lys-TTT-1-4	42	41	11	8	20	55	249	154	457	311	169	103	2292	969	317	128	38	65	371	825	172	103
Lys-TTT-1-5	40	57	9	9	36	48	236	149	433	301	142	102	2474	993	230	108	30	57	311	560	117	56
Lys-TTT-1-6	32	37	13	7	26	26	153	82	216	146	59	53	624	216	112	69	14	29	154	286	72	32
Lys-TTT-2-1	2	1	0	0	1	4	11	3	5	2	2	5	2	2	3	2	0	2	4	5	4	3
Lys-TTT-2-2	47	37	9	6	22	25	120	66	28	13	26	14	9	2	3	2	1	0	6	16	1	1
Lys-TTT-3-1	11	24	4	1	8	9	26	7	6	3	7	1	41	14	5	1	0	2	7	12	1	1
Lys-TTT-4-1	0	0	0	0	0	0	0	0	0	0	0	0	0	0	0	0	0	0	0	0	0	0
Lys-TTT-4-2	0	0	0	0	0	0	0	0	1	0	0	0	0	0	0	0	0	0	0	1	0	1
Lys-TTT-4-3	0	0	0	0	0	0	0	0	0	0	0	0	0	0	0	0	0	0	0	0	0	0
Lys-TTT-5-1	2	1	1	2	1	1	2	2	0	1	0	2	0	1	0	0	0	0	0	2	0	1
Lys-TTT-5-1-2	0	2	0	0	1	0	1	0	2	0	0	0	0	0	0	0	0	0	0	1	2	1
Lys-TTT-6-1	0	1	1	0	1	0	1	1	0	0	0	0	0	1	0	1	0	0	0	0	1	1
Met-CAT-1-1	27	26	11	3	19	29	195	120	329	198	49	69	887	428	33	12	5	9	42	70	25	10
Met-CAT-1-2	56	51	9	12	29	55	256	173	580	315	196	119	4047	2190	298	170	61	113	466	945	307	196
Met-CAT-2-1	17	15	11	5	7	24	56	48	115	62	51	33	572	309	57	15	6	18	66	112	26	23
Met-CAT-2-2	37	26	10	7	29	34	219	150	404	262	148	91	1887	903	261	142	57	84	451	797	195	113
Met-CAT-3-1	44	46	13	6	26	31	168	132	269	183	90	85	757	426	124	62	3	1	205	368	74	42
Met-CAT-4-1	11	16	4	0	6	12	36	38	5	5	7	4	15	17	4	11	0	0	13	14	7	3
Met-CAT-5-1	1	1	1	2	0	0	2	1	1	1	0	0	2	2	0	2	0	0	0	1	0	1
Met-CAT-6-1	1	0	1	0	2	0	0	0	0	0	0	1	0	2	0	0	0	2	1	0	0	0
Met-CAT-7-1	0	0	1	1	0	0	0	1	0	0	1	0	2	1	0	0	0	3	0	2	1	0
Phe-GAA-1-1	38	33	10	6	44	45	255	147	537	329	180	117	1573	650	282	98	34	83	336	611	163	90
Phe-GAA-1-2	24	26	16	7	19	25	155	100	234	152	93	75	269	167	116	57	27	30	129	189	55	35
Phe-GAA-1-3	36	28	11	6	24	35	273	155	608	324	171	114	2021	847	282	122	64	130	421	832	181	106
Phe-GAA-1-4	28	26	9	7	18	31	106	97	164	102	77	54	733	337	141	56	31	29	151	233	86	51
Phe-GAA-1-5	36	40	4	2	12	13	94	62	103	67	16	19	211	76	46	14	2	5	67	104	20	16
Phe-GAA-2-1	12	20	2	0	6	22	14	15	46	24	15	16	60	26	27	17	3	3	56	107	11	13
Phe-GAA-3-1	37	45	13	8	30	42	215	102	292	151	83	68	102	41	116	46	17	20	203	307	22	17
Pro-AGG-1-1	27	30	12	8	17	31	194	159	501	290	152	100	2951	1458	292	184	68	99	549	998	290	201
Pro-AGG-1-2	6	7	2	3	11	17	56	40	94	54	29	31	189	76	47	32	17	23	68	135	49	32
Pro-AGG-1-3	0	3	1	1	10	8	12	13	11	1	15	12	10	5	27	21	1	2	20	50	72	40
Pro-AGG-1-4	23	25	13	9	23	32	175	152	398	246	99	96	1744	877	187	107	19	18	254	450	128	110
Pro-AGG-1-5	39	23	9	6	26	31	129	103	233	163	91	79	1483	539	240	122	41	50	338	582	141	78
Pro-AGG-1-6	27	39	18	6	21	38	214	186	522	336	164	120	2492	1434	314	166	61	111	523	1057	339	205
Pro-AGG-2-1	0	0	0	0	0	1	0	1	0	1	1	0	1	1	0	0	1	0	0	0	1	1
Pro-AGG-3-1	0	1	2	0	0	0	1	0	1	0	0	0	2	0	0	1	0	1	0	1	0	0
Pro-CGG-1-1	37	22	15	6	25	32	253	155	563	348	173	131	3328	1726	323	155	76	101	569	1142	324	200
Pro-CGG-1-2	22	21	10	8	20	33	153	92	257	163	88	71	1467	986	160	92	53	71	334	692	166	116
Pro-CGG-1-3	21	27	10	4	17	20	96	68	69	50	38	21	186	96	34	10	1	0	84	162	44	28
Pro-GGG-1-1	4	2	1	1	0	3	3	2	3	1	1	2	5	0	4	4	2	0	4	10	1	1
Pro-TGG-1-1	28	20	18	10	29	45	170	139	384	218	136	91	1737	1000	197	112	24	45	366	698	188	138
Pro-TGG-2-1	4	4	4	5	9	16	76	46	104	57	44	21	296	135	74	34	38	69	78	165	67	36
Pro-TGG-2-2	32	27	9	6	29	26	145	124	279	172	100	76	1791	915	262	129	36	52	411	676	203	138
Pro-TGG-2-3	26	23	16	7	21	27	127	108	299	190	100	84	1504	748	194	94	46	66	367	635	215	142
Pro-TGG-2-4	24	26	20	6	19	31	150	90	308	190	118	75	1979	1180	162	74	42	63	286	550	187	146
Pro-TGG-3-1	2	2	0	1	1	0	0	0	1	1	1	0	3	2	0	0	0	0	0	0	1	0
Pro-TGG-4-1	3	1	1	0	0	0	0	0	0	0	0	0	1	1	1	0	0	2	1	0	1	0
Pro-TGG-5-1	0	2	0	1	0	7	5	3	3	0	2	4	4	3	0	0	0	0	5	4	0	2
SeC-TCA-1-1	25	27	10	4	16	20	85	33	172	89	76	44	421	201	161	45	5	18	149	190	37	21
Ser-AGA-1-1	9	5	0	6	5	8	32	8	5	5	11	2	21	8	8	2	1	5	1	15	1	1
Ser-AGA-2-1	40	52	7	10	26	42	196	96	396	196	131	91	825	289	160	43	32	42	199	376	66	46
Ser-AGA-2-2	48	31	6	9	37	41	284	155	432	283	158	104	2149	688	239	107	37	67	320	642	159	93
Ser-AGA-2-3	23	21	3	5	8	5	13	7	0	2	5	4	4	1	7	3	2	5	10	13	6	5
Ser-AGA-2-4	8	5	1	0	7	6	7	6	2	8	4	2	33	16	4	6	0	2	7	10	2	1
Ser-AGA-2-5	21	15	6	1	15	20	112	114	161	93	38	31	670	394	42	30	3	30	73	100	38	31
Ser-AGA-2-6	38	25	1	3	17	15	105	75	57	43	25	23	183	75	22	8	3	3	28	59	13	8
Ser-AGA-3-1	1	0	1	0	1	1	1	0	0	3	0	0	0	0	0	1	0	0	0	0	1	0
Ser-AGA-5-1	0	2	1	3	5	1	1	2	3	0	1	1	0	1	0	0	0	1	3	3	0	3
Ser-CGA-1-1	35	15	9	5	26	25	72	47	180	121	97	60	1106	608	122	52	37	60	165	284	87	67
Ser-CGA-2-1	26	24	18	4	16	26	221	117	363	187	126	92	1433	744	130	64	52	59	236	415	98	73
Ser-CGA-3-1	45	33	9	6	20	32	183	83	95	65	47	22	1115	344	88	45	14	13	202	378	52	30
Ser-GCT-1-1	26	38	0	2	8	15	51	26	17	11	8	9	109	50	4	2	1	2	11	18	5	1
Ser-GCT-2-1	68	59	21	7	45	78	363	227	780	408	229	176	1105	471	307	126	55	107	413	770	117	73
Ser-GCT-3-1	39	36	15	5	28	36	272	117	403	257	171	101	2055	1111	43	15	4	5	126	226	77	45
Ser-GCT-4-1	52	45	22	11	45	59	277	154	569	360	175	92	1993	645	243	122	57	72	449	860	119	78
Ser-GCT-4-2	18	18	5	1	11	30	90	57	107	56	38	36	48	18	39	14	2	7	44	68	8	7
Ser-GCT-4-3	35	41	4	6	15	32	105	57	87	77	37	18	371	175	35	25	5	17	69	140	15	13
Ser-GCT-5-1	1	2	0	0	6	16	2	1	1	1	0	1	0	0	0	0	0	0	1	1	0	0
Ser-GCT-6-1	0	1	0	0	3	2	1	0	1	0	1	1	1	0	0	0	0	1	0	0	2	0
Ser-GGA-1-1	1	0	0	0	0	0	0	0	0	0	0	0	1	0	0	0	0	1	0	1	1	1
Ser-TGA-1-1	22	32	13	8	22	41	243	152	511	314	148	115	851	405	124	55	12	43	167	364	109	58
Ser-TGA-2-1	21	13	1	1	15	8	15	9	9	5	5	1	11	7	3	1	0	0	0	5	1	4
Ser-TGA-2-2	15	15	3	6	10	20	152	70	226	132	73	63	638	214	120	42	24	30	144	200	56	32
Sup-TCA-1-1	0	1	0	0	1	0	0	1	0	0	0	0	1	0	1	1	0	0	0	0	0	2
Sup-TTA-1-1	0	0	0	1	3	0	2	1	3	1	1	2	2	1	4	1	0	0	0	3	2	1
Thr-AGT-1-1	27	32	12	10	16	35	223	116	520	338	167	136	1090	536	193	74	25	61	223	400	123	58
Thr-AGT-1-2	27	27	4	9	27	22	243	129	310	234	69	61	1728	731	197	106	28	50	299	494	164	95
Thr-AGT-1-3	10	17	6	5	11	13	54	32	100	51	33	18	109	73	33	16	12	24	53	72	21	18
Thr-AGT-2-1	27	22	7	5	10	22	191	137	445	208	117	84	1782	786	253	86	23	39	333	438	116	57
Thr-AGT-3-1	21	6	4	4	8	18	14	27	65	28	28	16	815	331	36	26	4	4	107	137	30	19
Thr-AGT-4-1	34	27	10	9	21	23	223	145	379	229	126	90	1836	969	121	68	3	8	183	347	43	24
Thr-AGT-5-1	9	9	3	1	4	2	17	11	16	9	10	5	60	26	7	4	1	3	7	20	3	4
Thr-AGT-6-1	18	8	5	4	8	10	60	32	34	18	4	10	31	28	1	1	3	0	1	2	1	3
Thr-AGT-7-1	0	0	1	1	0	0	0	0	1	0	0	0	0	1	0	0	0	0	0	0	0	0
Thr-AGT-9-1	1	1	0	0	0	1	0	1	0	0	0	1	1	0	1	0	0	1	0	0	1	0
Thr-CGT-1-1	34	41	7	2	18	23	148	71	252	139	86	78	992	571	103	44	9	25	202	354	79	56
Thr-CGT-2-1	34	42	8	5	31	21	125	85	270	184	120	84	565	234	150	59	37	47	186	337	81	37
Thr-CGT-3-1	32	21	11	10	16	16	88	65	229	151	63	51	471	366	49	18	0	0	64	92	12	7
Thr-CGT-4-1	35	31	4	7	10	24	82	65	113	65	40	35	258	110	29	17	1	1	67	114	10	10
Thr-TGT-1-1	35	29	22	7	20	44	203	129	435	228	140	106	1680	711	182	89	3	4	252	454	41	35
Thr-TGT-2-1	40	40	9	2	13	26	144	78	240	146	71	51	1825	838	188	102	29	34	316	542	118	94
Thr-TGT-3-1	42	35	7	5	25	43	252	161	480	318	124	133	3048	1366	265	152	55	109	433	728	234	147
Thr-TGT-3-2	45	40	21	13	36	53	262	169	501	326	148	124	2812	1442	261	133	78	97	475	924	223	136
Trp-CCA-1-1	18	13	5	7	9	23	87	64	103	66	27	35	1057	586	14	2	1	0	27	33	11	13
Trp-CCA-2-1	42	28	9	9	28	32	168	109	396	220	136	96	1460	673	202	74	14	54	247	389	120	63
Trp-CCA-3-1	42	33	7	9	34	46	230	143	390	260	126	95	1347	497	218	93	22	48	276	541	81	53
Trp-CCA-3-2	16	15	4	8	20	17	74	61	179	110	80	50	591	290	110	43	23	28	125	210	51	25
Trp-CCA-4-1	11	24	3	1	6	8	54	24	28	22	13	11	36	18	8	2	0	1	20	32	5	1
Trp-CCA-4-2	19	12	6	2	5	8	21	13	12	3	6	5	63	31	20	5	1	2	20	29	10	4
Trp-CCA-5-1	21	27	11	8	23	40	149	90	353	200	102	94	2237	1213	198	79	21	55	275	457	146	80
Trp-CCA-6-1	1	0	0	0	1	1	0	1	1	0	1	1	1	1	0	0	1	0	0	1	0	0
Tyr-GTA-1-1	21	17	2	4	8	16	83	43	60	56	31	24	577	253	25	10	13	8	81	120	42	30
Tyr-GTA-1-2	20	20	6	5	10	7	70	42	47	20	18	16	172	81	12	7	1	3	46	85	9	6
Tyr-GTA-1-3	7	5	4	1	5	9	49	27	22	21	5	7	98	50	9	1	1	0	15	26	5	3
Tyr-GTA-1-4	43	28	5	8	27	33	211	70	286	171	81	65	522	250	109	40	11	26	138	232	48	28
Tyr-GTA-1-5	20	31	2	5	19	22	112	78	124	87	41	30	777	377	70	56	21	18	96	173	49	32
Tyr-GTA-2-1	56	45	20	14	43	61	301	223	596	398	199	131	2687	1382	318	162	46	95	507	945	247	122
Tyr-GTA-3-1	34	36	20	16	34	39	239	163	324	259	139	101	1451	804	181	88	60	73	347	566	166	117
Tyr-GTA-3-2	52	39	7	15	36	44	282	181	436	271	137	88	3085	1685	308	176	65	95	598	1038	308	240
Tyr-GTA-4-1	31	32	6	6	23	30	109	56	66	47	57	54	711	320	101	55	18	31	298	576	105	93
Tyr-GTA-5-1	1	1	1	0	3	0	13	7	9	3	5	4	36	21	1	1	0	3	5	13	0	4
Val-AAC-1-1	33	42	10	12	16	34	164	135	396	217	136	96	2897	1434	267	121	62	87	357	681	203	128
Val-AAC-1-2	43	17	14	5	23	33	219	146	447	253	129	105	1950	781	221	104	32	92	383	630	180	109
Val-AAC-2-1	14	19	4	2	6	19	96	57	10	10	10	28	19	18	13	3	1	1	59	149	6	3
Val-AAC-2-2	21	14	9	1	6	10	54	29	35	17	22	21	122	59	15	7	4	2	28	52	2	4
Val-AAC-3-1	14	21	2	1	7	5	26	15	10	5	9	8	83	51	10	2	1	4	13	33	6	5
Val-AAC-4-1	26	24	7	2	8	12	85	48	29	14	17	15	11	1	42	16	0	0	112	191	7	11
Val-AAC-5-1	25	35	6	6	9	14	38	15	24	13	14	10	229	94	39	14	12	37	64	85	15	11
Val-AAC-6-1	2	3	3	0	0	1	0	0	2	0	0	0	0	0	1	0	0	2	2	1	0	1
Val-CAC-1-1	16	14	2	1	6	8	74	49	16	13	13	24	16	5	23	9	1	2	93	147	8	10
Val-CAC-2-1	27	23	14	13	15	37	155	134	387	193	121	90	1875	1004	265	95	67	93	340	574	165	114
Val-CAC-2-2	3	10	0	0	5	13	6	3	2	0	1	1	14	5	3	1	5	4	3	3	1	0
Val-CAC-2-3	35	27	12	6	19	35	149	146	332	179	124	95	3313	1432	282	148	61	148	442	700	264	132
Val-CAC-2-4	22	18	9	4	7	19	119	67	185	91	74	37	491	195	111	42	12	32	89	163	39	29
Val-CAC-2-5	37	34	13	3	26	35	170	127	419	228	154	60	1841	816	287	127	43	74	404	630	129	80
Val-CAC-3-1	25	25	1	5	10	19	104	86	35	20	43	29	53	16	69	35	1	3	177	262	23	16
Val-CAC-4-1	1	0	2	0	2	0	0	0	0	0	0	1	1	0	0	0	0	0	1	0	1	0
Val-CAC-5-1	2	3	1	1	2	1	5	0	6	4	2	1	19	17	1	1	0	0	1	10	0	1
Val-CAC-6-1	2	0	1	0	0	0	4	1	1	1	0	1	1	0	1	0	1	2	2	0	0	1
Val-CAC-7-1	0	1	0	0	2	1	0	1	0	0	0	0	2	1	0	0	1	0	0	0	1	0
Val-CAC-8-1	2	0	1	0	0	0	1	0	1	0	0	0	0	0	1	0	0	0	0	0	1	1
Val-GAC-1-1	0	2	0	0	0	0	0	0	0	0	0	2	1	1	0	0	0	1	0	2	0	0
Val-TAC-1-1	23	32	7	7	18	21	180	108	254	172	69	70	1089	493	151	67	31	45	183	298	102	88
Val-TAC-1-2	13	7	3	2	6	14	47	16	42	34	20	15	214	124	39	19	5	12	43	77	28	25
Val-TAC-1-3	30	26	5	7	25	28	187	112	340	229	116	75	1234	565	172	80	30	51	295	603	132	62

## Sheet: B, % contribution to all tRNA
Supplementary Table SB tRNA brain atlas-Percent contribution to the tRNAome
name	Purkinje cells_1	Purkinje cells_2	Dopaminergic neurons_1	Dopaminergic neurons_2	Spinal cord cholinergic neurons_1	Spinal cord cholinergic neurons_2	Layer V cortical neurons_1	Layer V cortical neurons_2	Dentate gyrus granule cells_1	Dentate gyrus granule cells_2	Inhibitory neurons (Hippocampus)_1	Inhibitory neurons (Hippocampus)_2	Cerebellar granule cells_1	Cerebellar granule cells_2	Astrocytes_1	Astrocytes_2	Microglia_1	Microglia_2	Oligodendrocytes_1	Oligodendrocytes_2	Pericytes_1	Pericytes_2
Ala-AGC-10-1	0.385496	0.315219	0.333472	0.285388	0.302744	0.374677	0.278431	0.3123	0.162586	0.137324	0.155693	0.217996	0.070154	0.097785	0.018716	0.062171	0.015494	0	0.023667	0.033244	0.015091	0.00596
Ala-AGC-1-1	0.132514	0.277393	0.041684	0.114155	0.037843	0.167959	0.120013	0.124168	0.032517	0.016293	0.040972	0.032699	0.011796	0.006791	0.008021	0.011304	0	0.009049	0.015215	0.021239	0.003773	0.00596
Ala-AGC-2-1	0.530057	0.466524	0.541892	0.342466	0.491958	0.413437	0.489655	0.387553	0.607929	0.651708	0.483468	0.512289	0.528641	0.545287	0.211219	0.169559	0.077471	0.081441	0.196102	0.2244	0.218818	0.286089
Ala-AGC-2-2	0.108421	0.138696	0.500208	0.513699	0.227058	0.322997	0.364841	0.372503	0.346378	0.370077	0.360552	0.343343	0.261371	0.256685	0.24865	0.282598	0.061977	0.108587	0.361774	0.38231	0.215046	0.202646
Ala-AGC-3-1	0.626431	0.580003	0.708629	0.742009	0.586566	0.465116	0.496856	0.42518	0.542894	0.472489	0.536731	0.49049	0.458176	0.468553	0.211219	0.305205	0.015494	0	0.263723	0.300123	0.086773	0.059602
Ala-AGC-4-1	0.566197	0.529568	0.500208	0.799087	0.662252	0.645995	0.729682	0.714904	0.677204	0.698259	0.680133	0.757534	0.329042	0.319838	0.574836	0.452156	0.681748	0.742014	0.566328	0.638107	0.471591	0.441054
Ala-AGC-4-2	0.457776	0.567394	0.500208	0.456621	0.756859	0.852713	0.674476	0.786394	0.66448	0.609813	0.721105	0.697586	0.549749	0.58603	0.732581	0.672582	0.960645	0.60628	0.703261	0.78586	0.754546	0.661581
Ala-AGC-5-1	0.409589	0.390871	0.41684	0.285388	0.283822	0.193798	0.314435	0.338639	0.05231	0.074481	0.147499	0.158047	0.027627	0.018335	0.069515	0.090431	0.077471	0.027147	0.204554	0.264108	0.056591	0.065562
Ala-AGC-5-2	0.156608	0.239566	0.166736	0.171233	0.113529	0.232558	0.129615	0.176845	0.002828	0.004655	0.045069	0.059949	0.000621	0.000679	0.026737	0.016956	0.015494	0	0.025358	0.035091	0	0.00596
Ala-AGC-5-3	0.325262	0.365654	0.041684	0.057078	0.227058	0.142119	0.105612	0.079016	0.015552	0.023275	0.024583	0.027249	0.013038	0.012902	0.002674	0.005652	0.030989	0.018098	0.010143	0.02678	0.003773	0.023841
Ala-AGC-6-1	0.349355	0.315219	0.41684	0.456621	0.454115	0.620155	0.439249	0.519246	0.538653	0.519039	0.417913	0.392392	0.366913	0.374163	0.462542	0.378681	0.402851	0.389105	0.41418	0.465421	0.294273	0.238407
Ala-AGC-7-1	0.493916	0.491741	0.41684	0.570776	0.586566	0.594315	0.580865	0.492907	0.513205	0.488781	0.594092	0.539539	0.241194	0.253969	0.264692	0.209122	0.077471	0.072392	0.262032	0.261338	0.260318	0.232447
Ala-CGC-1-1	0.614384	0.365654	0.791997	0.570776	0.435194	0.568475	0.561663	0.481619	0.388791	0.409645	0.536731	0.457791	0.237159	0.336815	0.272713	0.299553	0	0.009049	0.289081	0.342602	0.094318	0.160925
Ala-CGC-1-2	0.48187	0.655655	0.20842	0.570776	0.681173	0.439276	0.468052	0.523009	0.465136	0.463178	0.479371	0.452341	0.276892	0.223411	0.660392	0.627367	0.247908	0.488644	0.539279	0.542068	0.313137	0.345691
Ala-CGC-2-1	0.409589	0.453915	0.666945	0.513699	0.416272	0.529716	0.62647	0.511721	0.776169	0.807653	0.692424	0.615837	0.569305	0.621342	0.4973	0.4352	0.759219	0.687721	0.655926	0.680586	0.641364	0.590058
Ala-TGC-1-1	0.530057	0.416089	0.125052	0.171233	0.245979	0.245478	0.27123	0.289724	0.082	0.067498	0.10243	0.065399	0.024523	0.031237	0.034757	0.062171	0	0.009049	0.027049	0.060948	0.015091	0.053642
Ala-TGC-2-1	0.48187	0.50435	0.375156	0.799087	0.775781	0.503876	0.636071	0.729954	0.780411	0.802998	0.757979	0.643087	0.696576	0.584672	0.903695	0.909964	0.557794	0.705818	0.934864	1.02503	1.07523	0.95363
Ala-TGC-3-1	0.674618	0.390871	0.708629	0.285388	0.51088	0.568475	0.80169	0.692328	0.804445	0.868169	0.770271	0.588588	0.789702	0.885497	0.826159	0.842141	0.83669	1.08587	0.843575	0.916067	0.81491	0.810585
Ala-TGC-4-1	0.51801	0.491741	0.583576	0.799087	0.37843	0.555556	0.573664	0.688565	0.58248	0.514384	0.532634	0.572238	0.075121	0.04346	0.647024	0.842141	0.077471	0.17193	0.512231	0.591935	0.501773	0.512576
Ala-TGC-6-1	0.144561	0.088261	0.20842	0.342466	0.170293	0.206718	0.307234	0.44023	0.370412	0.344474	0.368747	0.332443	0.164832	0.19557	0.026737	0.045216	0.030989	0.009049	0.087908	0.0748	0.0415	0.01192
Ala-TGC-7-2	0	0	0	0	0.018921	0	0.014402	0.011288	0.004241	0.004655	0	0.00545	0	0	0	0	0	0	0	0	0.003773	0.00596
Arg-ACG-1-1	0.421636	0.30261	0.291788	0.456621	0.283822	0.245478	0.278431	0.109117	0.142793	0.19784	0.15979	0.147147	0.133479	0.119515	0.171114	0.146951	0.092966	0.180979	0.114956	0.157911	0.109409	0.107283
Arg-ACG-1-2	0.373449	0.290001	0.20842	0.228311	0.13245	0.193798	0.252028	0.199421	0.02969	0.02793	0.081944	0.141697	0.013038	0.010186	0.005347	0.016956	0	0.018098	0.006762	0.009235	0.007545	0.023841
Arg-ACG-1-3	0.698711	0.542176	0.625261	0.742009	0.548723	0.943152	0.847295	0.80897	1.00944	1.02411	0.8727	0.806583	0.640391	0.530347	0.708518	0.683886	0.666253	0.814406	0.769192	0.800635	0.675319	0.65562
Arg-ACG-2-1	0.096374	0.40348	0.125052	0.057078	0.340587	0.167959	0.184821	0.11288	0.113103	0.123359	0.081944	0.081748	0.013348	0.016297	0.128335	0.169559	0.030989	0.099539	0.155529	0.207777	0.098091	0.077482
Arg-ACG-3-1	0.48187	0.390871	0.291788	0.399543	0.37843	0.245478	0.400845	0.372503	0.692756	0.705242	0.299095	0.305194	0.353565	0.294713	0.451847	0.305205	0.371862	0.479595	0.38206	0.345372	0.411228	0.417213
Arg-ACG-3-2	0.493916	0.479133	0.541892	0.285388	0.491958	0.258398	0.252028	0.158031	0.094724	0.125687	0.10243	0.059949	0.142171	0.119515	0.184482	0.293902	0.046483	0.108587	0.346559	0.347219	0.139591	0.184766
Arg-CCG-1-1	0.289122	0.416089	0.666945	0.399543	0.113529	0.219638	0.35284	0.323588	0.371826	0.316544	0.360552	0.305194	0.181284	0.175877	0.251323	0.25999	0.030989	0.018098	0.240055	0.175456	0.105636	0.113244
Arg-CCG-2-1	0.421636	0.479133	0.541892	0.399543	0.245979	0.232558	0.609668	0.398841	0.622066	0.642398	0.573606	0.703036	0.655291	0.655295	0.52671	0.406941	0.557794	0.570084	0.588305	0.547609	0.531955	0.578138
Arg-CCG-3-1	0.337309	0.441306	0.666945	0.399543	0.51088	0.348837	0.489655	0.538059	0.671549	0.649381	0.798951	0.604938	0.763316	0.920808	0.612267	0.576499	0.449334	0.742014	0.718476	0.675969	0.81491	0.768864
Arg-CCT-1-1	0.265028	0.340436	0.333472	0.228311	0.264901	0.258398	0.160818	0.116642	0.141379	0.139652	0.151596	0.174396	0.246782	0.240388	0.171114	0.135647	0.309885	0.244322	0.130171	0.132054	0.222591	0.226487
Arg-CCT-2-1	0.108421	0.252175	0.041684	0.342466	0.170293	0.142119	0.062407	0.116642	0.057965	0.083791	0.065555	0.059949	0.086606	0.08692	0.101599	0.101735	0.139448	0.09049	0.12848	0.113585	0.113182	0.196686
Arg-CCT-2-2	0.03614	0.063044	0	0	0.075686	0.02584	0.0024	0.015051	0.001414	0	0	0	0.001242	0	0.002674	0	0	0.009049	0	0	0	0.01192
Arg-CCT-3-1	0.277075	0.428698	0.20842	0.228311	0.227058	0.335917	0.463252	0.293487	0.347792	0.332837	0.340066	0.397842	0.286205	0.311689	0.251323	0.339117	0.247908	0.361958	0.329654	0.242869	0.286728	0.32781
Arg-CCT-4-1	0.578244	0.50435	0.708629	0.342466	0.832545	0.723514	0.811291	0.665989	0.937341	0.9892	0.909575	0.850183	1.01631	0.808084	0.844875	0.966484	0.821196	0.8687	0.879076	0.963163	1.22614	1.07283
Arg-TCG-1-1	0.674618	0.390871	0.375156	0.399543	0.340587	0.245478	0.484854	0.590736	0.671549	0.670329	0.503954	0.670336	0.636666	0.655974	0.558794	0.469112	0.449334	0.597231	0.532517	0.426636	0.675319	0.661581
Arg-TCG-2-1	0.421636	0.340436	0.41684	0.399543	0.302744	0.361757	0.204023	0.225759	0.202172	0.279304	0.163887	0.272494	0.414407	0.4346	0.422437	0.4352	0.21692	0.253371	0.322891	0.312128	0.358409	0.31589
Arg-TCG-3-1	0.445729	0.327828	0.166736	0.399543	0.359508	0.348837	0.609668	0.410129	0.521687	0.598175	0.438399	0.49594	0.921629	1.00094	0.558794	0.604759	0.309885	0.26242	0.451372	0.456187	0.494228	0.518536
Arg-TCG-3-2	0.228888	0.327828	0.291788	0.228311	0.151372	0.348837	0.237627	0.146743	0.159758	0.16991	0.155693	0.196196	0.142792	0.117478	0.13903	0.192166	0	0.027147	0.067621	0.087728	0.052818	0.047681
Arg-TCG-4-1	0.421636	0.290001	0.541892	0.342466	0.435194	0.426357	0.432048	0.278436	0.359102	0.337492	0.323678	0.403292	0.34239	0.322554	0.4465	0.497372	0.495817	0.389105	0.262032	0.209624	0.2905	0.250328
Arg-TCT-1-1	0.024093	0.012609	0.083368	0.228311	0.056764	0.090439	0.028803	0.030101	0.067862	0.090774	0.061458	0.070849	0.090021	0.099822	0.403722	0.333465	0.433839	0.443399	0.431085	0.445105	0.403682	0.452974
Arg-TCT-2-1	0.337309	0.226958	0.166736	0.114155	0.094607	0.155039	0.110412	0.094066	0.120172	0.097756	0.147499	0.108998	0.242746	0.171124	0.256671	0.271294	0.092966	0.180979	0.113266	0.109891	0.083	0.065562
Arg-TCT-3-1	0.265028	0.40348	0.166736	0.342466	0.359508	0.310078	0.283232	0.372503	0.234689	0.223443	0.184373	0.261595	0.23033	0.269588	0.264692	0.316509	0.480322	0.334811	0.22315	0.241945	0.369728	0.476815
Arg-TCT-4-1	0.542103	0.516959	0.375156	0.399543	0.662252	0.710594	0.568864	0.538059	0.589549	0.514384	0.520343	0.621287	0.607487	0.610477	0.010695	0.005652	0	0.009049	0.013524	0.011081	0.007545	0.029801
Arg-TCT-5-1	0.096374	0.252175	0.166736	0.057078	0.113529	0.206718	0.057606	0.045152	0.002828	0	0.012292	0.01635	0.009933	0.013581	0.005347	0.005652	0	0.009049	0.011834	0.013852	0	0.023841
Asn-GTT-1-1	0.03614	0.050435	0	0	0.056764	0.02584	0	0.003763	0.001414	0.002328	0	0	0.000931	0.000679	0	0.005652	0	0.018098	0.001691	0	0	0.01192
Asn-GTT-2-1	0.060234	0.10087	0.083368	0	0.056764	0.02584	0.0024	0.007525	0	0.006983	0	0	0.000931	0.000679	0	0	0	0	0.003381	0.004617	0	0.00596
Asn-GTT-3-1	0.505963	0.30261	0.458524	0.513699	0.302744	0.348837	0.456051	0.477857	0.487757	0.526022	0.458885	0.386942	0.608728	0.62949	0.470563	0.508676	0.464828	0.452448	0.453062	0.393392	0.48291	0.482775
Asn-GTT-3-2	0.445729	0.466524	0.458524	0.684932	0.416272	0.581395	0.765686	0.556872	0.685687	0.723862	0.651452	0.632187	0.668328	0.653937	0.66574	0.75171	0.418345	0.579133	0.664379	0.661194	0.411228	0.590058
Asn-GTT-3-3	0.240935	0.252175	0.041684	0.057078	0.13245	0.090439	0.024003	0.045152	0.001414	0.00931	0.032777	0.01635	0.003104	0.002716	0.002674	0	0	0.027147	0.006762	0.004617	0.011318	0.01192
Asn-GTT-3-6	0.252982	0.315219	0.458524	0.114155	0.340587	0.258398	0.247228	0.364977	0.336481	0.332837	0.323678	0.256145	0.316936	0.334098	0.441153	0.548239	0.10846	0.153832	0.47673	0.417402	0.301818	0.339731
Asn-GTT-3-7	0.301169	0.40348	0.625261	0.684932	0.283822	0.322997	0.26883	0.349927	0.274275	0.276976	0.458885	0.46869	0.085675	0.070622	0.441153	0.553891	0.356368	0.43435	0.524065	0.511594	0.558364	0.560257
Asn-GTT-3-8	0.409589	0.453915	0.541892	1.08448	0.586566	0.503876	0.475253	0.534297	0.67579	0.626106	0.68423	0.741185	0.700301	0.674987	0.499973	0.531284	0.402851	0.51579	0.557875	0.443258	0.694182	0.792705
Asn-GTT-3-9	0.265028	0.226958	0.20842	0.057078	0.340587	0.193798	0.307234	0.267148	0.274275	0.281631	0.254025	0.332443	0.147448	0.13785	0.112293	0.090431	0.263403	0.307664	0.111575	0.096039	0.158455	0.137084
Asp-GTC-1-1	0.51801	0.580003	0.458524	0.399543	0.662252	0.503876	0.544861	0.617075	0.620653	0.570245	0.610481	0.653987	1.10167	0.967663	0.778033	0.813881	0.681748	0.742014	0.760739	0.703673	0.603637	0.715222
Asp-GTC-1-10	0.289122	0.277393	0.291788	0.684932	0.454115	0.439276	0.393644	0.530534	0.531584	0.656363	0.491662	0.615837	0.783493	0.802651	0.703171	0.678234	0.867679	0.913944	0.791169	0.770161	1.09787	1.06687
Asp-GTC-1-11	0.421636	0.542176	0.333472	0.228311	0.151372	0.219638	0.348039	0.316063	0.025448	0.044223	0.237637	0.114448	0.003725	0.005432	0.010695	0.005652	0	0.045245	0.001691	0.016622	0.011318	0.01192
Asp-GTC-1-12	0.192748	0.214349	0.041684	0.171233	0.170293	0.116279	0.153617	0.135455	0.087655	0.079136	0.094235	0.103548	0.130375	0.119515	0.066841	0.084779	0.232414	0.117636	0.123409	0.095116	0.105636	0.166885
Asp-GTC-1-13	0.337309	0.353045	0.333472	0.513699	0.37843	0.374677	0.391244	0.304775	0.381723	0.351457	0.368747	0.277944	0.335872	0.360582	0.403722	0.486068	0.464828	0.60628	0.329654	0.398009	0.490455	0.613899
Asp-GTC-1-2	0	0	0.125052	0.057078	0.075686	0.116279	0.043205	0.022576	0.032517	0.03724	0.012292	0.038149	0	0.000679	0.024063	0.039564	0.077471	0.036196	0.038882	0.055407	0.015091	0.035761
Asp-GTC-1-5	0.204795	0.340436	0.166736	0.114155	0.227058	0.206718	0.259229	0.259623	0.132896	0.158272	0.335969	0.234345	0.092194	0.131738	0.181808	0.129995	0.263403	0.298616	0.150457	0.153294	0.128273	0.172845
Asp-GTC-1-6	0.337309	0.30261	0.583576	0.799087	0.302744	0.374677	0.350439	0.526771	0.438274	0.381715	0.397427	0.408742	0.539816	0.502506	0.628309	0.627367	0.619771	0.678672	0.63733	0.63349	0.652682	0.709262
Asp-GTC-1-7	0.216841	0.365654	0.291788	0.399543	0.567644	0.478036	0.417647	0.391316	0.350619	0.381715	0.381038	0.49594	0.094367	0.114082	0.355596	0.440852	0.402851	0.416252	0.38206	0.405397	0.332	0.375492
Asp-GTC-1-8	0.59029	0.390871	0.375156	0.399543	0.548723	0.581395	0.667275	0.650939	0.786066	0.812308	0.745688	0.692136	0.408509	0.436637	0.633656	0.661278	0.883173	0.660574	0.650855	0.700902	0.618728	0.488735
Asp-GTC-2-1	0.301169	0.40348	0.375156	0.856164	0.397351	0.684755	0.403245	0.519246	0.616411	0.537659	0.512148	0.550439	0.830056	1.03557	0.671087	0.740406	1.05361	0.895847	0.710023	0.661194	0.826228	0.96555
Cys-GCA-1-1	0.108421	0.063044	0.083368	0	0.056764	0.142119	0.033604	0.030101	0.005655	0.00931	0.008194	0	0.000621	0.000679	0.005347	0	0	0	0.001691	0	0	0.00596
Cys-GCA-1-2	0.144561	0.138696	0.166736	0.171233	0.189215	0.103359	0.072008	0.037627	0.028276	0.03724	0.049166	0.038149	0.112992	0.139208	0.02941	0.045216	0	0.009049	0.016905	0.012005	0.018864	0.01192
Cys-GCA-2-1	0.457776	0.365654	0.333472	0.285388	0.321665	0.439276	0.309635	0.361215	0.308206	0.302579	0.487565	0.49594	0.710856	0.772772	0.379659	0.367377	0.371862	0.226224	0.25527	0.292735	0.433864	0.405293
Cys-GCA-3-1	0.566197	0.769134	0.333472	0.342466	0.340587	0.465116	0.333637	0.278436	0.185206	0.202495	0.188471	0.158047	0.161107	0.126305	0.176461	0.248686	0.092966	0.081441	0.277247	0.289965	0.166	0.160925
Cys-GCA-3-2	0.48187	0.416089	0.875365	1.0274	0.491958	0.723514	0.62407	0.549347	0.650342	0.607485	0.696521	0.561338	0.485182	0.486208	0.582857	0.531284	0.511311	0.361958	0.483492	0.472809	0.437637	0.411253
Cys-GCA-3-3	0.542103	0.441306	0.333472	0.627854	0.491958	0.542636	0.729682	0.639651	0.982582	0.80998	0.774368	0.931931	1.2606	1.44165	1.00529	1.10213	1.11559	1.51117	1.00249	1.134	1.32046	1.25164
Cys-GCA-3-4	0.433683	0.516959	0.458524	0.684932	0.624409	0.645995	0.62887	0.75253	0.783238	0.858859	0.819437	0.779334	1.18424	1.2746	0.810117	0.796925	1.14658	1.04063	0.926411	0.897598	1.07146	1.13244
Cys-GCA-4-10	0.03614	0.012609	0.041684	0.057078	0	0	0.0024	0.015051	0.014138	0.016293	0.004097	0.049049	0.000931	0.001358	0	0	0	0	0.001691	0.001847	0.003773	0
Cys-GCA-4-12	0.060234	0.037826	0.083368	0.057078	0.018921	0.01292	0.004801	0.003763	0.014138	0.013965	0.008194	0.027249	0.001552	0	0.005347	0	0.015494	0	0	0	0	0.00596
Cys-GCA-4-29	0.156608	0.30261	0.125052	0.114155	0.189215	0.245478	0.160818	0.161794	0.008483	0.004655	0.020486	0.027249	0.001242	0.001358	0.002674	0.011304	0.015494	0.009049	0	0.001847	0	0.00596
Cys-GCA-5-1	0.024093	0.063044	0.083368	0.114155	0.094607	0.064599	0.012001	0.018813	0.001414	0.002328	0.020486	0.032699	0.030421	0.036669	0.005347	0.005652	0.015494	0.018098	0.010143	0.007388	0	0.00596
Cys-GCA-7-1	0.048187	0	0.083368	0	0.037843	0.01292	0.0024	0	0.004241	0	0.008194	0.00545	0.013969	0.016977	0	0	0	0	0	0.000923	0	0
Gln-CTG-1-1	0.156608	0.239566	0	0	0.245979	0.090439	0.098411	0.090304	0.012724	0.016293	0.024583	0.0218	0.005588	0.00747	0.002674	0.016956	0.015494	0.027147	0.015215	0.018469	0.003773	0.00596
Gln-CTG-2-1	0.51801	0.453915	0.958733	0.684932	0.586566	0.684755	0.71288	0.714904	0.730928	0.719207	0.700619	0.703036	0.198357	0.16637	0.323512	0.254338	0.495817	0.470546	0.267104	0.260414	0.154682	0.160925
Gln-CTG-2-2	0.361402	0.315219	0.500208	0.456621	0.473037	0.439276	0.62647	0.628363	0.506136	0.535332	0.536731	0.572238	0.841541	0.747647	0.385006	0.310857	0.774713	0.669623	0.488564	0.474656	0.437637	0.452974
Gln-CTG-2-3	0.409589	0.453915	0.375156	0.228311	0.548723	0.348837	0.602467	0.579448	0.528756	0.498091	0.52444	0.48504	0.571478	0.569733	0.647024	0.576499	0.511311	0.524839	0.600139	0.563307	0.547046	0.417213
Gln-CTG-2-4	0.192748	0.252175	0.083368	0.171233	0.113529	0.245478	0.115213	0.105354	0.033931	0.03724	0.040972	0.054499	0.00714	0.006791	0.024063	0.022608	0.061977	0.045245	0.028739	0.05356	0.007545	0.017881
Gln-CTG-3-1	0.096374	0.151305	0	0.171233	0.13245	0.03876	0.009601	0.015051	0.005655	0.002328	0.024583	0	0.005588	0.005432	0.002674	0	0.046483	0.018098	0.016905	0.010158	0.022636	0
Gln-CTG-3-2	0.313215	0.327828	0.125052	0.114155	0.321665	0.129199	0.048005	0.033864	0.015552	0.011638	0.061458	0.0109	0.006829	0.006791	0.018716	0.05652	0.030989	0.027147	0.038882	0.027704	0.018864	0.017881
Gln-CTG-3-3	0.156608	0.113479	0	0.057078	0.13245	0.077519	0.060007	0.060202	0.012724	0.013965	0.016389	0.0218	0.017073	0.019014	0.016042	0.011304	0.015494	0.009049	0.023667	0.008311	0.015091	0.01192
Gln-CTG-4-1	0.060234	0.012609	0.125052	0.057078	0.170293	0.077519	0.156017	0.165557	0.048069	0.034913	0.040972	0.032699	0.018625	0.018335	0.002674	0.011304	0	0.081441	0.021977	0.019393	0.026409	0.035761
Gln-CTG-5-1	0.180701	0.214349	0.083368	0.114155	0.113529	0.116279	0.110412	0.116642	0.008483	0.004655	0.024583	0.027249	0.005898	0.008149	0.021389	0.016956	0.046483	0.036196	0.018596	0.016622	0.011318	0
Gln-TTG-1-1	0.55415	0.416089	0.500208	0.627854	0.397351	0.335917	0.487255	0.530534	0.61217	0.523694	0.471176	0.50139	0.286515	0.283169	0.462542	0.373029	0.139448	0.235273	0.378679	0.373999	0.358409	0.244368
Gln-TTG-2-1	0.265028	0.264784	0.083368	0.171233	0.170293	0.206718	0.069608	0.045152	0.015552	0.01862	0.045069	0.027249	0.004967	0.006112	0.008021	0.022608	0	0.009049	0.015215	0.018469	0.007545	0.00596
Gln-TTG-3-1	0.397542	0.453915	0.375156	0.513699	0.473037	0.335917	0.364841	0.316063	0.34355	0.325854	0.323678	0.359693	0.414407	0.4054	0.441153	0.474764	0.542299	0.371007	0.434467	0.413708	0.448955	0.363571
Gln-TTG-3-2	0.313215	0.378263	0.708629	0.171233	0.359508	0.503876	0.410446	0.364977	0.267206	0.300251	0.368747	0.250695	0.274098	0.249895	0.366291	0.350421	0.185931	0.17193	0.289081	0.296429	0.215046	0.286089
Glu-CTC-1-4	0.51801	0.277393	0.666945	0.513699	0.529801	0.361757	0.528059	0.714904	0.637618	0.600503	0.676036	0.686686	0.750279	0.743573	0.641677	0.768666	0.712736	0.651525	0.578162	0.574389	0.788501	0.816545
Glu-CTC-1-5	0.325262	0.542176	0.500208	0.799087	0.397351	0.516796	0.518458	0.538059	0.702652	0.712224	0.598189	0.604938	0.775733	0.779563	0.786054	0.813881	1.25504	1.16732	0.767501	0.790477	0.954501	0.882108
Glu-CTC-1-6	0.457776	0.453915	0.166736	0.342466	0.359508	0.400517	0.283232	0.428942	0.311033	0.328182	0.356455	0.326993	0.592587	0.541891	0.398374	0.344769	0.852185	0.488644	0.500397	0.500513	0.494228	0.506616
Glu-CTC-1-7	0.710758	0.668264	0.375156	0.684932	0.397351	0.490956	0.614469	0.699853	0.906238	0.777395	0.725202	0.795684	1.20814	1.01044	0.783381	0.825185	0.774713	0.932042	0.95346	0.929919	0.784728	0.768864
Glu-CTC-1-8	0.301169	0.542176	0.625261	0.856164	0.737938	0.607235	0.508857	0.68104	0.670135	0.633088	0.614578	0.692136	0.575514	0.619983	0.767339	0.683886	1.31701	1.04063	0.880767	0.824645	1.09409	0.929789
Glu-CTC-1-9	0.433683	0.40348	0.41684	0.342466	0.454115	0.361757	0.561663	0.598262	0.644687	0.642398	0.676036	0.604938	0.828504	0.821665	0.866264	0.706494	0.94515	0.895847	0.657617	0.73784	0.871501	0.780784
Glu-TTC-1-1	0.421636	0.390871	0.250104	0.342466	0.283822	0.348837	0.403245	0.534297	0.595204	0.619123	0.589995	0.659436	0.546024	0.537138	0.63633	0.49172	0.449334	0.60628	0.549423	0.517135	0.505546	0.572178
Glu-TTC-1-2	0.03614	0.088261	0.041684	0.114155	0.227058	0.297158	0.122414	0.090304	0.080586	0.048878	0.049166	0.087198	0.008692	0.006112	0.013368	0.005652	0.061977	0.036196	0	0.001847	0.011318	0.017881
Glu-TTC-1-3	0.313215	0.226958	0.291788	0.057078	0.359508	0.374677	0.228026	0.244572	0.120172	0.183875	0.188471	0.310644	0.202082	0.211867	0.069515	0.050868	0.030989	0.081441	0.091289	0.099733	0.056591	0.137084
Glu-TTC-1-4	0.204795	0.315219	0.333472	0.228311	0.340587	0.219638	0.336038	0.267148	0.388791	0.311889	0.294997	0.348793	0.457245	0.552756	0.286081	0.248686	0.263403	0.217175	0.419252	0.349066	0.392364	0.363571
Glu-TTC-2-1	0.397542	0.252175	0.500208	0.399543	0.397351	0.452196	0.530459	0.451518	0.599446	0.54697	0.520343	0.561338	0.78877	0.982602	0.280734	0.316509	0.526805	0.669623	0.206245	0.231787	0.694182	0.601979
Glu-TTC-2-2	0.373449	0.214349	0.166736	0.285388	0.302744	0.103359	0.326437	0.398841	0.435446	0.400335	0.303192	0.316094	0.407888	0.466515	0.195177	0.254338	0.371862	0.43435	0.187649	0.215165	0.377273	0.357611
Gly-ACC-1-1	0.325262	0.214349	0.166736	0.171233	0.227058	0.142119	0.242427	0.146743	0.19793	0.146634	0.127013	0.185296	0.281548	0.268908	0.125662	0.175211	0.185931	0.153832	0.201173	0.194849	0.298046	0.286089
Gly-CCC-1-1	0.626431	0.529568	0.541892	0.342466	0.624409	0.710594	0.669675	0.86541	0.845445	0.844893	0.8727	0.866532	1.1352	1.00026	0.681782	0.621715	0.83669	0.769161	0.931483	0.873588	0.784728	0.798665
Gly-CCC-1-2	0.385496	0.516959	0.291788	1.08448	0.435194	0.310078	0.602467	0.579448	0.745066	0.749465	0.598189	0.653987	0.676399	0.657332	0.430458	0.531284	0.991633	0.714867	0.561256	0.516211	0.645137	0.661581
Gly-CCC-3-1	0.277075	0.214349	0.375156	0.285388	0.13245	0.142119	0.105612	0.082778	0.02969	0.034913	0.040972	0.038149	0.001242	0.004074	0.008021	0.005652	0	0	0.003381	0.012928	0.018864	0.01192
Gly-GCC-2-1	0.493916	0.353045	0.500208	0.342466	0.37843	0.671835	0.640872	0.523009	0.781824	0.807653	0.71291	0.855632	0.814535	0.86852	0.962515	0.706494	0.557794	0.895847	0.721857	0.689821	0.720592	0.673501
Gly-GCC-2-2	0.469823	0.592611	0.458524	0.342466	0.719016	0.594315	0.636071	0.820258	0.670135	0.775067	0.700619	0.599488	1.6002	1.14354	0.655045	0.621715	0.712736	0.633427	0.914577	0.907756	1.22614	1.31124
Gly-GCC-2-3	0.084327	0.10087	0.250104	0.171233	0.170293	0.05168	0.036004	0.060202	0.033931	0.041896	0.040972	0.125347	0.063946	0.060437	0.072189	0.090431	0.046483	0.045245	0.055788	0.057254	0.090546	0.089403
Gly-GCC-2-4	0.07228	0	0.083368	0.057078	0.037843	0	0.0024	0	0.004241	0	0.069652	0.01635	0	0.001358	0.002674	0.005652	0	0.009049	0.005072	0.009235	0.184864	0.119204
Gly-GCC-2-5	0.024093	0.012609	0.041684	0	0.018921	0.01292	0.021602	0.033864	0.01131	0.011638	0.02868	0.059949	0.000931	0	0.037431	0.005652	0.030989	0.09049	0.013524	0.005541	0.162227	0.196686
Gly-GCC-2-6	0.59029	0.353045	0.708629	0.399543	0.321665	0.426357	0.492055	0.579448	0.63479	0.647053	0.680133	0.719385	1.17089	1.2746	0.689803	0.689538	1.348	0.977287	0.732	0.842191	0.916774	0.905948
Gly-GCC-2-7	0.722804	0.542176	0.291788	0.570776	0.64333	0.503876	0.71048	0.699853	0.743652	0.80998	0.55312	0.632187	0.544782	0.461762	0.815464	0.734754	0.371862	0.416252	0.726928	0.774779	0.486682	0.417213
Gly-GCC-2-8	0.566197	0.428698	0.41684	0.513699	0.737938	0.620155	0.660074	0.662227	0.658825	0.649381	0.741591	0.735735	1.06566	1.00841	0.783381	0.791273	0.991633	1.03158	0.774263	0.83388	0.826228	0.745023
Gly-GCC-3-1	0.204795	0.277393	0.20842	0.285388	0.170293	0.103359	0.228026	0.267148	0.127241	0.104739	0.15979	0.277944	0.134721	0.139887	0.066841	0.050868	0.077471	0.063343	0.089598	0.096039	0.075455	0.047681
Gly-GCC-4-1	0.59029	0.315219	0.583576	0.570776	0.340587	0.413437	0.54006	0.55311	0.487757	0.470161	0.540828	0.626737	0.651876	0.624737	0.478584	0.356073	0.604276	0.669623	0.351631	0.377693	0.584773	0.494695
Gly-GCC-6-1	0.012047	0.012609	0	0	0	0.01292	0.0024	0	0	0.002328	0	0	0.000931	0.002037	0	0	0.046483	0	0	0	0.003773	0.00596
Gly-TCC-1-1	0.566197	0.617829	0.500208	0.513699	0.567644	0.581395	0.528059	0.507958	0.616411	0.586538	0.667841	0.517739	0.57303	0.54257	0.815464	0.644323	0.402851	0.506741	0.576471	0.535604	0.596091	0.458934
Gly-TCC-1-5	0.252982	0.390871	0.333472	0.285388	0.435194	0.387597	0.35524	0.331113	0.271447	0.286286	0.368747	0.365143	0.147759	0.291997	0.344901	0.367377	0.294391	0.479595	0.270485	0.303817	0.301818	0.32185
Gly-TCC-1-6	0.686664	0.542176	0.41684	0.456621	0.416272	0.555556	0.501656	0.541822	0.680032	0.656363	0.598189	0.773884	0.983092	0.920129	0.737928	0.842141	0.898667	1.07683	0.735381	0.664887	0.977137	0.995351
Gly-TCC-1-7	0.397542	0.441306	0.625261	0.456621	0.454115	0.439276	0.556862	0.511721	0.602273	0.60283	0.68423	0.670336	0.803981	0.79586	0.735255	0.740406	0.697242	0.732965	0.830051	0.821875	0.93941	0.876147
His-GTG-2-1	0.301169	0.390871	0.20842	0.513699	0.454115	0.490956	0.427248	0.406366	0.537239	0.668001	0.512148	0.604938	0.63263	0.503864	0.302123	0.322161	0.294391	0.235273	0.551113	0.561461	0.494228	0.500656
His-GTG-2-2	0.228888	0.416089	0.333472	0.570776	0.208136	0.258398	0.350439	0.199421	0.298309	0.242063	0.208956	0.370592	0.076363	0.045497	0.192503	0.090431	0.201425	0.280518	0.147076	0.136671	0.079227	0.089403
His-GTG-2-3	0.385496	0.378263	0.41684	0.285388	0.51088	0.232558	0.396044	0.259623	0.237516	0.237408	0.348261	0.310644	0.167315	0.122231	0.165767	0.254338	0.433839	0.43435	0.331344	0.335214	0.222591	0.244368
His-GTG-2-4	0.012047	0.075653	0.041684	0.057078	0.075686	0.103359	0.021602	0.007525	0.007069	0	0.004097	0.0218	0.000931	0.001358	0.005347	0	0.030989	0	0	0.006464	0.015091	0
His-GTG-2-7	0.289122	0.277393	0.166736	0.285388	0.435194	0.129199	0.237627	0.195658	0.27993	0.256028	0.323678	0.316094	0.212636	0.188779	0.288755	0.282598	0.123954	0.26242	0.177506	0.126513	0.173546	0.137084
His-GTG-2-8	0.204795	0.327828	0.125052	0.057078	0.075686	0.206718	0.172819	0.161794	0.045241	0.072153	0.106527	0.136247	0.028558	0.029879	0	0.005652	0	0	0.028739	0.012928	0.003773	0.00596
His-GTG-3-1	0.144561	0.20174	0.041684	0.057078	0.094607	0.05168	0.064807	0.060202	0.012724	0.020948	0.024583	0.038149	0.000621	0.000679	0.002674	0	0	0	0.003381	0.005541	0.007545	0.023841
Ile-AAT-1-1	0.505963	0.365654	0.875365	0.570776	0.567644	0.426357	0.600067	0.669752	0.684273	0.649381	0.639161	0.566788	0.629216	0.598253	0.818138	0.746058	0.418345	0.235273	0.759049	0.702749	0.641364	0.63774
Ile-AAT-1-2	0.337309	0.416089	0.375156	0.456621	0.454115	0.348837	0.559263	0.349927	0.513205	0.535332	0.430204	0.46869	0.559682	0.464478	0.644351	0.729102	0.883173	0.669623	0.649164	0.566078	0.5395	0.661581
Ile-AAT-1-3	0.421636	0.453915	0.458524	0.285388	0.37843	0.400517	0.187221	0.139218	0.042414	0.062843	0.282706	0.152597	0.389263	0.423056	0.671087	0.763014	0.805702	0.823455	0.491945	0.503283	0.754546	0.935749
Ile-AAT-1-4	0.433683	0.365654	0.41684	0.285388	0.189215	0.258398	0.276031	0.244572	0.182379	0.181547	0.270414	0.212546	0.374984	0.334098	0.286081	0.28825	0	0.045245	0.229912	0.196696	0.067909	0.071522
Ile-AAT-1-5	0.566197	0.365654	0.666945	0.513699	0.227058	0.193798	0.319236	0.225759	0.183792	0.202495	0.286803	0.261595	0.010244	0.010186	0.114967	0.090431	0.030989	0.081441	0.104813	0.087728	0.018864	0.029801
Ile-AAT-1-6	0.349355	0.353045	0.458524	0.114155	0.359508	0.439276	0.422447	0.459044	0.494826	0.530677	0.430204	0.435991	0.378399	0.34768	0.478584	0.418245	0.340874	0.407203	0.312748	0.351836	0.286728	0.262248
Ile-AAT-1-7	0.289122	0.416089	0.166736	0.057078	0.094607	0.180879	0.18242	0.173082	0.016965	0.01862	0.036875	0.076298	0.006829	0.00747	0.026737	0.033912	0	0	0.145386	0.150523	0.011318	0.035761
Ile-AAT-1-8	0.469823	0.390871	0.41684	0.342466	0.529801	0.529716	0.571264	0.560635	0.736583	0.75412	0.626869	0.664886	0.81826	0.720485	0.951821	0.796925	0.635265	0.69677	0.92303	0.824645	0.769637	0.721183
Ile-AAT-3-1	0.060234	0.189131	0.125052	0	0.056764	0.077519	0.055206	0.052677	0.004241	0.00931	0.012292	0.027249	0.005277	0.005432	0.002674	0	0.030989	0	0.016905	0.014775	0.003773	0.017881
Ile-TAT-1-1	0.361402	0.668264	0.41684	0.456621	0.548723	0.542636	0.525659	0.42518	0.220551	0.223443	0.426107	0.408742	0.362257	0.262797	0.542752	0.406941	0.573288	0.597231	0.38206	0.40632	0.550819	0.458934
Ile-TAT-2-1	0.445729	0.30261	0.375156	0.171233	0.340587	0.193798	0.475253	0.49667	0.216309	0.202495	0.2909	0.386942	0.053392	0.047534	0.024063	0.011304	0	0.009049	0.008453	0.007388	0.022636	0.017881
Ile-TAT-2-2	0.120467	0.163914	0.041684	0	0.189215	0.116279	0.048005	0.041389	0.01131	0.016293	0.094235	0.043599	0.00031	0.001358	0.008021	0	0	0	0.008453	0.015699	0.011318	0.00596
Ile-TAT-2-3	0.530057	0.655655	0.41684	0.399543	0.548723	0.607235	0.511257	0.523009	0.655997	0.581883	0.528537	0.632187	0.741897	0.808084	0.451847	0.525632	0.309885	0.271469	0.436157	0.428483	0.448955	0.32185
iMet-CAT-1-1	0.578244	0.844786	0.875365	0.799087	0.832545	0.594315	0.825692	0.955714	1.17627	1.15213	0.966936	1.09543	1.33045	1.26441	1.24592	1.34516	1.39448	1.17636	1.45555	1.5985	1.42986	1.04303
iMet-CAT-1-2	0.493916	0.769134	0.458524	0.97032	0.700095	0.891473	0.744083	0.857885	0.957134	0.944977	0.778465	0.746635	0.968502	0.922166	0.967863	1.05126	0.650759	0.642476	0.786097	0.910526	0.694182	0.697342
iMet-CAT-1-3	0.409589	0.554785	0.166736	0.399543	0.245979	0.167959	0.110412	0.07149	0.01131	0.006983	0.086041	0.027249	0.006519	0.005432	0.002674	0.005652	0	0.018098	0.006762	0.011081	0.003773	0.01192
iMet-CAT-1-4	0.530057	0.479133	0.500208	0.627854	0.605487	0.762274	0.513658	0.617075	0.647515	0.681966	0.561314	0.463241	0.765179	0.702829	0.596225	0.66693	0.604276	0.615329	0.566328	0.591935	0.667773	0.596019
iMet-CAT-1-5	0.301169	0.40348	0.166736	0.171233	0.037843	0.103359	0.168019	0.173082	0.025448	0.02793	0.016389	0.038149	0.006519	0.008828	0.02941	0.016956	0.030989	0	0.038882	0.040632	0.015091	0.029801
iMet-CAT-1-6	0.55415	0.567394	0.333472	0.570776	0.435194	0.452196	0.62167	0.617075	0.576825	0.558607	0.55312	0.583138	0.381503	0.336815	0.727234	0.746058	0.728231	0.69677	0.787788	0.803406	0.460273	0.590058
iMet-CAT-1-7	0.55415	0.630438	0.333472	0.684932	0.64333	0.529716	0.636071	0.684803	0.750721	0.742482	0.692424	0.670336	0.630458	0.741535	0.820812	0.881705	0.666253	0.524839	0.704952	0.838497	0.645137	0.768864
iMet-CAT-3-1	0.421636	0.542176	0.500208	0.342466	0.245979	0.297158	0.333637	0.338639	0.033931	0.053533	0.098332	0.076298	0.003725	0.003395	0	0	0	0	0.003381	0.003694	0.011318	0.00596
Leu-AAG-1-1	0.144561	0.176523	0.125052	0.228311	0.151372	0.116279	0.098411	0.120405	0.080586	0.090774	0.045069	0.076298	0.028558	0.031916	0.053473	0.079127	0.154943	0.199077	0.084527	0.090499	0.049045	0.071522
Leu-AAG-1-2	0.048187	0.189131	0.125052	0.057078	0.151372	0.232558	0.096011	0.142981	0.067862	0.097756	0.053263	0.119898	0.02204	0.025804	0.072189	0.062171	0.077471	0.099539	0.155529	0.153294	0.083	0.125164
Leu-AAG-1-3	0.55415	0.554785	0.541892	0.742009	0.586566	0.826873	0.463252	0.579448	0.500481	0.56559	0.561314	0.555889	0.705889	0.814874	0.69515	0.813881	0.83669	0.823455	0.797931	0.856043	0.671546	0.65562
Leu-AAG-2-1	0.361402	0.554785	0.166736	0.114155	0.491958	0.439276	0.381643	0.221996	0.224792	0.237408	0.409719	0.354243	0.103369	0.063153	0.457195	0.486068	0.340874	0.443399	0.498707	0.460804	0.309364	0.208607
Leu-AAG-3-1	0.156608	0.239566	0.20842	0.057078	0.397351	0.193798	0.105612	0.067728	0.028276	0.069826	0.045069	0.065399	0.009002	0.014939	0.098925	0.107387	0.015494	0.045245	0.131861	0.142212	0.037727	0.053642
Leu-CAA-1-1	0.397542	0.340436	0.375156	0.285388	0.340587	0.271318	0.333637	0.180607	0.323757	0.321199	0.282706	0.201646	0.161107	0.140566	0.200524	0.276946	0.123954	0.072392	0.415871	0.415555	0.184864	0.256288
Leu-CAA-2-1	0.542103	0.743916	0.583576	0.799087	0.567644	0.826873	0.902501	0.812733	0.934513	0.965925	0.97513	0.931931	1.0905	1.10551	0.882306	0.92692	1.20855	1.10397	0.977127	1.1063	0.943183	0.786745
Leu-CAA-3-1	0.843272	0.90783	1.08378	1.0274	1.02176	0.878553	0.765686	0.842834	0.907651	0.949632	0.971033	0.98098	0.69161	0.677704	1.00797	0.994744	0.774713	0.805357	0.990651	1.10076	0.818683	0.899988
Leu-CAA-4-1	0.421636	0.378263	0.20842	0.228311	0.435194	0.439276	0.276031	0.180607	0.008483	0.00931	0.135207	0.076298	0.010554	0.006112	0.013368	0.005652	0.015494	0.036196	0.020286	0.019393	0.011318	0.023841
Leu-CAG-1-1	0	0	0.041684	0.057078	0.018921	0.02584	0.004801	0.007525	0.005655	0.002328	0.008194	0.00545	0	0	0	0.005652	0	0.018098	0.001691	0.005541	0.003773	0.00596
Leu-CAG-1-4	0.662571	0.529568	0.666945	0.799087	0.529801	0.826873	0.62167	0.711141	0.63479	0.605158	0.676036	0.599488	0.421857	0.371447	0.414416	0.412593	0.278897	0.217175	0.407418	0.516211	0.328228	0.32185
Leu-CAG-1-5	0.626431	0.479133	0.500208	0.513699	0.681173	0.620155	0.568864	0.60955	0.446757	0.512057	0.721105	0.637637	0.732274	0.538496	0.772686	0.887357	0.635265	0.497693	0.69988	0.748922	0.679092	0.691382
Leu-CAG-2-1	0.963739	0.781743	0.875365	1.0274	1.04068	0.904393	0.835294	0.805208	1.07165	0.977563	1.06527	1.00823	1.2724	0.928957	1.147	1.05126	0.805702	0.977287	1.27466	1.29468	1.01486	1.24568
Leu-CAG-2-2	0.51801	0.491741	0.583576	0.570776	0.454115	0.503876	0.280831	0.364977	0.158344	0.167582	0.39333	0.386942	0.129754	0.181989	0.237955	0.282598	0.21692	0.135734	0.387132	0.350913	0.260318	0.375492
Leu-CAG-2-3	0.867365	0.580003	0.666945	0.513699	0.681173	0.620155	0.44885	0.684803	0.578239	0.446886	0.884992	0.899232	0.502255	0.398609	1.13363	1.09648	0.914162	0.732965	1.22056	1.05459	0.845092	0.709262
Leu-TAA-1-1	0.530057	0.542176	1.00042	0.456621	0.397351	0.503876	0.504056	0.586974	0.455239	0.388698	0.42201	0.463241	0.148069	0.105934	0.371638	0.271294	0.464828	0.380056	0.292462	0.234558	0.233909	0.250328
Leu-TAA-2-1	0.59029	0.516959	0.41684	0.856164	0.283822	0.348837	0.403245	0.417654	0.483515	0.514384	0.561314	0.566788	0.61773	0.577882	0.606919	0.446504	0.433839	0.533888	0.41249	0.35276	0.441409	0.393372
Leu-TAA-3-1	0.301169	0.580003	0.083368	0.228311	0.189215	0.142119	0.134415	0.109117	0.048069	0.058188	0.098332	0.108998	0.012106	0.012902	0.005347	0.022608	0.015494	0.009049	0.020286	0.017546	0.018864	0.035761
Leu-TAG-1-1	0.457776	0.516959	0.500208	0.684932	0.37843	0.813953	0.53526	0.613312	0.569756	0.509729	0.491662	0.419641	0.387711	0.414228	0.630982	0.763014	0.418345	0.579133	0.63733	0.796942	0.528182	0.661581
Leu-TAG-2-1	0.048187	0.138696	0.166736	0.228311	0.245979	0.129199	0.148817	0.105354	0.073517	0.072153	0.094235	0.103548	0.056806	0.061116	0.120314	0.118691	0.030989	0.045245	0.19103	0.22994	0.116955	0.143044
Leu-TAG-3-1	0.445729	0.718699	0.625261	0.456621	0.64333	0.684755	0.873698	0.824021	1.025	1.10092	0.897284	0.893782	1.41954	1.28954	0.884979	1.10213	1.348	1.36639	1.27297	1.35655	1.64491	1.74633
Lys-CTT-2-1	0.421636	0.340436	0.333472	0.228311	0.189215	0.335917	0.141616	0.097829	0.048069	0.051206	0.184373	0.179846	0.058048	0.038707	0.189829	0.135647	0.356368	0.371007	0.162291	0.123743	0.135818	0.071522
Lys-CTT-2-2	0.638477	0.365654	0.250104	0.456621	0.283822	0.568475	0.328837	0.432705	0.342137	0.272321	0.479371	0.752085	0.253611	0.191495	0.569488	0.406941	0.557794	0.760112	0.41418	0.344449	0.392364	0.32185
Lys-CTT-3-1	0.301169	0.226958	0.125052	0.228311	0.189215	0.284238	0.160818	0.180607	0.021207	0.020948	0.057361	0.098098	0.004967	0.006112	0.010695	0.016956	0	0	0.010143	0.017546	0.052818	0.053642
Lys-CTT-3-2	0.445729	0.340436	0.583576	0.285388	0.454115	0.413437	0.492055	0.462806	0.573998	0.649381	0.499857	0.457791	0.920387	0.943896	0.796749	0.813881	0.94515	0.760112	0.745524	0.709213	0.863955	0.917869
Lys-CTT-3-3	0.48187	0.529568	0.583576	0.627854	0.397351	0.361757	0.516058	0.474094	0.573998	0.514384	0.622772	0.534089	0.459418	0.531705	0.818138	0.729102	0.728231	0.751063	0.681284	0.583623	0.633819	0.6437
Lys-CTT-3-4	0.337309	0.378263	0.333472	0.399543	0.264901	0.374677	0.470453	0.44023	0.50755	0.56559	0.540828	0.365143	0.395782	0.327308	0.422437	0.406941	0.371862	0.298616	0.424323	0.440488	0.422546	0.393372
Lys-CTT-3-5	0	0.012609	0	0	0	0.02584	0.009601	0	0	0.004655	0	0	0.001242	0	0.008021	0.016956	0.046483	0.027147	0.015215	0.009235	0.007545	0.00596
Lys-CTT-3-6	0	0	0	0	0.018921	0	0.0024	0	0.001414	0.00931	0.004097	0	0.001552	0	0	0.005652	0	0.018098	0.003381	0.00277	0	0.017881
Lys-CTT-3-7	0.252982	0.151305	0.125052	0.228311	0.245979	0.271318	0.44645	0.38379	0.439688	0.458523	0.495759	0.348793	0.369397	0.34768	0.483931	0.51998	0.635265	0.579133	0.486873	0.407244	0.433864	0.458934
Lys-TTT-1-1	0.55415	0.353045	0.583576	0.684932	0.548723	0.490956	0.417647	0.628363	0.335068	0.365422	0.467079	0.49049	0.531124	0.541212	0.131009	0.113039	0.588782	0.669623	0.082836	0.129284	0.347091	0.32185
Lys-TTT-1-2	0.349355	0.20174	0.333472	0.057078	0.208136	0.258398	0.235226	0.203183	0.114517	0.121032	0.143401	0.239795	0.080398	0.145998	0.026737	0.011304	0.185931	0.09049	0.03212	0.02678	0.090546	0.065562
Lys-TTT-1-3	0.626431	0.643046	0.958733	0.570776	0.775781	0.594315	0.744083	0.786394	0.931686	0.984545	0.778465	0.850183	0.712097	0.643751	0.831506	0.859097	0.712736	1.03158	0.855409	0.867124	0.822455	0.733103
Lys-TTT-1-4	0.505963	0.516959	0.458524	0.456621	0.37843	0.710594	0.597667	0.579448	0.646101	0.723862	0.692424	0.561338	0.711476	0.658011	0.847548	0.72345	0.588782	0.588182	0.627187	0.76185	0.64891	0.613899
Lys-TTT-1-5	0.48187	0.718699	0.375156	0.513699	0.681173	0.620155	0.566463	0.560635	0.61217	0.700587	0.5818	0.555889	0.767972	0.674308	0.61494	0.610411	0.464828	0.51579	0.525755	0.517135	0.441409	0.33377
Lys-TTT-1-6	0.385496	0.466524	0.541892	0.399543	0.491958	0.335917	0.367241	0.308537	0.305378	0.339819	0.241734	0.288844	0.1937	0.146677	0.299449	0.389985	0.21692	0.26242	0.260342	0.264108	0.271637	0.190726
Lys-TTT-2-1	0.024093	0.012609	0	0	0.018921	0.05168	0.026403	0.011288	0.007069	0.004655	0.008194	0.027249	0.000621	0.001358	0.008021	0.011304	0	0.018098	0.006762	0.004617	0.015091	0.017881
Lys-TTT-2-2	0.566197	0.466524	0.375156	0.342466	0.416272	0.322997	0.288032	0.248335	0.039586	0.030258	0.106527	0.076298	0.002794	0.001358	0.008021	0.011304	0.015494	0	0.010143	0.014775	0.003773	0.00596
Lys-TTT-3-1	0.132514	0.30261	0.166736	0.057078	0.151372	0.116279	0.062407	0.026339	0.008483	0.006983	0.02868	0.00545	0.012727	0.009507	0.013368	0.005652	0	0.018098	0.011834	0.011081	0.003773	0.00596
Met-CAT-1-1	0.325262	0.327828	0.458524	0.171233	0.359508	0.374677	0.468052	0.451518	0.465136	0.460851	0.200762	0.376042	0.27534	0.290638	0.088231	0.067823	0.077471	0.081441	0.071002	0.064642	0.094318	0.059602
Met-CAT-1-2	0.674618	0.643046	0.375156	0.684932	0.548723	0.710594	0.614469	0.650939	0.819997	0.733172	0.803048	0.648537	1.25626	1.48714	0.796749	0.960832	0.94515	1.02253	0.787788	0.872665	1.15823	1.1682
Met-CAT-2-1	0.204795	0.189131	0.458524	0.285388	0.13245	0.310078	0.134415	0.180607	0.162586	0.144307	0.208956	0.179846	0.177559	0.20983	0.152398	0.084779	0.092966	0.162881	0.111575	0.103427	0.098091	0.137084
Met-CAT-2-2	0.445729	0.327828	0.41684	0.399543	0.548723	0.439276	0.525659	0.564398	0.57117	0.609813	0.606383	0.49594	0.585757	0.613193	0.697824	0.802577	0.883173	0.760112	0.76243	0.735993	0.735682	0.673501
Met-CAT-3-1	0.530057	0.580003	0.541892	0.342466	0.491958	0.400517	0.403245	0.49667	0.380309	0.425938	0.368747	0.463241	0.234986	0.28928	0.331533	0.350421	0.046483	0.009049	0.346559	0.339831	0.279182	0.250328
Met-CAT-4-1	0.132514	0.20174	0.166736	0	0.113529	0.155039	0.08641	0.142981	0.007069	0.011638	0.02868	0.0218	0.004656	0.011544	0.010695	0.062171	0	0	0.021977	0.012928	0.026409	0.017881
Phe-GAA-1-1	0.457776	0.416089	0.41684	0.342466	0.832545	0.581395	0.612069	0.55311	0.759204	0.765757	0.737493	0.637637	0.488286	0.44139	0.75397	0.553891	0.526805	0.751063	0.568019	0.564231	0.614955	0.536417
Phe-GAA-1-2	0.289122	0.327828	0.666945	0.399543	0.359508	0.322997	0.372042	0.376265	0.330826	0.353785	0.381038	0.408742	0.083502	0.113403	0.310144	0.322161	0.418345	0.271469	0.218079	0.174533	0.2075	0.208607
Phe-GAA-1-3	0.433683	0.353045	0.458524	0.342466	0.454115	0.452196	0.655273	0.583211	0.859583	0.75412	0.700619	0.621287	0.627353	0.575165	0.75397	0.689538	0.991633	1.17636	0.711714	0.768314	0.682864	0.63178
Phe-GAA-1-4	0.337309	0.327828	0.375156	0.399543	0.340587	0.400517	0.254428	0.364977	0.231861	0.237408	0.315483	0.294294	0.227536	0.228844	0.376985	0.316509	0.480322	0.26242	0.25527	0.215165	0.324455	0.303969
Phe-GAA-1-5	0.433683	0.50435	0.166736	0.114155	0.227058	0.167959	0.225625	0.233284	0.14562	0.155945	0.065555	0.103548	0.065498	0.051609	0.122988	0.079127	0.030989	0.045245	0.113266	0.096039	0.075455	0.095363
Phe-GAA-2-1	0.144561	0.252175	0.083368	0	0.113529	0.284238	0.033604	0.05644	0.065034	0.055861	0.061458	0.087198	0.018625	0.017656	0.072189	0.096083	0.046483	0.027147	0.09467	0.09881	0.0415	0.077482
Phe-GAA-3-1	0.445729	0.567394	0.541892	0.456621	0.567644	0.542636	0.516058	0.38379	0.412826	0.351457	0.340066	0.370592	0.031663	0.027842	0.310144	0.25999	0.263403	0.180979	0.343178	0.283501	0.083	0.101323
Pro-AGG-1-1	0.325262	0.378263	0.500208	0.456621	0.321665	0.400517	0.465652	0.598262	0.708307	0.674984	0.622772	0.544989	0.916041	0.990072	0.780707	1.03996	1.05361	0.895847	0.928102	0.921608	1.09409	1.198
Pro-AGG-1-2	0.07228	0.088261	0.083368	0.171233	0.208136	0.219638	0.134415	0.150506	0.132896	0.125687	0.118818	0.168947	0.058669	0.051609	0.125662	0.180862	0.263403	0.208126	0.114956	0.124666	0.184864	0.190726
Pro-AGG-1-3	0	0.037826	0.041684	0.057078	0.189215	0.103359	0.028803	0.048914	0.015552	0.002328	0.061458	0.065399	0.003104	0.003395	0.072189	0.118691	0.015494	0.018098	0.033811	0.046173	0.271637	0.238407
Pro-AGG-1-4	0.277075	0.315219	0.541892	0.513699	0.435194	0.413437	0.420047	0.571923	0.562687	0.572572	0.405621	0.523189	0.541368	0.595537	0.499973	0.604759	0.294391	0.162881	0.429395	0.415555	0.48291	0.65562
Pro-AGG-1-5	0.469823	0.290001	0.375156	0.342466	0.491958	0.400517	0.309635	0.387553	0.329412	0.379387	0.372844	0.430541	0.460349	0.366014	0.641677	0.689538	0.635265	0.452448	0.5714	0.537451	0.531955	0.464895
Pro-AGG-1-6	0.325262	0.491741	0.750313	0.342466	0.397351	0.490956	0.513658	0.699853	0.737997	0.78205	0.671938	0.653987	0.77356	0.973775	0.839527	0.938224	0.94515	1.00443	0.884148	0.976092	1.27896	1.22184
Pro-CGG-1-1	0.445729	0.277393	0.625261	0.342466	0.473037	0.413437	0.607268	0.583211	0.795962	0.80998	0.708813	0.713935	1.03307	1.17206	0.86359	0.876053	1.17756	0.913944	0.961912	1.05459	1.22236	1.19204
Pro-CGG-1-2	0.265028	0.264784	0.41684	0.456621	0.37843	0.426357	0.367241	0.346164	0.363343	0.379387	0.360552	0.386942	0.455382	0.669555	0.427785	0.51998	0.821196	0.642476	0.564637	0.639031	0.626273	0.691382
Pro-CGG-1-3	0.252982	0.340436	0.41684	0.228311	0.321665	0.258398	0.230426	0.25586	0.097551	0.116377	0.155693	0.114448	0.057738	0.06519	0.090904	0.05652	0.015494	0	0.142005	0.1496	0.166	0.166885
Pro-GGG-1-1	0.048187	0.025218	0.041684	0.057078	0	0.03876	0.007201	0.007525	0.004241	0.002328	0.004097	0.0109	0.001552	0	0.010695	0.022608	0.030989	0	0.006762	0.009235	0.003773	0.00596
Pro-TGG-1-1	0.337309	0.252175	0.750313	0.570776	0.548723	0.581395	0.408046	0.523009	0.542894	0.507402	0.557217	0.49594	0.539195	0.679062	0.52671	0.633019	0.371862	0.407203	0.618734	0.644571	0.709273	0.822506
Pro-TGG-2-1	0.048187	0.050435	0.166736	0.285388	0.170293	0.206718	0.18242	0.173082	0.147034	0.132669	0.180276	0.114448	0.091884	0.091673	0.19785	0.192166	0.588782	0.624378	0.131861	0.15237	0.252773	0.214567
Pro-TGG-2-2	0.385496	0.340436	0.375156	0.342466	0.548723	0.335917	0.348039	0.466569	0.394447	0.400335	0.409719	0.414192	0.555957	0.621342	0.700497	0.729102	0.557794	0.470546	0.694808	0.624255	0.765864	0.822506
Pro-TGG-2-3	0.313215	0.290001	0.666945	0.399543	0.397351	0.348837	0.304834	0.406366	0.422722	0.442231	0.409719	0.457791	0.466868	0.507938	0.518689	0.531284	0.712736	0.597231	0.620425	0.586394	0.811137	0.846346
Pro-TGG-2-4	0.289122	0.327828	0.833681	0.342466	0.359508	0.400517	0.36004	0.338639	0.435446	0.442231	0.483468	0.408742	0.614316	0.801293	0.433132	0.418245	0.650759	0.570084	0.483492	0.5079	0.705501	0.870187
Pro-TGG-5-1	0	0.025218	0	0.057078	0	0.090439	0.012001	0.011288	0.004241	0	0.008194	0.0218	0.001242	0.002037	0	0	0	0	0.008453	0.003694	0	0.01192
SeC-TCA-1-1	0.301169	0.340436	0.41684	0.228311	0.302744	0.258398	0.204023	0.124168	0.243171	0.20715	0.311386	0.239795	0.130686	0.136491	0.430458	0.254338	0.077471	0.162881	0.251889	0.175456	0.139591	0.125164
Ser-AGA-1-1	0.108421	0.063044	0	0.342466	0.094607	0.103359	0.076809	0.030101	0.007069	0.011638	0.045069	0.0109	0.006519	0.005432	0.021389	0.011304	0.015494	0.045245	0.001691	0.013852	0.003773	0.00596
Ser-AGA-2-1	0.48187	0.655655	0.291788	0.570776	0.491958	0.542636	0.470453	0.361215	0.55986	0.456196	0.536731	0.49594	0.256094	0.196249	0.427785	0.243034	0.495817	0.380056	0.336416	0.347219	0.249	0.274169
Ser-AGA-2-2	0.578244	0.390871	0.250104	0.513699	0.700095	0.529716	0.681676	0.583211	0.610756	0.658691	0.647355	0.566788	0.667087	0.467195	0.639003	0.604759	0.573288	0.60628	0.54097	0.592858	0.599864	0.554297
Ser-AGA-2-3	0.277075	0.264784	0.125052	0.285388	0.151372	0.064599	0.031203	0.026339	0	0.004655	0.020486	0.0218	0.001242	0.000679	0.018716	0.016956	0.030989	0.045245	0.016905	0.012005	0.022636	0.029801
Ser-AGA-2-4	0.096374	0.063044	0.041684	0	0.13245	0.077519	0.016802	0.022576	0.002828	0.01862	0.016389	0.0109	0.010244	0.010865	0.010695	0.033912	0	0.018098	0.011834	0.009235	0.007545	0.00596
Ser-AGA-2-5	0.252982	0.189131	0.250104	0.057078	0.283822	0.258398	0.26883	0.428942	0.22762	0.21646	0.155693	0.168947	0.20798	0.26755	0.112293	0.169559	0.046483	0.271469	0.123409	0.092345	0.143364	0.184766
Ser-AGA-2-6	0.457776	0.315219	0.041684	0.171233	0.321665	0.193798	0.252028	0.282199	0.080586	0.100084	0.10243	0.125347	0.056806	0.05093	0.05882	0.045216	0.046483	0.027147	0.047335	0.054484	0.049045	0.047681
Ser-AGA-5-1	0	0.025218	0.041684	0.171233	0.094607	0.01292	0.0024	0.007525	0.004241	0	0.004097	0.00545	0	0.000679	0	0	0	0.009049	0.005072	0.00277	0	0.017881
Ser-CGA-1-1	0.421636	0.189131	0.375156	0.285388	0.491958	0.322997	0.172819	0.176845	0.254482	0.281631	0.397427	0.326993	0.343322	0.41287	0.326186	0.293902	0.573288	0.542937	0.278938	0.262261	0.328228	0.399332
Ser-CGA-2-1	0.313215	0.30261	0.750313	0.228311	0.302744	0.335917	0.530459	0.44023	0.513205	0.435248	0.516245	0.50139	0.444828	0.505222	0.347575	0.361725	0.805702	0.533888	0.398965	0.383234	0.369728	0.435094
Ser-CGA-3-1	0.542103	0.416089	0.375156	0.342466	0.37843	0.413437	0.439249	0.3123	0.13431	0.151289	0.192568	0.119898	0.346115	0.233597	0.235282	0.254338	0.21692	0.117636	0.341487	0.349066	0.196182	0.178806
Ser-GCT-1-1	0.313215	0.479133	0	0.114155	0.151372	0.193798	0.122414	0.097829	0.024034	0.025603	0.032777	0.049049	0.033835	0.033953	0.010695	0.011304	0.015494	0.018098	0.018596	0.016622	0.018864	0.00596
Ser-GCT-2-1	0.819178	0.743916	0.875365	0.399543	0.851466	1.00775	0.871298	0.854122	1.10275	0.949632	0.938255	0.95918	0.343011	0.319838	0.820812	0.712146	0.852185	0.968238	0.698189	0.71106	0.441409	0.435094
Ser-GCT-3-1	0.469823	0.453915	0.625261	0.285388	0.529801	0.465116	0.652873	0.44023	0.569756	0.598175	0.700619	0.550439	0.637908	0.754438	0.114967	0.084779	0.061977	0.045245	0.213007	0.208701	0.2905	0.268208
Ser-GCT-4-1	0.626431	0.567394	0.917049	0.627854	0.851466	0.762274	0.664874	0.579448	0.804445	0.837911	0.717007	0.50139	0.618662	0.437995	0.649698	0.689538	0.883173	0.651525	0.759049	0.794171	0.448955	0.464895
Ser-GCT-4-2	0.216841	0.226958	0.20842	0.057078	0.208136	0.387597	0.216024	0.214471	0.151275	0.130342	0.155693	0.196196	0.0149	0.012223	0.104272	0.079127	0.030989	0.063343	0.074383	0.062795	0.030182	0.041721
Ser-GCT-4-3	0.421636	0.516959	0.166736	0.342466	0.283822	0.413437	0.252028	0.214471	0.122999	0.17922	0.151596	0.098098	0.115165	0.118836	0.093578	0.141299	0.077471	0.153832	0.116647	0.129284	0.056591	0.077482
Ser-GCT-5-1	0.012047	0.025218	0	0	0.113529	0.206718	0.004801	0.003763	0.001414	0.002328	0	0.00545	0	0	0	0	0	0	0.001691	0.000923	0	0
Ser-TGA-1-1	0.265028	0.40348	0.541892	0.456621	0.416272	0.529716	0.583265	0.571923	0.722445	0.730844	0.606383	0.626737	0.264165	0.27502	0.331533	0.310857	0.185931	0.389105	0.282319	0.336138	0.411228	0.345691
Ser-TGA-2-1	0.252982	0.163914	0.041684	0.057078	0.283822	0.103359	0.036004	0.033864	0.012724	0.011638	0.020486	0.00545	0.003415	0.004753	0.008021	0.005652	0	0	0	0.004617	0.003773	0.023841
Ser-TGA-2-2	0.180701	0.189131	0.125052	0.342466	0.189215	0.258398	0.364841	0.263386	0.319516	0.307234	0.299095	0.343343	0.198046	0.145319	0.320838	0.237382	0.371862	0.271469	0.243437	0.184691	0.211273	0.190726
Thr-AGT-1-1	0.325262	0.40348	0.500208	0.570776	0.302744	0.452196	0.53526	0.436468	0.735169	0.786705	0.68423	0.741185	0.338355	0.363977	0.516015	0.418245	0.387357	0.551986	0.376988	0.369382	0.464046	0.345691
Thr-AGT-1-2	0.325262	0.340436	0.166736	0.513699	0.51088	0.284238	0.583265	0.485382	0.438274	0.544642	0.282706	0.332443	0.536401	0.496394	0.52671	0.599107	0.433839	0.452448	0.505469	0.456187	0.618728	0.566218
Thr-AGT-1-3	0.120467	0.214349	0.250104	0.285388	0.208136	0.167959	0.129615	0.120405	0.141379	0.118704	0.135207	0.098098	0.033835	0.049572	0.088231	0.090431	0.185931	0.217175	0.089598	0.066489	0.079227	0.107283
Thr-AGT-2-1	0.325262	0.277393	0.291788	0.285388	0.189215	0.284238	0.458451	0.515483	0.629135	0.484126	0.479371	0.457791	0.553164	0.533743	0.676434	0.486068	0.356368	0.352909	0.562947	0.404473	0.437637	0.339731
Thr-AGT-3-1	0.252982	0.075653	0.166736	0.228311	0.151372	0.232558	0.033604	0.101592	0.091896	0.065171	0.114721	0.087198	0.25299	0.224769	0.096252	0.146951	0.061977	0.036196	0.180887	0.126513	0.113182	0.113244
Thr-AGT-4-1	0.409589	0.340436	0.41684	0.513699	0.397351	0.297158	0.53526	0.545585	0.535825	0.533004	0.516245	0.49049	0.569926	0.658011	0.323512	0.384333	0.046483	0.072392	0.309367	0.320439	0.162227	0.143044
Thr-AGT-5-1	0.108421	0.113479	0.125052	0.057078	0.075686	0.02584	0.040805	0.041389	0.022621	0.020948	0.040972	0.027249	0.018625	0.017656	0.018716	0.022608	0.015494	0.027147	0.011834	0.018469	0.011318	0.023841
Thr-AGT-6-1	0.216841	0.10087	0.20842	0.228311	0.151372	0.129199	0.144016	0.120405	0.048069	0.041896	0.016389	0.054499	0.009623	0.019014	0.002674	0.005652	0.046483	0	0.001691	0.001847	0.003773	0.017881
Thr-CGT-1-1	0.409589	0.516959	0.291788	0.114155	0.340587	0.297158	0.35524	0.267148	0.356274	0.323527	0.352358	0.425091	0.307934	0.387744	0.275386	0.248686	0.139448	0.226224	0.341487	0.326903	0.298046	0.33377
Thr-CGT-2-1	0.409589	0.529568	0.333472	0.285388	0.586566	0.271318	0.300034	0.319825	0.381723	0.428266	0.491662	0.457791	0.175386	0.1589	0.401048	0.333465	0.573288	0.425301	0.314439	0.311204	0.305591	0.220527
Thr-CGT-3-1	0.385496	0.264784	0.458524	0.570776	0.302744	0.206718	0.211224	0.244572	0.323757	0.351457	0.258123	0.277944	0.146207	0.248537	0.131009	0.101735	0	0	0.108194	0.084958	0.045273	0.041721
Thr-CGT-4-1	0.421636	0.390871	0.166736	0.399543	0.189215	0.310078	0.196822	0.244572	0.159758	0.151289	0.163887	0.190746	0.080088	0.074697	0.077536	0.096083	0.015494	0.009049	0.113266	0.105274	0.037727	0.059602
Thr-TGT-1-1	0.421636	0.365654	0.917049	0.399543	0.37843	0.568475	0.487255	0.485382	0.614997	0.530677	0.573606	0.577688	0.521501	0.482813	0.486605	0.503024	0.046483	0.036196	0.426014	0.419248	0.154682	0.208607
Thr-TGT-2-1	0.48187	0.50435	0.375156	0.114155	0.245979	0.335917	0.345639	0.293487	0.339309	0.339819	0.2909	0.277944	0.566512	0.569054	0.502647	0.576499	0.449334	0.307664	0.534208	0.500513	0.445182	0.560257
Thr-TGT-3-1	0.505963	0.441306	0.291788	0.285388	0.473037	0.555556	0.604868	0.605787	0.678618	0.740155	0.508051	0.724835	0.946152	0.927598	0.708518	0.859097	0.852185	0.986336	0.732	0.672275	0.882819	0.876147
Thr-TGT-3-2	0.542103	0.50435	0.875365	0.742009	0.681173	0.684755	0.62887	0.635888	0.708307	0.758775	0.606383	0.675786	0.872893	0.979207	0.697824	0.75171	1.20855	0.877749	0.803002	0.853272	0.841319	0.810585
Trp-CCA-1-1	0.216841	0.163914	0.20842	0.399543	0.170293	0.297158	0.208823	0.24081	0.14562	0.153617	0.110624	0.190746	0.328111	0.39793	0.037431	0.011304	0.015494	0	0.045644	0.030474	0.0415	0.077482
Trp-CCA-2-1	0.505963	0.353045	0.375156	0.513699	0.529801	0.413437	0.403245	0.410129	0.55986	0.512057	0.557217	0.523189	0.453209	0.457009	0.540078	0.418245	0.21692	0.488644	0.417561	0.359224	0.452728	0.375492
Trp-CCA-3-1	0.505963	0.416089	0.291788	0.513699	0.64333	0.594315	0.552062	0.538059	0.551377	0.605158	0.516245	0.517739	0.418132	0.337494	0.582857	0.525632	0.340874	0.43435	0.466587	0.499589	0.305591	0.31589
Trp-CCA-3-2	0.192748	0.189131	0.166736	0.456621	0.37843	0.219638	0.17762	0.229522	0.253068	0.256028	0.327775	0.272494	0.183457	0.196928	0.294102	0.243034	0.356368	0.253371	0.211316	0.193926	0.192409	0.149005
Trp-CCA-4-1	0.132514	0.30261	0.125052	0.057078	0.113529	0.103359	0.129615	0.090304	0.039586	0.051206	0.053263	0.059949	0.011175	0.012223	0.021389	0.011304	0	0.009049	0.033811	0.029551	0.018864	0.00596
Trp-CCA-4-2	0.228888	0.151305	0.250104	0.114155	0.094607	0.103359	0.050406	0.048914	0.016965	0.006983	0.024583	0.027249	0.019556	0.021051	0.053473	0.02826	0.015494	0.018098	0.033811	0.02678	0.037727	0.023841
Trp-CCA-5-1	0.252982	0.340436	0.458524	0.456621	0.435194	0.516796	0.35764	0.338639	0.499067	0.465506	0.417913	0.512289	0.694403	0.823702	0.529383	0.446504	0.32538	0.497693	0.464896	0.422019	0.550819	0.476815
Tyr-GTA-1-1	0.252982	0.214349	0.083368	0.228311	0.151372	0.206718	0.199222	0.161794	0.084827	0.130342	0.127013	0.130797	0.179111	0.171803	0.066841	0.05652	0.201425	0.072392	0.136933	0.110815	0.158455	0.178806
Tyr-GTA-1-2	0.240935	0.252175	0.250104	0.285388	0.189215	0.090439	0.168019	0.158031	0.066448	0.046551	0.073749	0.087198	0.053392	0.055004	0.032084	0.039564	0.015494	0.027147	0.077764	0.078494	0.033955	0.035761
Tyr-GTA-1-3	0.084327	0.063044	0.166736	0.057078	0.094607	0.116279	0.117613	0.101592	0.031103	0.048878	0.020486	0.038149	0.030421	0.033953	0.024063	0.005652	0.015494	0	0.025358	0.02401	0.018864	0.017881
Tyr-GTA-1-4	0.51801	0.353045	0.20842	0.456621	0.51088	0.426357	0.506457	0.263386	0.404343	0.398008	0.331872	0.354243	0.162038	0.169765	0.291428	0.226078	0.170437	0.235273	0.233293	0.214242	0.181091	0.166885
Tyr-GTA-1-5	0.240935	0.390871	0.083368	0.285388	0.359508	0.284238	0.26883	0.293487	0.17531	0.202495	0.167985	0.163497	0.241194	0.256006	0.187156	0.316509	0.32538	0.162881	0.162291	0.159758	0.184864	0.190726
Tyr-GTA-2-1	0.674618	0.567394	0.833681	0.799087	0.813623	0.788114	0.722481	0.839071	0.842617	0.926357	0.81534	0.713935	0.834091	0.938463	0.850222	0.915616	0.712736	0.859651	0.857099	0.872665	0.931864	0.727143
Tyr-GTA-3-1	0.409589	0.453915	0.833681	0.913242	0.64333	0.503876	0.573664	0.613312	0.458067	0.60283	0.569509	0.550439	0.450415	0.545966	0.483931	0.497372	0.929656	0.660574	0.586614	0.522675	0.626273	0.697342
Tyr-GTA-3-2	0.626431	0.491741	0.291788	0.856164	0.681173	0.568475	0.676876	0.68104	0.616411	0.630761	0.561314	0.47959	0.957637	1.14422	0.823485	0.994744	1.00713	0.859651	1.01094	0.958546	1.162	1.43044
Tyr-GTA-4-1	0.373449	0.40348	0.250104	0.342466	0.435194	0.387597	0.261629	0.210709	0.09331	0.109394	0.23354	0.294294	0.220707	0.2173	0.270039	0.310857	0.278897	0.280518	0.503778	0.53191	0.396137	0.554297
Tyr-GTA-5-1	0.012047	0.012609	0.041684	0	0.056764	0	0.031203	0.026339	0.012724	0.006983	0.020486	0.0218	0.011175	0.01426	0.002674	0.005652	0	0.027147	0.008453	0.012005	0	0.023841
Val-AAC-1-1	0.397542	0.529568	0.41684	0.684932	0.302744	0.439276	0.393644	0.507958	0.55986	0.505074	0.557217	0.523189	0.899279	0.973775	0.713866	0.683886	0.960645	0.787259	0.60352	0.628873	0.765864	0.762904
Val-AAC-1-2	0.51801	0.214349	0.583576	0.285388	0.435194	0.426357	0.525659	0.549347	0.631963	0.588865	0.528537	0.572238	0.605314	0.530347	0.590877	0.587803	0.495817	0.832504	0.647474	0.581777	0.679092	0.64966
Val-AAC-2-1	0.168654	0.239566	0.166736	0.114155	0.113529	0.245478	0.230426	0.214471	0.014138	0.023275	0.040972	0.152597	0.005898	0.012223	0.034757	0.016956	0.015494	0.009049	0.099741	0.137595	0.022636	0.017881
Val-AAC-2-2	0.252982	0.176523	0.375156	0.057078	0.113529	0.129199	0.129615	0.109117	0.049483	0.039568	0.090138	0.114448	0.037871	0.040065	0.040105	0.039564	0.061977	0.018098	0.047335	0.04802	0.007545	0.023841
Val-AAC-3-1	0.168654	0.264784	0.083368	0.057078	0.13245	0.064599	0.062407	0.05644	0.014138	0.011638	0.036875	0.043599	0.025765	0.034632	0.026737	0.011304	0.015494	0.036196	0.021977	0.030474	0.022636	0.029801
Val-AAC-4-1	0.313215	0.30261	0.291788	0.114155	0.151372	0.155039	0.204023	0.180607	0.041	0.032585	0.069652	0.081748	0.003415	0.000679	0.112293	0.090431	0	0	0.18934	0.17638	0.026409	0.065562
Val-AAC-5-1	0.301169	0.441306	0.250104	0.342466	0.170293	0.180879	0.09121	0.05644	0.033931	0.030258	0.057361	0.054499	0.071086	0.063832	0.104272	0.079127	0.185931	0.334811	0.108194	0.078494	0.056591	0.065562
Val-CAC-1-1	0.192748	0.176523	0.083368	0.057078	0.113529	0.103359	0.17762	0.18437	0.022621	0.030258	0.053263	0.130797	0.004967	0.003395	0.061494	0.050868	0.015494	0.018098	0.157219	0.135748	0.030182	0.059602
Val-CAC-2-1	0.325262	0.290001	0.583576	0.742009	0.283822	0.478036	0.372042	0.504195	0.547136	0.449213	0.495759	0.49049	0.582032	0.681778	0.708518	0.536936	1.03812	0.841553	0.574781	0.530063	0.622501	0.679461
Val-CAC-2-2	0.03614	0.126088	0	0	0.094607	0.167959	0.014402	0.011288	0.002828	0	0.004097	0.00545	0.004346	0.003395	0.008021	0.005652	0.077471	0.036196	0.005072	0.00277	0.003773	0
Val-CAC-2-3	0.421636	0.340436	0.500208	0.342466	0.359508	0.452196	0.35764	0.549347	0.469377	0.416628	0.508051	0.517739	1.02841	0.972417	0.75397	0.836489	0.94515	1.33925	0.747215	0.646418	0.996001	0.786745
Val-CAC-2-4	0.265028	0.226958	0.375156	0.228311	0.13245	0.245478	0.285632	0.252098	0.261551	0.211805	0.303192	0.201646	0.152415	0.132417	0.296776	0.237382	0.185931	0.289567	0.150457	0.150523	0.147136	0.172845
Val-CAC-2-5	0.445729	0.428698	0.541892	0.171233	0.491958	0.452196	0.408046	0.477857	0.592377	0.530677	0.630967	0.326993	0.571478	0.554114	0.767339	0.717798	0.666253	0.669623	0.682975	0.581777	0.486682	0.476815
Val-CAC-3-1	0.301169	0.315219	0.041684	0.285388	0.189215	0.245478	0.249628	0.323588	0.049483	0.046551	0.176179	0.158047	0.016452	0.010865	0.184482	0.197818	0.015494	0.027147	0.299224	0.241945	0.086773	0.095363
Val-CAC-5-1	0.024093	0.037826	0.041684	0.057078	0.037843	0.01292	0.012001	0	0.008483	0.00931	0.008194	0.00545	0.005898	0.011544	0.002674	0.005652	0	0	0.001691	0.009235	0	0.00596
Val-TAC-1-1	0.277075	0.40348	0.291788	0.399543	0.340587	0.271318	0.432048	0.406366	0.359102	0.400335	0.282706	0.381492	0.338044	0.334777	0.403722	0.378681	0.480322	0.407203	0.309367	0.27519	0.384819	0.524496
Val-TAC-1-2	0.156608	0.088261	0.125052	0.114155	0.113529	0.180879	0.112813	0.060202	0.059379	0.079136	0.081944	0.081748	0.066429	0.084204	0.104272	0.107387	0.077471	0.108587	0.072693	0.071106	0.105636	0.149005
Val-TAC-1-3	0.361402	0.327828	0.20842	0.399543	0.473037	0.361757	0.44885	0.421417	0.480688	0.533004	0.475273	0.408742	0.383055	0.38367	0.459868	0.452156	0.464828	0.461497	0.498707	0.556843	0.498	0.369532

## Sheet: C, Reads_pearson corr.
Table S3C: Metrics of cell-type specific Pol III ChIP datasets and Pearson correlation between biological replicates.
		Number of Pol III ChIP-Seq reads mapping to tRNA genes				Number of tRNA genes with >2 reads		Pearson correlation of tRNA expression (reads mapping to tRNA genes) between biological replicates
Group	Cell type	Biological replicate 1	Biological replicate 2	Total number of reads (sum of replicates)	Biological replicate 1	Biological replicate 2	tRNA genes that pass threshold (>2 reads in biological replicate 1 & 2)
N1	Purkinje cells	8301	7931	16232	274	273	269	0.818
	Spinal cord cholinergic neurons	5285	7740	13025	275	274	269	0.849
	Dopaminergic neurons	2399	1752	4151	238	218	204	0.672
	Layer V cortical neurons	41662	26577	68239	279	277	275	0.945
N2	Cerebellar granule cells	322147	147262	469409	280	266	266	0.979
	Dentate gyrus granule cells	70732	42964	113696	277	268	264	0.989
	Inhibitory neurons	24407	18349	42756	271	270	265	0.967
NN	Astrocytes	37402	17693	55095	257	238	235	0.975
	Microglia	6454	11051	17505	204	222	199	0.947
	Oligodendrocytes	59153	108289	167442	268	279	268	0.99
	Pericytes	26506	16778	43284	250	249	236	0.981

## Sheet: D, Other Pol3 ChIP-seq sets
Supplementary Table S3D: Expression of tRNA genes in mouse Pol III ChIP-seq datasets
		This study		Schmitt et al., 2014		Wang et al., 2020		Carrière et al.,2012		Renaud et al., 2014	Rudolph et al., 2016
		POLR3A ChIP-seq		POLR3A ChIP-seq		POLR3C ChIP-seq		POLR3A ChIP-seq	POLR3C ChIP-seq	POLR3D ChIP-seq	POLR3A ChIP-seq
PeakID	confidence	Neural_cells	Adult_liver	E15.5_brain	E15.5_liver	mESC	MEFs	mESC	mESC	Hepa 1-6 cells	Hepa 1-6 cells	Hepa1c1c7 cells
tRNA-Ala-AGC-1-1	high-confidence	yes	no	yes	yes	yes	yes	yes	yes	yes	no	no
tRNA-Ala-AGC-10-1	high-confidence	yes	yes	yes	yes	yes	yes	yes	yes	yes	no	no
tRNA-Ala-AGC-2-1	high-confidence	yes	yes	yes	yes	yes	yes	yes	yes	yes	yes	yes
tRNA-Ala-AGC-2-2	high-confidence	yes	yes	yes	yes	yes	yes	yes	yes	yes	yes	yes
tRNA-Ala-AGC-3-1	high-confidence	yes	yes	yes	yes	yes	yes	yes	yes	yes	no	no
tRNA-Ala-AGC-4-1	high-confidence	yes	yes	yes	yes	yes	yes	yes	yes	yes	yes	yes
tRNA-Ala-AGC-4-2	high-confidence	yes	yes	yes	yes	yes	yes	yes	yes	yes	yes	yes
tRNA-Ala-AGC-5-3	high-confidence	yes	yes	yes	yes	yes	yes	yes	yes	yes	no	no
tRNA-Ala-AGC-6-1	high-confidence	yes	yes	yes	yes	yes	yes	yes	yes	yes	yes	yes
tRNA-Ala-AGC-7-1	high-confidence	yes	yes	yes	yes	yes	yes	yes	yes	yes	yes	yes
tRNA-Ala-AGC-8-1	high-confidence	no	no	no	no	no	yes	no	yes	yes	no	no
tRNA-Ala-CGC-1-1	high-confidence	yes	yes	yes	yes	yes	yes	yes	yes	yes	no	no
tRNA-Ala-CGC-1-2	high-confidence	yes	yes	yes	yes	yes	yes	yes	yes	yes	yes	yes
tRNA-Ala-CGC-2-1	high-confidence	yes	yes	yes	yes	yes	yes	yes	yes	yes	yes	yes
tRNA-Ala-TGC-1-1	high-confidence	yes	yes	yes	yes	yes	yes	yes	yes	yes	yes	no
tRNA-Ala-TGC-2-1	high-confidence	yes	yes	yes	yes	yes	yes	yes	yes	yes	yes	yes
tRNA-Ala-TGC-3-1	high-confidence	yes	yes	yes	yes	yes	yes	yes	yes	yes	yes	yes
tRNA-Ala-TGC-4-1	high-confidence	yes	yes	yes	yes	yes	yes	yes	yes	yes	yes	yes
tRNA-Arg-ACG-1-1	high-confidence	yes	yes	yes	yes	yes	yes	yes	yes	yes	yes	yes
tRNA-Arg-ACG-1-2	high-confidence	yes	yes	yes	yes	yes	yes	yes	yes	yes	yes	yes
tRNA-Arg-ACG-1-3	high-confidence	yes	yes	yes	yes	yes	yes	yes	yes	yes	yes	yes
tRNA-Arg-ACG-2-1	high-confidence	yes	yes	yes	yes	yes	yes	yes	yes	yes	yes	yes
tRNA-Arg-ACG-3-1	high-confidence	yes	yes	yes	yes	yes	yes	yes	yes	yes	yes	yes
tRNA-Arg-ACG-3-2	high-confidence	yes	yes	yes	yes	yes	yes	yes	yes	yes	yes	yes
tRNA-Arg-CCG-1-1	high-confidence	yes	yes	yes	yes	yes	yes	yes	yes	yes	yes	yes
tRNA-Arg-CCG-2-1	high-confidence	yes	yes	yes	yes	yes	yes	yes	yes	yes	yes	yes
tRNA-Arg-CCG-3-1	high-confidence	yes	yes	yes	yes	yes	yes	yes	yes	yes	yes	yes
tRNA-Arg-CCT-1-1	high-confidence	yes	yes	yes	yes	yes	yes	yes	yes	yes	yes	yes
tRNA-Arg-CCT-2-1	high-confidence	yes	yes	yes	yes	yes	yes	yes	yes	yes	yes	yes
tRNA-Arg-CCT-3-1	high-confidence	yes	yes	yes	yes	yes	yes	yes	yes	yes	yes	yes
tRNA-Arg-CCT-4-1	high-confidence	yes	yes	yes	yes	yes	yes	yes	yes	yes	yes	yes
tRNA-Arg-TCG-1-1	high-confidence	yes	yes	yes	yes	yes	yes	yes	yes	yes	yes	yes
tRNA-Arg-TCG-2-1	high-confidence	yes	yes	yes	yes	yes	yes	yes	yes	yes	yes	yes
tRNA-Arg-TCG-3-1	high-confidence	yes	yes	yes	yes	yes	yes	yes	yes	yes	yes	no
tRNA-Arg-TCG-3-2	high-confidence	yes	yes	yes	yes	yes	yes	yes	yes	yes	yes	yes
tRNA-Arg-TCG-4-1	high-confidence	yes	yes	yes	yes	yes	yes	yes	yes	yes	yes	yes
tRNA-Arg-TCT-1-1	high-confidence	yes	yes	yes	yes	yes	yes	yes	yes	yes	yes	yes
tRNA-Arg-TCT-2-1	high-confidence	yes	yes	yes	yes	yes	yes	yes	yes	yes	yes	yes
tRNA-Arg-TCT-3-1	high-confidence	yes	yes	yes	yes	yes	yes	yes	yes	yes	yes	yes
tRNA-Arg-TCT-4-1	high-confidence	yes	no	yes	no	yes	yes	yes	yes	yes	yes	yes
tRNA-Arg-TCT-5-1	high-confidence	yes	yes	yes	yes	yes	yes	yes	yes	yes	yes	no
tRNA-Asn-GTT-3-1	high-confidence	yes	yes	yes	yes	yes	yes	yes	yes	yes	yes	yes
tRNA-Asn-GTT-3-2	high-confidence	yes	yes	yes	yes	yes	yes	yes	yes	yes	yes	yes
tRNA-Asn-GTT-3-6	high-confidence	yes	yes	yes	yes	yes	yes	yes	yes	yes	yes	yes
tRNA-Asn-GTT-3-7	high-confidence	yes	yes	yes	yes	yes	yes	yes	yes	yes	yes	yes
tRNA-Asn-GTT-3-8	high-confidence	yes	yes	yes	yes	yes	yes	yes	yes	yes	yes	yes
tRNA-Asn-GTT-3-9	high-confidence	yes	yes	yes	yes	yes	yes	yes	yes	yes	yes	yes
tRNA-Asp-GTC-1-1	high-confidence	yes	yes	yes	yes	yes	yes	yes	yes	yes	yes	yes
tRNA-Asp-GTC-1-10	high-confidence	yes	yes	yes	yes	yes	yes	yes	yes	yes	yes	yes
tRNA-Asp-GTC-1-11	high-confidence	yes	yes	yes	yes	yes	yes	yes	yes	yes	no	no
tRNA-Asp-GTC-1-12	high-confidence	yes	yes	yes	yes	yes	yes	yes	yes	yes	yes	no
tRNA-Asp-GTC-1-13	high-confidence	yes	yes	yes	yes	yes	yes	yes	yes	yes	yes	yes
tRNA-Asp-GTC-1-5	high-confidence	yes	yes	yes	yes	yes	yes	yes	yes	yes	yes	yes
tRNA-Asp-GTC-1-6	high-confidence	yes	yes	yes	yes	yes	yes	yes	yes	yes	yes	yes
tRNA-Asp-GTC-1-7	high-confidence	yes	yes	yes	yes	yes	yes	yes	yes	yes	yes	yes
tRNA-Asp-GTC-1-8	high-confidence	yes	yes	yes	yes	yes	yes	yes	yes	yes	yes	yes
tRNA-Asp-GTC-2-1	high-confidence	yes	yes	yes	yes	yes	yes	yes	yes	yes	yes	yes
tRNA-Cys-GCA-1-2	high-confidence	yes	yes	yes	yes	yes	yes	yes	yes	yes	yes	yes
tRNA-Cys-GCA-2-1	high-confidence	yes	yes	yes	yes	yes	yes	yes	yes	yes	yes	yes
tRNA-Cys-GCA-3-1	high-confidence	yes	yes	yes	yes	yes	yes	yes	yes	yes	yes	yes
tRNA-Cys-GCA-3-2	high-confidence	yes	yes	yes	yes	yes	yes	yes	yes	yes	yes	yes
tRNA-Cys-GCA-3-3	high-confidence	yes	yes	yes	yes	yes	yes	yes	yes	yes	yes	yes
tRNA-Cys-GCA-3-4	high-confidence	yes	yes	yes	yes	yes	yes	yes	yes	yes	yes	yes
tRNA-Cys-GCA-5-1	high-confidence	yes	yes	yes	yes	yes	yes	yes	yes	yes	yes	no
tRNA-Gln-CTG-1-1	high-confidence	yes	yes	yes	yes	yes	yes	yes	yes	yes	yes	no
tRNA-Gln-CTG-2-1	high-confidence	yes	yes	yes	yes	yes	yes	yes	yes	yes	yes	yes
tRNA-Gln-CTG-2-2	high-confidence	yes	yes	yes	yes	yes	yes	no	yes	yes	yes	yes
tRNA-Gln-CTG-2-3	high-confidence	yes	yes	yes	yes	yes	yes	yes	yes	yes	yes	yes
tRNA-Gln-CTG-2-4	high-confidence	yes	yes	yes	yes	yes	yes	yes	yes	yes	yes	no
tRNA-Gln-CTG-3-2	high-confidence	yes	yes	yes	yes	yes	yes	yes	yes	yes	no	no
tRNA-Gln-CTG-3-3	high-confidence	yes	yes	yes	yes	yes	yes	yes	yes	yes	no	no
tRNA-Gln-TTG-1-1	high-confidence	yes	yes	yes	yes	yes	yes	yes	yes	yes	yes	yes
tRNA-Gln-TTG-2-1	high-confidence	yes	yes	yes	yes	yes	yes	yes	yes	yes	no	no
tRNA-Gln-TTG-3-1	high-confidence	yes	yes	yes	yes	yes	yes	yes	yes	yes	yes	yes
tRNA-Gln-TTG-3-2	high-confidence	yes	yes	yes	yes	yes	yes	yes	yes	yes	yes	yes
tRNA-Glu-CTC-1-4	high-confidence	yes	yes	yes	yes	yes	yes	yes	yes	yes	yes	yes
tRNA-Glu-CTC-1-5	high-confidence	yes	yes	yes	yes	yes	yes	yes	yes	yes	yes	yes
tRNA-Glu-CTC-1-6	high-confidence	yes	yes	yes	yes	yes	yes	yes	yes	yes	yes	yes
tRNA-Glu-CTC-1-7	high-confidence	yes	yes	yes	yes	yes	yes	yes	yes	yes	yes	yes
tRNA-Glu-CTC-1-8	high-confidence	yes	yes	yes	yes	yes	yes	yes	yes	yes	yes	yes
tRNA-Glu-CTC-1-9	high-confidence	yes	yes	yes	yes	yes	yes	yes	yes	yes	yes	yes
tRNA-Glu-TTC-1-1	high-confidence	yes	yes	yes	yes	yes	yes	yes	yes	yes	yes	yes
tRNA-Glu-TTC-1-3	high-confidence	yes	yes	yes	yes	yes	yes	yes	yes	yes	yes	no
tRNA-Glu-TTC-1-4	high-confidence	yes	yes	yes	yes	yes	yes	yes	yes	yes	yes	yes
tRNA-Glu-TTC-2-1	high-confidence	yes	yes	yes	yes	yes	yes	yes	yes	yes	yes	yes
tRNA-Glu-TTC-2-2	high-confidence	yes	yes	yes	yes	yes	yes	yes	yes	yes	yes	yes
tRNA-Gly-ACC-1-1	low-confidence	yes	yes	yes	yes	yes	yes	yes	yes	yes	yes	no
tRNA-Gly-CCC-1-1	high-confidence	yes	yes	yes	yes	yes	yes	yes	yes	yes	yes	yes
tRNA-Gly-CCC-1-2	high-confidence	yes	yes	yes	yes	yes	yes	yes	yes	yes	yes	yes
tRNA-Gly-CCC-3-1	high-confidence	yes	yes	yes	yes	yes	yes	yes	yes	yes	no	yes
tRNA-Gly-GCC-2-2	high-confidence	yes	yes	yes	yes	yes	yes	yes	yes	yes	yes	yes
tRNA-Gly-GCC-2-3	high-confidence	yes	yes	yes	yes	yes	yes	yes	yes	yes	yes	yes
tRNA-Gly-GCC-2-4	high-confidence	yes	yes	yes	no	no	yes	no	no	yes	no	no
tRNA-Gly-GCC-2-5	high-confidence	yes	no	yes	no	no	yes	no	no	yes	no	no
tRNA-Gly-GCC-2-6	high-confidence	yes	yes	yes	yes	yes	yes	yes	yes	yes	yes	yes
tRNA-Gly-GCC-2-7	high-confidence	yes	yes	yes	yes	yes	yes	yes	yes	yes	yes	yes
tRNA-Gly-GCC-2-8	high-confidence	yes	yes	yes	yes	yes	yes	yes	yes	yes	yes	yes
tRNA-Gly-GCC-3-1	high-confidence	yes	yes	yes	yes	yes	yes	yes	yes	yes	yes	yes
tRNA-Gly-GCC-4-1	high-confidence	yes	yes	yes	yes	yes	yes	yes	yes	yes	yes	no
tRNA-Gly-TCC-1-1	high-confidence	yes	yes	yes	yes	yes	yes	yes	yes	yes	yes	yes
tRNA-Gly-TCC-1-5	high-confidence	yes	yes	yes	yes	yes	yes	yes	yes	yes	yes	yes
tRNA-Gly-TCC-1-6	high-confidence	yes	yes	yes	yes	yes	yes	yes	yes	yes	yes	yes
tRNA-Gly-TCC-1-7	high-confidence	yes	yes	yes	yes	yes	yes	yes	yes	yes	yes	yes
tRNA-His-GTG-2-1	high-confidence	yes	yes	yes	yes	yes	yes	yes	yes	yes	yes	yes
tRNA-His-GTG-2-2	high-confidence	yes	yes	yes	yes	yes	yes	yes	yes	yes	yes	yes
tRNA-His-GTG-2-3	high-confidence	yes	yes	yes	yes	yes	yes	yes	yes	yes	yes	yes
tRNA-His-GTG-2-7	high-confidence	yes	yes	yes	yes	yes	yes	yes	yes	yes	yes	yes
tRNA-His-GTG-2-8	high-confidence	yes	no	yes	no	yes	yes	yes	yes	yes	no	no
tRNA-Ile-AAT-1-1	high-confidence	yes	yes	yes	yes	yes	yes	yes	yes	yes	yes	yes
tRNA-Ile-AAT-1-2	high-confidence	yes	yes	yes	yes	yes	yes	yes	yes	yes	yes	yes
tRNA-Ile-AAT-1-3	high-confidence	yes	yes	yes	yes	yes	yes	yes	yes	yes	yes	yes
tRNA-Ile-AAT-1-4	high-confidence	yes	yes	yes	yes	yes	yes	yes	yes	yes	yes	yes
tRNA-Ile-AAT-1-5	high-confidence	yes	yes	yes	yes	yes	yes	yes	yes	yes	yes	yes
tRNA-Ile-AAT-1-6	high-confidence	yes	yes	yes	yes	yes	yes	yes	yes	yes	yes	yes
tRNA-Ile-AAT-1-8	high-confidence	yes	yes	yes	yes	yes	yes	yes	yes	yes	yes	yes
tRNA-Ile-TAT-1-1	high-confidence	yes	yes	yes	yes	yes	yes	yes	yes	yes	yes	yes
tRNA-Ile-TAT-2-1	high-confidence	yes	yes	yes	yes	yes	yes	yes	yes	yes	no	no
tRNA-Ile-TAT-2-3	high-confidence	yes	yes	yes	yes	yes	yes	yes	yes	yes	yes	yes
tRNA-iMet-CAT-1-1	high-confidence	yes	yes	yes	yes	yes	yes	yes	yes	yes	yes	yes
tRNA-iMet-CAT-1-2	high-confidence	yes	yes	yes	yes	yes	yes	yes	yes	yes	yes	yes
tRNA-iMet-CAT-1-3	high-confidence	yes	no	yes	yes	yes	yes	yes	yes	yes	no	no
tRNA-iMet-CAT-1-4	high-confidence	yes	yes	yes	yes	yes	yes	yes	yes	yes	yes	yes
tRNA-iMet-CAT-1-5	high-confidence	yes	yes	yes	yes	yes	yes	yes	yes	yes	yes	yes
tRNA-iMet-CAT-1-6	high-confidence	yes	yes	yes	yes	yes	yes	yes	yes	yes	yes	yes
tRNA-iMet-CAT-1-7	high-confidence	yes	yes	yes	yes	yes	yes	yes	yes	yes	yes	yes
tRNA-iMet-CAT-3-1	high-confidence	yes	no	yes	yes	yes	yes	yes	yes	yes	no	no
tRNA-Leu-AAG-1-1	high-confidence	yes	yes	yes	yes	yes	yes	yes	yes	yes	yes	yes
tRNA-Leu-AAG-1-2	high-confidence	yes	yes	yes	yes	yes	yes	yes	yes	yes	yes	yes
tRNA-Leu-AAG-1-3	high-confidence	yes	yes	yes	yes	yes	yes	yes	yes	yes	yes	yes
tRNA-Leu-AAG-2-1	high-confidence	yes	yes	yes	yes	yes	yes	yes	yes	yes	yes	yes
tRNA-Leu-AAG-3-1	high-confidence	yes	yes	yes	yes	yes	yes	yes	yes	yes	yes	no
tRNA-Leu-CAA-1-1	high-confidence	yes	yes	yes	yes	yes	yes	yes	yes	yes	yes	yes
tRNA-Leu-CAA-2-1	high-confidence	yes	yes	yes	yes	yes	yes	yes	yes	yes	yes	yes
tRNA-Leu-CAA-3-1	high-confidence	yes	yes	yes	yes	yes	yes	yes	yes	yes	yes	yes
tRNA-Leu-CAA-4-1	high-confidence	yes	yes	yes	yes	yes	yes	yes	yes	yes	yes	no
tRNA-Leu-CAG-1-4	high-confidence	yes	yes	yes	yes	yes	yes	yes	yes	yes	yes	yes
tRNA-Leu-CAG-1-5	high-confidence	yes	yes	yes	yes	yes	yes	yes	yes	yes	yes	yes
tRNA-Leu-CAG-2-1	high-confidence	yes	yes	yes	yes	yes	yes	yes	yes	yes	yes	yes
tRNA-Leu-CAG-2-2	high-confidence	yes	yes	yes	yes	yes	yes	yes	yes	yes	yes	yes
tRNA-Leu-CAG-2-3	high-confidence	yes	yes	yes	yes	yes	yes	yes	yes	yes	yes	yes
tRNA-Leu-TAA-1-1	high-confidence	yes	yes	yes	yes	yes	yes	yes	yes	yes	yes	yes
tRNA-Leu-TAA-2-1	high-confidence	yes	yes	yes	yes	yes	yes	yes	yes	yes	yes	yes
tRNA-Leu-TAG-1-1	high-confidence	yes	yes	yes	yes	yes	yes	yes	yes	yes	yes	yes
tRNA-Leu-TAG-2-1	high-confidence	yes	yes	yes	yes	yes	yes	yes	yes	yes	yes	no
tRNA-Leu-TAG-3-1	high-confidence	yes	yes	yes	yes	yes	yes	yes	yes	yes	yes	yes
tRNA-Lys-CTT-2-1	high-confidence	yes	yes	yes	yes	yes	yes	yes	yes	yes	yes	yes
tRNA-Lys-CTT-2-2	high-confidence	yes	yes	yes	yes	yes	yes	yes	yes	yes	yes	yes
tRNA-Lys-CTT-3-1	high-confidence	yes	yes	yes	yes	yes	yes	yes	yes	yes	yes	yes
tRNA-Lys-CTT-3-2	high-confidence	yes	yes	yes	yes	yes	yes	yes	yes	yes	yes	yes
tRNA-Lys-CTT-3-3	high-confidence	yes	yes	yes	yes	yes	yes	yes	yes	yes	yes	yes
tRNA-Lys-CTT-3-4	high-confidence	yes	yes	yes	yes	yes	yes	yes	yes	yes	yes	yes
tRNA-Lys-CTT-3-5	high-confidence	yes	yes	no	yes	yes	yes	yes	yes	yes	no	no
tRNA-Lys-CTT-3-6	high-confidence	no	yes	no	yes	no	yes	yes	yes	yes	yes	no
tRNA-Lys-CTT-3-7	high-confidence	yes	yes	yes	yes	yes	yes	yes	yes	yes	yes	yes
tRNA-Lys-TTT-1-1	high-confidence	yes	yes	yes	yes	yes	yes	yes	yes	yes	yes	yes
tRNA-Lys-TTT-1-2	high-confidence	yes	yes	yes	yes	yes	yes	yes	yes	yes	yes	yes
tRNA-Lys-TTT-1-3	high-confidence	yes	yes	yes	yes	yes	yes	yes	yes	yes	yes	yes
tRNA-Lys-TTT-1-4	high-confidence	yes	yes	yes	yes	yes	yes	yes	yes	yes	yes	yes
tRNA-Lys-TTT-1-5	high-confidence	yes	yes	yes	yes	yes	yes	yes	yes	yes	yes	yes
tRNA-Lys-TTT-1-6	high-confidence	yes	yes	yes	yes	yes	yes	yes	yes	yes	yes	yes
tRNA-Lys-TTT-2-1	high-confidence	yes	yes	no	no	no	yes	no	yes	yes	no	no
tRNA-Lys-TTT-2-2	high-confidence	yes	yes	yes	yes	yes	yes	yes	yes	yes	no	no
tRNA-Lys-TTT-3-1	high-confidence	yes	yes	no	yes	yes	yes	yes	yes	yes	no	no
tRNA-Met-CAT-1-1	high-confidence	yes	yes	yes	yes	yes	yes	yes	yes	yes	yes	yes
tRNA-Met-CAT-1-2	high-confidence	yes	yes	yes	yes	yes	yes	yes	yes	yes	yes	yes
tRNA-Met-CAT-2-1	high-confidence	yes	yes	yes	yes	yes	yes	yes	yes	yes	yes	yes
tRNA-Met-CAT-2-2	high-confidence	yes	yes	yes	yes	yes	yes	yes	yes	yes	yes	yes
tRNA-Met-CAT-3-1	high-confidence	yes	yes	yes	yes	yes	yes	yes	yes	yes	yes	no
tRNA-Phe-GAA-1-1	high-confidence	yes	yes	yes	yes	yes	yes	yes	yes	yes	yes	yes
tRNA-Phe-GAA-1-2	high-confidence	yes	yes	yes	yes	yes	yes	yes	yes	yes	yes	yes
tRNA-Phe-GAA-1-3	high-confidence	yes	yes	yes	yes	yes	yes	yes	yes	yes	yes	yes
tRNA-Phe-GAA-1-5	high-confidence	yes	yes	yes	yes	yes	yes	yes	yes	yes	no	no
tRNA-Phe-GAA-2-1	high-confidence	yes	yes	yes	yes	yes	yes	yes	yes	yes	yes	no
tRNA-Phe-GAA-3-1	high-confidence	yes	yes	yes	yes	yes	yes	yes	yes	yes	yes	yes
tRNA-Pro-AGG-1-1	high-confidence	yes	yes	yes	yes	yes	yes	yes	yes	yes	yes	yes
tRNA-Pro-AGG-1-2	high-confidence	yes	yes	yes	yes	yes	yes	yes	yes	yes	yes	yes
tRNA-Pro-AGG-1-3	high-confidence	yes	yes	yes	yes	yes	yes	yes	yes	yes	yes	yes
tRNA-Pro-AGG-1-4	high-confidence	yes	yes	yes	yes	yes	yes	yes	yes	yes	yes	yes
tRNA-Pro-AGG-1-5	high-confidence	yes	yes	yes	yes	yes	yes	yes	yes	yes	yes	yes
tRNA-Pro-AGG-1-6	high-confidence	yes	yes	yes	yes	yes	yes	yes	yes	yes	yes	yes
tRNA-Pro-CGG-1-1	high-confidence	yes	yes	yes	yes	yes	yes	yes	yes	yes	yes	yes
tRNA-Pro-CGG-1-2	high-confidence	yes	yes	yes	yes	yes	yes	yes	yes	yes	yes	yes
tRNA-Pro-CGG-1-3	high-confidence	yes	yes	yes	yes	yes	yes	yes	yes	yes	yes	no
tRNA-Pro-GGG-1-1	low-confidence	yes	no	no	yes	yes	yes	no	yes	yes	no	no
tRNA-Pro-TGG-1-1	high-confidence	yes	yes	yes	yes	yes	yes	yes	yes	yes	yes	yes
tRNA-Pro-TGG-2-1	high-confidence	yes	yes	yes	yes	yes	yes	yes	yes	yes	yes	yes
tRNA-Pro-TGG-2-2	high-confidence	yes	yes	yes	yes	yes	yes	yes	yes	yes	yes	yes
tRNA-Pro-TGG-2-3	high-confidence	yes	yes	yes	yes	yes	yes	yes	yes	yes	yes	yes
tRNA-Pro-TGG-2-4	high-confidence	yes	yes	yes	yes	yes	yes	yes	yes	yes	yes	yes
tRNA-Pro-TGG-5-1	low-confidence	yes	no	no	yes	yes	yes	no	yes	yes	no	no
tRNA-SeC-TCA-1-1	high-confidence	yes	yes	yes	yes	yes	yes	yes	yes	yes	yes	yes
tRNA-Ser-AGA-1-1	high-confidence	yes	yes	yes	yes	yes	yes	yes	yes	yes	yes	no
tRNA-Ser-AGA-2-1	high-confidence	yes	yes	yes	yes	yes	yes	yes	yes	yes	yes	yes
tRNA-Ser-AGA-2-2	high-confidence	yes	yes	yes	yes	yes	yes	yes	yes	yes	yes	yes
tRNA-Ser-AGA-2-3	high-confidence	yes	yes	yes	yes	yes	yes	yes	yes	yes	yes	yes
tRNA-Ser-AGA-2-4	high-confidence	yes	yes	yes	yes	yes	yes	yes	yes	yes	no	no
tRNA-Ser-AGA-2-5	high-confidence	yes	yes	yes	yes	yes	yes	yes	yes	yes	yes	yes
tRNA-Ser-AGA-2-6	high-confidence	yes	yes	yes	yes	yes	yes	yes	yes	yes	yes	yes
tRNA-Ser-CGA-1-1	high-confidence	yes	yes	yes	yes	yes	yes	yes	yes	yes	no	no
tRNA-Ser-CGA-2-1	high-confidence	yes	yes	yes	yes	yes	yes	yes	yes	yes	yes	yes
tRNA-Ser-CGA-3-1	high-confidence	yes	yes	yes	yes	yes	yes	yes	yes	yes	yes	yes
tRNA-Ser-GCT-1-1	high-confidence	yes	yes	no	yes	yes	yes	yes	yes	yes	no	no
tRNA-Ser-GCT-2-1	high-confidence	yes	yes	yes	yes	yes	yes	yes	yes	yes	yes	yes
tRNA-Ser-GCT-3-1	high-confidence	yes	yes	yes	yes	yes	yes	yes	yes	yes	yes	yes
tRNA-Ser-GCT-4-1	high-confidence	yes	yes	yes	yes	yes	yes	yes	yes	yes	yes	yes
tRNA-Ser-GCT-4-2	high-confidence	yes	yes	yes	yes	yes	yes	yes	yes	yes	yes	yes
tRNA-Ser-GCT-4-3	high-confidence	yes	yes	yes	yes	yes	yes	yes	yes	yes	yes	yes
tRNA-Ser-GCT-5-1	high-confidence	yes	no	no	no	no	yes	no	no	yes	no	no
tRNA-Ser-TGA-1-1	high-confidence	yes	yes	yes	yes	yes	yes	yes	yes	yes	yes	yes
tRNA-Ser-TGA-2-1	high-confidence	yes	yes	no	yes	yes	yes	yes	yes	yes	no	no
tRNA-Ser-TGA-2-2	high-confidence	yes	yes	yes	yes	yes	yes	yes	yes	yes	yes	yes
tRNA-Thr-AGT-1-1	high-confidence	yes	yes	yes	yes	yes	yes	yes	yes	yes	yes	yes
tRNA-Thr-AGT-1-2	high-confidence	yes	yes	yes	yes	yes	yes	yes	yes	yes	yes	yes
tRNA-Thr-AGT-1-3	high-confidence	yes	yes	yes	yes	yes	yes	yes	yes	yes	yes	yes
tRNA-Thr-AGT-2-1	high-confidence	yes	yes	yes	yes	yes	yes	yes	yes	yes	yes	yes
tRNA-Thr-AGT-3-1	high-confidence	yes	yes	yes	yes	yes	yes	yes	yes	yes	no	no
tRNA-Thr-AGT-4-1	high-confidence	yes	yes	yes	yes	yes	yes	yes	yes	yes	yes	yes
tRNA-Thr-AGT-5-1	high-confidence	yes	no	no	yes	yes	yes	yes	yes	yes	no	no
tRNA-Thr-AGT-6-1	high-confidence	yes	yes	yes	yes	yes	yes	yes	yes	yes	no	no
tRNA-Thr-CGT-1-1	high-confidence	yes	yes	yes	yes	yes	yes	yes	yes	yes	yes	yes
tRNA-Thr-CGT-2-1	high-confidence	yes	yes	yes	yes	yes	yes	yes	yes	yes	yes	yes
tRNA-Thr-CGT-3-1	high-confidence	yes	yes	yes	yes	yes	yes	yes	yes	yes	no	no
tRNA-Thr-CGT-4-1	high-confidence	yes	yes	yes	yes	yes	yes	yes	yes	yes	yes	no
tRNA-Thr-TGT-1-1	high-confidence	yes	yes	yes	yes	yes	yes	yes	yes	yes	no	no
tRNA-Thr-TGT-2-1	high-confidence	yes	yes	yes	yes	yes	yes	yes	yes	yes	yes	yes
tRNA-Thr-TGT-3-1	high-confidence	yes	yes	yes	yes	yes	yes	yes	yes	yes	yes	yes
tRNA-Thr-TGT-3-2	high-confidence	yes	yes	yes	yes	yes	yes	yes	yes	yes	yes	yes
tRNA-Trp-CCA-2-1	high-confidence	yes	yes	yes	yes	yes	yes	yes	yes	yes	yes	yes
tRNA-Trp-CCA-3-1	high-confidence	yes	yes	yes	yes	yes	yes	yes	yes	yes	yes	yes
tRNA-Trp-CCA-3-2	high-confidence	yes	yes	yes	yes	yes	yes	yes	yes	yes	yes	yes
tRNA-Trp-CCA-4-1	high-confidence	yes	yes	yes	yes	yes	yes	yes	yes	yes	yes	yes
tRNA-Trp-CCA-4-2	high-confidence	yes	yes	yes	yes	yes	yes	yes	yes	yes	yes	yes
tRNA-Trp-CCA-5-1	high-confidence	yes	yes	yes	yes	yes	yes	yes	yes	yes	yes	yes
tRNA-Tyr-GTA-1-1	high-confidence	yes	yes	yes	yes	yes	yes	yes	yes	yes	yes	yes
tRNA-Tyr-GTA-1-2	high-confidence	yes	yes	yes	yes	yes	yes	yes	yes	yes	yes	no
tRNA-Tyr-GTA-1-3	high-confidence	yes	yes	yes	yes	yes	yes	yes	yes	yes	yes	no
tRNA-Tyr-GTA-1-4	high-confidence	yes	yes	yes	yes	yes	yes	yes	yes	yes	yes	yes
tRNA-Tyr-GTA-1-5	high-confidence	yes	yes	yes	yes	yes	yes	yes	yes	yes	yes	yes
tRNA-Tyr-GTA-2-1	high-confidence	yes	yes	yes	yes	yes	yes	yes	yes	yes	yes	yes
tRNA-Tyr-GTA-3-1	high-confidence	yes	yes	yes	yes	yes	yes	yes	yes	yes	yes	yes
tRNA-Tyr-GTA-3-2	high-confidence	yes	yes	yes	yes	yes	yes	yes	yes	yes	yes	yes
tRNA-Tyr-GTA-4-1	high-confidence	yes	yes	yes	yes	yes	yes	yes	yes	yes	yes	yes
tRNA-Tyr-GTA-5-1	high-confidence	yes	no	yes	yes	yes	yes	yes	yes	yes	yes	no
tRNA-Val-AAC-1-1	high-confidence	yes	yes	yes	yes	yes	yes	yes	yes	yes	yes	yes
tRNA-Val-AAC-1-2	high-confidence	yes	yes	yes	yes	yes	yes	yes	yes	yes	yes	yes
tRNA-Val-AAC-2-2	high-confidence	yes	yes	yes	yes	yes	yes	yes	yes	yes	yes	no
tRNA-Val-AAC-3-1	high-confidence	yes	yes	yes	yes	yes	yes	yes	yes	yes	no	no
tRNA-Val-AAC-5-1	high-confidence	yes	yes	yes	yes	yes	yes	yes	yes	yes	yes	yes
tRNA-Val-CAC-2-1	high-confidence	yes	yes	yes	yes	yes	yes	yes	yes	yes	yes	yes
tRNA-Val-CAC-2-2	high-confidence	yes	yes	no	yes	yes	yes	yes	yes	yes	no	no
tRNA-Val-CAC-2-3	high-confidence	yes	yes	yes	yes	yes	yes	yes	yes	yes	yes	yes
tRNA-Val-CAC-2-4	high-confidence	yes	yes	yes	yes	yes	yes	yes	yes	yes	yes	yes
tRNA-Val-CAC-2-5	high-confidence	yes	yes	yes	yes	yes	yes	yes	yes	yes	yes	yes
tRNA-Val-TAC-1-1	high-confidence	yes	yes	yes	yes	yes	yes	yes	yes	yes	yes	yes
tRNA-Val-TAC-1-2	high-confidence	yes	yes	yes	yes	yes	yes	yes	yes	yes	yes	yes
tRNA-Val-TAC-1-3	high-confidence	yes	yes	yes	yes	yes	yes	yes	yes	yes	yes	yes
tRNA-Ala-AGC-11-1	low-confidence	no	no	no	no	no	no	no	no	no	no	no
tRNA-Ala-AGC-12-1	low-confidence	no	no	no	no	no	no	no	no	no	no	no
tRNA-Ala-AGC-13-1	low-confidence	no	no	no	no	no	no	no	no	no	no	no
tRNA-Ala-AGC-16-1	low-confidence	no	no	no	no	no	no	no	no	no	no	no
tRNA-Ala-AGC-17-1	low-confidence	no	no	no	no	no	no	no	no	yes	no	no
tRNA-Ala-AGC-18-1	low-confidence	no	no	no	no	no	no	no	no	no	no	no
tRNA-Ala-AGC-19-1	low-confidence	no	no	no	no	no	no	no	no	no	no	no
tRNA-Ala-AGC-5-1	high-confidence	yes	yes	yes	yes	yes	yes	yes	yes	yes	no	no
tRNA-Ala-AGC-5-2	high-confidence	yes	yes	yes	yes	yes	yes	yes	yes	yes	no	no
tRNA-Ala-AGC-9-1	low-confidence	no	no	no	no	no	no	no	no	no	no	no
tRNA-Ala-CGC-3-1	high-confidence	no	no	no	no	no	no	no	no	no	no	no
tRNA-Ala-CGC-3-2	high-confidence	no	no	no	no	no	no	no	no	no	no	no
tRNA-Ala-CGC-3-3	high-confidence	no	no	no	no	no	no	no	no	no	no	no
tRNA-Ala-CGC-4-1	high-confidence	no	no	no	no	no	no	no	no	no	no	no
tRNA-Ala-CGC-5-1	low-confidence	no	no	no	no	no	no	no	no	no	no	no
tRNA-Ala-CGC-6-1	high-confidence	no	no	no	no	no	no	no	no	no	no	no
tRNA-Ala-CGC-7-1	high-confidence	no	no	no	no	no	no	no	no	no	no	no
tRNA-Ala-GGC-1-1	low-confidence	no	no	no	no	no	no	no	no	no	no	no
tRNA-Ala-GGC-2-1	low-confidence	no	no	no	no	no	no	no	no	no	no	no
tRNA-Ala-GGC-3-1	low-confidence	no	no	no	no	no	no	no	no	no	no	no
tRNA-Ala-TGC-5-1	high-confidence	no	no	no	no	no	no	no	no	no	no	no
tRNA-Ala-TGC-5-2	high-confidence	no	no	no	no	no	no	no	no	no	no	no
tRNA-Ala-TGC-5-3	high-confidence	no	no	no	no	no	no	no	no	no	no	no
tRNA-Ala-TGC-6-1	high-confidence	yes	no	yes	no	yes	yes	no	no	yes	no	no
tRNA-Ala-TGC-7-1	high-confidence	no	no	no	no	no	no	no	no	no	no	no
tRNA-Ala-TGC-7-2	high-confidence	yes	no	no	no	no	no	no	no	no	no	no
tRNA-Ala-TGC-8-1	high-confidence	no	no	no	no	no	no	no	no	no	no	no
tRNA-Arg-CCT-2-2	high-confidence	yes	no	no	no	yes	no	yes	yes	yes	no	no
tRNA-Arg-TCT-6-1	low-confidence	no	no	no	no	no	no	no	no	no	no	no
tRNA-Asn-GTT-1-1	high-confidence	yes	no	no	yes	yes	yes	yes	yes	yes	no	no
tRNA-Asn-GTT-2-1	high-confidence	yes	no	no	yes	yes	yes	yes	yes	yes	no	no
tRNA-Asn-GTT-3-3	high-confidence	yes	yes	yes	yes	yes	yes	yes	yes	yes	no	no
tRNA-Asn-GTT-3-4	high-confidence	no	no	no	no	no	no	no	no	no	no	no
tRNA-Asn-GTT-3-5	high-confidence	no	no	no	no	no	no	no	no	no	no	no
tRNA-Asn-GTT-4-1	high-confidence	no	no	no	no	no	no	no	no	no	no	no
tRNA-Asn-GTT-5-1	high-confidence	no	no	no	no	no	no	no	no	no	no	no
tRNA-Asp-GTC-1-2	high-confidence	yes	yes	no	no	no	no	no	no	no	no	no
tRNA-Asp-GTC-1-3	high-confidence	no	no	no	no	no	no	no	no	no	no	no
tRNA-Asp-GTC-1-4	high-confidence	no	no	no	no	no	no	no	no	no	no	no
tRNA-Asp-GTC-1-9	high-confidence	no	no	no	no	no	no	no	no	no	no	no
tRNA-Asp-GTC-3-1	high-confidence	no	no	no	no	no	no	no	no	no	no	no
tRNA-Asp-GTC-4-1	high-confidence	no	no	no	no	no	no	no	no	no	no	no
tRNA-Cys-ACA-1-1	low-confidence	no	no	no	no	no	no	no	no	no	no	no
tRNA-Cys-GCA-1-1	high-confidence	yes	no	no	no	no	yes	no	no	yes	no	no
tRNA-Cys-GCA-10-1	high-confidence	no	no	no	no	no	no	no	no	no	no	no
tRNA-Cys-GCA-11-1	high-confidence	no	no	no	no	no	no	no	no	no	no	no
tRNA-Cys-GCA-12-1	high-confidence	no	no	no	no	no	no	no	no	no	no	no
tRNA-Cys-GCA-13-1	high-confidence	no	no	no	no	no	no	no	no	no	no	no
tRNA-Cys-GCA-14-1	high-confidence	no	no	no	no	no	no	no	no	no	no	no
tRNA-Cys-GCA-15-1	high-confidence	no	no	no	no	no	no	no	no	no	no	no
tRNA-Cys-GCA-16-1	high-confidence	no	no	no	no	no	no	no	no	no	no	no
tRNA-Cys-GCA-17-1	high-confidence	no	no	no	no	no	no	no	no	no	no	no
tRNA-Cys-GCA-18-1	high-confidence	no	no	no	no	no	no	no	no	no	no	no
tRNA-Cys-GCA-19-1	high-confidence	no	no	no	no	no	no	no	no	no	no	no
tRNA-Cys-GCA-20-1	low-confidence	no	no	no	no	no	no	no	no	no	no	no
tRNA-Cys-GCA-21-1	high-confidence	no	no	no	no	no	no	no	no	no	no	no
tRNA-Cys-GCA-22-1	low-confidence	no	no	no	no	no	no	no	no	no	no	no
tRNA-Cys-GCA-23-1	low-confidence	no	no	no	no	no	no	no	no	no	no	no
tRNA-Cys-GCA-24-1	high-confidence	no	no	no	no	no	no	no	no	no	no	no
tRNA-Cys-GCA-25-1	high-confidence	no	no	no	no	no	no	no	no	no	no	no
tRNA-Cys-GCA-26-1	low-confidence	no	no	no	no	no	no	no	no	no	no	no
tRNA-Cys-GCA-27-1	low-confidence	no	no	no	no	no	no	no	no	no	no	no
tRNA-Cys-GCA-28-1	low-confidence	no	no	no	no	no	no	no	no	no	no	no
tRNA-Cys-GCA-4-1	high-confidence	no	no	no	no	no	no	no	no	no	no	no
tRNA-Cys-GCA-4-10	high-confidence	yes	no	no	no	no	yes	no	no	yes	no	no
tRNA-Cys-GCA-4-11	high-confidence	no	no	no	no	no	no	no	no	no	no	no
tRNA-Cys-GCA-4-12	high-confidence	yes	no	no	no	no	no	no	no	yes	no	no
tRNA-Cys-GCA-4-13	high-confidence	no	no	no	no	no	no	no	no	no	no	no
tRNA-Cys-GCA-4-14	high-confidence	no	no	no	no	no	no	no	no	no	no	no
tRNA-Cys-GCA-4-15	high-confidence	no	no	no	no	no	no	no	no	no	no	no
tRNA-Cys-GCA-4-16	high-confidence	no	no	no	no	no	no	no	no	no	no	no
tRNA-Cys-GCA-4-17	high-confidence	no	no	no	no	no	no	no	no	no	no	no
tRNA-Cys-GCA-4-18	high-confidence	no	no	no	no	no	no	no	no	no	no	no
tRNA-Cys-GCA-4-19	high-confidence	no	no	no	no	no	no	no	no	no	no	no
tRNA-Cys-GCA-4-2	high-confidence	no	no	no	no	no	no	no	no	no	no	no
tRNA-Cys-GCA-4-20	high-confidence	no	no	no	no	no	no	no	no	no	no	no
tRNA-Cys-GCA-4-21	high-confidence	no	no	no	no	no	no	no	no	no	no	no
tRNA-Cys-GCA-4-22	high-confidence	no	no	no	no	no	no	no	no	no	no	no
tRNA-Cys-GCA-4-23	high-confidence	no	no	no	no	no	no	no	no	no	no	no
tRNA-Cys-GCA-4-24	high-confidence	no	no	no	no	no	no	no	no	no	no	no
tRNA-Cys-GCA-4-25	high-confidence	no	no	no	no	no	no	no	no	no	no	no
tRNA-Cys-GCA-4-26	high-confidence	no	no	no	no	no	no	no	no	no	no	no
tRNA-Cys-GCA-4-27	high-confidence	no	no	no	no	no	no	no	no	no	no	no
tRNA-Cys-GCA-4-28	high-confidence	no	no	no	no	no	no	no	no	no	no	no
tRNA-Cys-GCA-4-29	high-confidence	yes	no	no	no	no	yes	no	no	yes	no	no
tRNA-Cys-GCA-4-3	high-confidence	no	no	no	no	no	no	no	no	no	no	no
tRNA-Cys-GCA-4-4	high-confidence	no	no	no	no	no	no	no	no	no	no	no
tRNA-Cys-GCA-4-5	high-confidence	no	no	no	no	no	no	no	no	no	no	no
tRNA-Cys-GCA-4-6	high-confidence	no	no	no	no	no	no	no	no	no	no	no
tRNA-Cys-GCA-4-7	high-confidence	no	no	no	no	no	no	no	no	no	no	no
tRNA-Cys-GCA-4-8	high-confidence	no	no	no	no	no	no	no	no	no	no	no
tRNA-Cys-GCA-4-9	high-confidence	no	no	no	no	no	no	no	no	yes	no	no
tRNA-Cys-GCA-6-1	high-confidence	no	no	no	no	no	no	no	no	no	no	no
tRNA-Cys-GCA-7-1	high-confidence	yes	no	no	no	no	no	no	no	yes	no	no
tRNA-Cys-GCA-8-1	high-confidence	no	no	no	no	no	yes	no	no	yes	no	no
tRNA-Cys-GCA-9-1	high-confidence	no	no	no	no	no	no	no	no	no	no	no
tRNA-Gln-CTG-3-1	high-confidence	yes	yes	no	yes	yes	yes	yes	yes	yes	no	no
tRNA-Gln-CTG-4-1	high-confidence	yes	yes	yes	yes	no	yes	yes	yes	yes	no	no
tRNA-Gln-CTG-5-1	high-confidence	yes	yes	yes	yes	yes	yes	yes	yes	yes	no	no
tRNA-Gln-CTG-6-1	low-confidence	no	no	no	no	no	no	no	no	no	no	no
tRNA-Gln-CTG-7-1	low-confidence	no	no	no	no	no	no	no	no	no	no	no
tRNA-Gln-TTG-4-1	high-confidence	no	no	no	no	yes	no	no	yes	no	no	no
tRNA-Gln-TTG-5-1	high-confidence	no	no	no	no	no	no	no	no	no	no	no
tRNA-Gln-TTG-6-1	low-confidence	no	no	no	no	no	yes	no	no	no	no	no
tRNA-Glu-CTC-1-1	high-confidence	no	no	no	no	no	no	no	no	no	no	no
tRNA-Glu-CTC-1-2	high-confidence	no	no	no	no	no	no	no	no	no	no	no
tRNA-Glu-CTC-1-3	high-confidence	no	no	no	no	no	no	no	no	no	no	no
tRNA-Glu-CTC-2-1	high-confidence	no	no	no	no	no	no	no	no	no	no	no
tRNA-Glu-CTC-3-1	low-confidence	no	no	no	no	no	no	no	no	no	no	no
tRNA-Glu-CTC-4-1	low-confidence	no	no	no	no	no	no	no	no	no	no	no
tRNA-Glu-CTC-5-1	high-confidence	no	no	no	no	no	no	no	no	no	no	no
tRNA-Glu-CTC-6-1	low-confidence	no	no	no	no	no	no	no	no	no	no	no
tRNA-Glu-TTC-1-2	high-confidence	yes	no	yes	yes	yes	yes	yes	yes	no	no	no
tRNA-Glu-TTC-3-1	high-confidence	no	no	no	no	no	no	no	no	no	no	no
tRNA-Glu-TTC-3-2	high-confidence	no	no	no	no	no	no	no	no	no	no	no
tRNA-Gly-ACC-2-1	low-confidence	no	no	no	no	no	no	no	no	no	no	no
tRNA-Gly-CCC-2-1	high-confidence	no	no	no	no	no	no	no	no	no	no	no
tRNA-Gly-CCC-2-2	high-confidence	no	no	no	no	no	no	no	no	no	no	no
tRNA-Gly-CCC-4-1	high-confidence	no	no	no	no	no	no	no	no	no	no	no
tRNA-Gly-CCC-5-1	low-confidence	no	no	no	no	no	no	no	no	no	no	no
tRNA-Gly-GCC-1-1	high-confidence	no	no	no	no	no	no	no	no	no	no	no
tRNA-Gly-GCC-1-2	high-confidence	no	no	no	no	no	no	yes	yes	yes	no	no
tRNA-Gly-GCC-1-3	high-confidence	no	no	no	no	no	no	no	no	no	no	no
tRNA-Gly-GCC-2-1	high-confidence	yes	yes	yes	yes	yes	yes	yes	yes	yes	yes	yes
tRNA-Gly-GCC-5-1	low-confidence	no	no	no	no	no	no	no	no	no	no	no
tRNA-Gly-GCC-6-1	low-confidence	no	no	no	no	no	no	no	no	no	no	no
tRNA-Gly-TCC-1-2	high-confidence	no	no	no	no	no	yes	no	no	no	no	no
tRNA-Gly-TCC-1-3	high-confidence	no	no	no	no	no	no	no	no	no	no	no
tRNA-Gly-TCC-1-4	high-confidence	no	no	no	no	no	no	no	no	no	no	no
tRNA-Gly-TCC-2-1	low-confidence	no	no	no	no	no	no	no	no	no	no	no
tRNA-His-ATG-1-1	low-confidence	no	no	no	no	no	no	no	no	yes	no	no
tRNA-His-GTG-1-1	high-confidence	no	no	yes	yes	yes	yes	yes	yes	yes	no	no
tRNA-His-GTG-2-4	high-confidence	yes	yes	yes	yes	yes	yes	yes	yes	yes	no	no
tRNA-His-GTG-2-5	high-confidence	no	no	no	no	no	no	no	no	no	no	no
tRNA-His-GTG-2-6	high-confidence	no	no	no	no	no	no	no	no	no	no	no
tRNA-His-GTG-3-1	high-confidence	yes	no	yes	yes	yes	yes	yes	yes	no	no	no
tRNA-Ile-AAT-1-7	high-confidence	yes	yes	no	yes	no	no	yes	yes	no	no	no
tRNA-Ile-AAT-2-1	high-confidence	no	no	no	no	no	no	no	no	no	no	no
tRNA-Ile-AAT-3-1	high-confidence	yes	no	no	no	no	no	yes	yes	no	no	no
tRNA-Ile-AAT-4-1	high-confidence	no	no	no	no	no	no	no	no	no	no	no
tRNA-Ile-AAT-5-1	low-confidence	no	no	no	no	no	no	no	no	no	no	no
tRNA-Ile-GAT-1-1	low-confidence	no	no	no	no	no	no	no	no	no	no	no
tRNA-Ile-TAT-2-2	high-confidence	yes	no	yes	yes	yes	yes	yes	yes	no	no	no
tRNA-Ile-TAT-3-1	low-confidence	no	no	no	no	no	no	no	no	yes	no	no
tRNA-iMet-CAT-2-1	high-confidence	no	no	no	no	no	no	no	no	no	no	no
tRNA-iMet-CAT-4-1	low-confidence	no	no	no	no	no	no	no	no	no	no	no
tRNA-Leu-CAG-1-1	high-confidence	no	no	no	no	no	no	no	no	no	no	no
tRNA-Leu-CAG-1-2	high-confidence	no	no	no	no	no	no	no	no	no	no	no
tRNA-Leu-CAG-1-3	high-confidence	no	no	no	no	no	no	no	no	no	no	no
tRNA-Leu-CAG-3-1	high-confidence	no	no	no	no	no	no	no	no	no	no	no
tRNA-Leu-CAG-4-1	high-confidence	no	no	no	no	no	no	no	no	no	no	no
tRNA-Leu-TAA-3-1	high-confidence	yes	yes	yes	yes	yes	yes	yes	yes	no	no	no
tRNA-Leu-TAA-4-1	high-confidence	no	no	no	no	no	no	no	no	no	no	no
tRNA-Leu-TAA-5-1	low-confidence	no	no	no	no	no	no	no	no	no	no	no
tRNA-Leu-TAA-5-2	low-confidence	no	no	no	no	no	no	no	no	no	no	no
tRNA-Leu-TAA-5-3	low-confidence	no	no	no	no	no	no	no	no	no	no	no
tRNA-Lys-CTT-1-1	high-confidence	no	no	no	no	yes	no	no	yes	no	no	no
tRNA-Lys-CTT-10-1	low-confidence	no	no	no	no	no	no	no	no	no	no	no
tRNA-Lys-CTT-11-1	low-confidence	no	no	no	no	no	no	no	no	no	no	no
tRNA-Lys-CTT-12-1	high-confidence	no	no	no	no	no	no	no	no	no	no	no
tRNA-Lys-CTT-13-1	high-confidence	no	no	no	no	no	no	no	no	no	no	no
tRNA-Lys-CTT-14-1	high-confidence	no	no	no	no	no	no	no	no	no	no	no
tRNA-Lys-CTT-15-1	low-confidence	no	no	no	no	no	no	no	no	no	no	no
tRNA-Lys-CTT-16-1	low-confidence	no	no	no	no	no	no	no	no	no	no	no
tRNA-Lys-CTT-17-1	low-confidence	no	no	no	no	no	no	no	no	no	no	no
tRNA-Lys-CTT-18-1	low-confidence	no	no	no	no	no	no	no	no	no	no	no
tRNA-Lys-CTT-19-1	low-confidence	no	no	no	no	no	no	no	no	no	no	no
tRNA-Lys-CTT-4-1	high-confidence	no	no	no	no	no	no	no	no	no	no	no
tRNA-Lys-CTT-5-1	high-confidence	no	no	no	no	no	no	no	no	no	no	no
tRNA-Lys-CTT-6-1	high-confidence	no	no	no	no	no	no	no	no	no	no	no
tRNA-Lys-CTT-7-1	high-confidence	no	no	no	no	no	no	no	no	no	no	no
tRNA-Lys-CTT-8-1	high-confidence	no	no	no	no	no	no	no	no	no	no	no
tRNA-Lys-CTT-9-1	high-confidence	no	no	no	no	no	no	no	no	no	no	no
tRNA-Lys-TTT-4-1	high-confidence	no	no	no	no	no	no	no	no	no	no	no
tRNA-Lys-TTT-4-2	high-confidence	no	no	no	no	no	no	no	no	no	no	no
tRNA-Lys-TTT-4-3	high-confidence	no	no	no	no	no	no	no	no	no	no	no
tRNA-Lys-TTT-5-1	high-confidence	no	no	no	no	no	yes	no	no	yes	no	no
tRNA-Lys-TTT-5-1-2	low-confidence	no	no	no	no	no	no	no	no	no	no	no
tRNA-Lys-TTT-6-1	low-confidence	no	no	no	no	no	no	no	no	no	no	no
tRNA-Met-CAT-4-1	high-confidence	yes	yes	yes	yes	yes	yes	yes	yes	yes	no	no
tRNA-Met-CAT-5-1	high-confidence	no	no	no	no	no	no	no	no	no	no	no
tRNA-Met-CAT-6-1	high-confidence	no	no	no	no	no	no	no	no	no	no	no
tRNA-Met-CAT-7-1	low-confidence	no	no	no	no	no	no	no	no	no	no	no
tRNA-Phe-GAA-1-4	high-confidence	yes	yes	yes	yes	yes	yes	yes	yes	no	no	no
tRNA-Pro-AGG-2-1	low-confidence	no	no	no	no	no	no	no	no	no	no	no
tRNA-Pro-AGG-3-1	low-confidence	no	no	no	no	no	no	no	no	no	no	no
tRNA-Pro-TGG-3-1	high-confidence	no	no	no	no	no	no	no	no	no	no	no
tRNA-Pro-TGG-4-1	high-confidence	no	no	no	no	no	no	no	no	no	no	no
tRNA-Ser-AGA-3-1	high-confidence	no	no	no	no	no	no	no	no	no	no	no
tRNA-Ser-AGA-5-1	low-confidence	yes	no	no	no	no	no	no	no	no	no	no
tRNA-Ser-GCT-6-1	low-confidence	no	no	no	no	no	no	no	no	no	no	no
tRNA-Ser-GGA-1-1	low-confidence	no	no	no	no	no	no	no	no	no	no	no
tRNA-Sup-TCA-1-1	low-confidence	no	no	no	no	no	no	no	no	no	no	no
tRNA-Sup-TTA-1-1	low-confidence	no	no	no	no	yes	yes	yes	yes	no	no	no
tRNA-Thr-AGT-7-1	high-confidence	no	no	no	no	no	no	no	no	no	no	no
tRNA-Thr-AGT-9-1	low-confidence	no	no	no	no	no	no	no	no	no	no	no
tRNA-Trp-CCA-1-1	high-confidence	yes	yes	yes	no	no	yes	no	no	yes	no	no
tRNA-Trp-CCA-6-1	high-confidence	no	no	no	no	no	no	no	no	no	no	no
tRNA-Val-AAC-2-1	high-confidence	yes	yes	yes	yes	yes	yes	yes	yes	yes	no	no
tRNA-Val-AAC-4-1	high-confidence	yes	yes	yes	yes	yes	yes	yes	yes	yes	no	no
tRNA-Val-AAC-6-1	low-confidence	no	no	no	no	no	no	no	no	no	no	no
tRNA-Val-CAC-1-1	high-confidence	yes	yes	yes	yes	yes	yes	yes	yes	yes	no	no
tRNA-Val-CAC-3-1	high-confidence	yes	yes	yes	yes	yes	yes	yes	yes	yes	no	no
tRNA-Val-CAC-4-1	high-confidence	no	no	no	no	no	no	no	no	no	no	no
tRNA-Val-CAC-5-1	high-confidence	yes	no	no	no	yes	yes	yes	yes	yes	no	no
tRNA-Val-CAC-6-1	low-confidence	no	no	no	no	no	no	no	no	yes	no	no
tRNA-Val-CAC-7-1	high-confidence	no	no	no	no	no	no	no	no	no	no	no
tRNA-Val-CAC-8-1	low-confidence	no	no	no	no	no	no	no	no	no	no	no
tRNA-Val-GAC-1-1	low-confidence	no	no	no	no	no	no	no	no	no	no	no
