# Supplementary material for: Cell-type-specific expression of tRNAs in the brain regulates cellular homeostasis
Source: Neuron. Author manuscript; Available in PMC 2024 May 3. (PMC11065635; doi:10.1016/j.neuron.2024.01.028)
Supplement: MMC2 [file NIHMS1969755-supplement-MMC2.xlsx]

## Sheet: A, Pol III peaks_liver
Supplementary Table S1A: Pol III peaks detected in the liver of Polr3a KI/KI mice.
Chr	Start	End	Strand	Peak Score	Detailed Annotation	Type
chr5	114552162	114552514	+	1435.25	B2_Mm2|SINE|B2	SINE
chr5	30887914	30888296	+	1242.27	promoter-TSS (NM_001374737)	tRNA
chr8	14842546	14842898	+	1200.05	B2_Mm2|SINE|B2	SINE
chr3	90475735	90476111	+	1178.4	promoter-TSS (NM_026374)	tRNA
chr2	57181918	57182276	+	1158.36	promoter-TSS (NR_040356)	tRNA
chr6	47748323	47748690	+	1098.22	4.5SRNA|scRNA|scRNA	4.5SRNA
chr19	3831589	3831941	+	1094.1	Intergenic	SINE
chr6	38533753	38534120	+	1072.58	promoter-TSS (NM_025363)	tRNA
chr7	120835358	120835735	+	1070.93	tRNA-Leu-CTA|tRNA|tRNA	tRNA
chr10	63403188	63403549	+	1021.67	B3|SINE|B2	SINE
chr11	97988797	97989161	+	996.046	TTS (NR_152188)	tRNA
chr13	21710810	21711192	+	946.883	tRNA-Met-i|tRNA|tRNA	tRNA
chr3	19628615	19629183	+	938.287	Intergenic	tRNA
chr11	69118665	69119036	+	937.344	tRNA-Gly-GGY|tRNA|tRNA	tRNA
chr13	23437984	23438357	+	918.459	tRNA-Ile-ATT|tRNA|tRNA	tRNA
chr11	58302080	58302729	+	914.946	Intergenic	tRNA
chr2	27539698	27540064	+	902	promoter-TSS (NR_166126)	snRNA
chr15	57975871	57976234	+	900.929	tRNA-Met_|tRNA|tRNA	tRNA
chr11	48818365	48818735	+	882.672	tRNA-Val-GTG|tRNA|tRNA	tRNA
chr14	54517520	54517894	+	874.583	promoter-TSS (NM_013768)	tRNA
chr10	91181966	91182350	+	873.982	tRNA-Asp-GAY|tRNA|tRNA	tRNA
chr14	51064715	51065423	+	868.158	Intergenic	tRNA
chr11	48853445	48853821	+	862.596	tRNA-Thr-ACA|tRNA|tRNA	tRNA
chr1	165642164	165642524	+	861.778	Intergenic	tRNA
chr11	107012680	107013071	+	851.5	tRNA-Arg-AGG|tRNA|tRNA	tRNA
chr13	21200039	21200437	+	835.417	tRNA-Leu-TTG|tRNA|tRNA	tRNA
chr6	86403710	86404086	+	830.108	promoter-TSS (NM_001164078)	tRNA
chr1	171036890	171037274	+	824.987	tRNA-Asp-GAY|tRNA|tRNA	tRNA
chr10	80248831	80249335	+	823.658	promoter-TSS (NM_029272)	tRNA
chr11	48856099	48856819	+	817.473	Intergenic	tRNA
chr7	79466235	79466622	+	784.2	promoter-TSS (NM_017462)	tRNA
chr1	171102194	171102546	+	781	Intergenic	tRNA
chr5	125404123	125404487	+	779.979	tRNA-Ala-GCG|tRNA|tRNA	tRNA
chr14	51089320	51089701	+	778.608	tRNA-Tyr-TAC|tRNA|tRNA	tRNA
chr2	122375360	122375770	+	766.27	tRNA-His-CAY_|tRNA|tRNA	tRNA
chr2	119046536	119047000	+	759.525	promoter-TSS (NM_001362732)	tRNA
chr1	171044796	171045179	+	751.199	tRNA-Gly-GGY|tRNA|tRNA	tRNA
chr7	98815238	98815900	+	750.7	Intergenic	tRNA
chr6	128764032	128764395	+	750.557	4.5SRNA|scRNA|scRNA	4.5SRNA
chr3	96500869	96501246	+	750.017	tRNA-Gly-GGA|tRNA|tRNA	tRNA
chr6	128802915	128803285	+	747.229	4.5SRNA|scRNA|scRNA	4.5SRNA
chr1	118350193	118350548	+	739.3	B2_Mm2|SINE|B2	SINE
chr3	30601086	30601485	+	732.254	promoter-TSS (NM_001289623)	tRNA
chr13	23453304	23453686	+	731.913	tRNA-Leu-CTG|tRNA|tRNA	tRNA
chr10	30810972	30811342	+	720.192	tRNA-Glu-GAG_|tRNA|tRNA	tRNA
chr13	23517020	23517386	+	718.305	tRNA-Gly-GGY|tRNA|tRNA	tRNA
chr13	21974850	21975262	+	715.35	tRNA-Met-i|tRNA|tRNA	tRNA
chr13	21167949	21168329	+	702.621	tRNA-Lys-AAA|tRNA|tRNA	tRNA
chr14	51063710	51064071	+	700.967	tRNA-Leu-CTY|tRNA|tRNA	tRNA
chr13	23450438	23450838	+	698.745	tRNA-Thr-ACY_|tRNA|tRNA	tRNA
chr13	23530220	23530596	+	698.104	promoter-TSS (NM_153173)	tRNA
chr1	171038447	171038827	+	688.087	tRNA-Leu-CTG|tRNA|tRNA	tRNA
chr3	96499342	96499757	+	687.037	tRNA-Lys-AAG|tRNA|tRNA	tRNA
chr13	23432892	23433244	+	685.387	tRNA-Tyr-TAC|tRNA|tRNA	tRNA
chr7	58399127	58399492	+	678.054	Intergenic	tRNA
chr2	18586921	18587297	+	673.942	tRNA-Asn-AAC|tRNA|tRNA	tRNA
chr11	69124099	69124863	+	670.169	Intergenic	tRNA
chr6	128843110	128843506	+	667.4	4.5SRNA|scRNA|scRNA	4.5SRNA
chr10	93452867	93453226	+	666.642	promoter-TSS (NM_001313897)	tRNA
chr18	36801688	36802093	+	661.243	non-coding (NR_027885, exon 1 of 1)	VaultRNA
chr13	21172171	21172557	+	659.208	tRNA-Gln-CAG|tRNA|tRNA	tRNA
chr7	110193107	110193463	+	644.25	B1_Mus1|SINE|Alu	SINE
chr6	128799328	128799703	+	642.288	4.5SRNA|scRNA|scRNA	4.5SRNA
chr1	171033818	171034201	+	637.874	tRNA-Asn-AAC|tRNA|tRNA	tRNA
chr11	61407780	61408164	+	635.342	tRNA-Trp-TGG|tRNA|tRNA	tRNA
chr1	34434694	34435065	+	623.562	tRNA-Glu-GAG_|tRNA|tRNA	tRNA
chr11	97988129	97988485	+	623.089	tRNA-Cys-TGY|tRNA|tRNA	tRNA
chr11	69040809	69041529	+	620.291	Intergenic	tRNA
chr13	21161227	21161579	+	617.333	Intergenic	tRNA
chr6	47778098	47778494	+	615.483	4.5SRNA|scRNA|scRNA	4.5SRNA
chr5	125409319	125409686	+	613.972	tRNA-Ala-GCG|tRNA|tRNA	tRNA
chr8	121579108	121579481	+	608.073	promoter-TSS (NM_133765)	tRNA
chr17	25874898	25875290	+	608.004	promoter-TSS (NM_026686)	tRNA
chr12	110845164	110845538	+	603.267	tRNA-Ile-ATT|tRNA|tRNA	tRNA
chr9	64737877	64738248	+	597.783	promoter-TSS (NM_017382)	tRNA
chr19	12005873	12006237	+	593.942	tRNA-Lys-AAA|tRNA|tRNA	tRNA
chr1	171111262	171111637	+	593.871	tRNA-Val-GTG|tRNA|tRNA	tRNA
chr17	23550127	23550515	+	592.648	promoter-TSS (NR_126485)	tRNA
chr9	123529284	123529678	+	589.4	promoter-TSS (NM_030692)	tRNA
chr11	69062895	69063323	+	589.008	tRNA-Ser-AGY|tRNA|tRNA	tRNA
chr7	28372828	28373212	+	584.791	promoter-TSS (NM_138752)	tRNA
chr8	94703826	94704262	+	584.196	tRNA-Leu-CTG|tRNA|tRNA	tRNA
chr13	21160656	21161030	+	581.222	tRNA-Glu-GAG_|tRNA|tRNA	tRNA
chr13	23518815	23519263	+	565.252	Intergenic	tRNA
chr6	38337847	38338199	+	563.675	B2_Mm2|SINE|B2	SINE
chr19	12011479	12012142	+	557.763	Intergenic	tRNA
chr7	35234632	35235041	+	555.183	tRNA-Thr-ACY|tRNA|tRNA	tRNA
chr14	76152580	76152971	+	549.748	tRNA-Glu-GAG_|tRNA|tRNA	tRNA
chr13	23436174	23436554	+	547.1	tRNA-Lys-AAG|tRNA|tRNA	tRNA
chr17	23547176	23547548	+	545.532	tRNA-Lys-AAG|tRNA|tRNA	tRNA
chr5	125405500	125405860	+	542.915	Intergenic	tRNA
chr11	48834297	48834649	+	541.171	tRNA-Ala-GCG|tRNA|tRNA	tRNA
chr17	23546356	23546737	+	539.933	tRNA-Pro-CCA|tRNA|tRNA	tRNA
chr6	47781468	47781847	+	538.075	HY3|scRNA|scRNA	scRNA
chr3	96501316	96501674	+	537.362	tRNA-Glu-GAG_|tRNA|tRNA	tRNA
chr11	115412812	115413178	+	536.746	TTS (NM_001347645)	tRNA
chr2	122377784	122378223	+	532.861	tRNA-His-CAY_|tRNA|tRNA	tRNA
chr1	171102679	171103221	+	532.522	Intergenic	tRNA
chr11	97796896	97797269	+	531.388	tRNA-Cys-TGY|tRNA|tRNA	tRNA
chr17	83861764	83862159	+	525.079	tRNA-Ile-ATA|tRNA|tRNA	tRNA
chr10	63429321	63429739	+	523.071	promoter-TSS (NM_177612)	tRNA
chr6	128760581	128760976	+	519.905	4.5SRNA|scRNA|scRNA	4.5SRNA
chr3	96497599	96497984	+	515.127	tRNA-Asn-AAC|tRNA|tRNA	tRNA
chr12	70968968	70969355	+	513.284	tRNA-Lys-AAG|tRNA|tRNA	tRNA
chr4	43492707	43493216	+	511.857	promoter-TSS (NR_001460)	lncRNA
chr1	171037867	171038219	+	511.587	tRNA-Gly-GGA|tRNA|tRNA	tRNA
chr11	48833743	48834139	+	507.49	tRNA-Lys-AAG|tRNA|tRNA	tRNA
chr14	51088482	51088855	+	505.622	tRNA-Thr-ACA|tRNA|tRNA	tRNA
chr17	30657463	30657819	+	500.35	B3|SINE|B2	SINE
chr11	95859055	95859422	+	494.067	CpG	tRNA
chr14	51090461	51090828	+	492.746	promoter-TSS (NM_001161731)	tRNA
chr13	21222405	21222791	+	481.157	tRNA-Ala-GCY_|tRNA|tRNA	tRNA
chr10	128458323	128458721	+	480.204	promoter-TSS (NR_106183)	tRNA
chr13	21169553	21169940	+	474.083	tRNA-Met_|tRNA|tRNA	tRNA
chrX	160765946	160766313	+	465.335	tRNA-Val-GTA|tRNA|tRNA	tRNA
chr13	23431254	23431622	+	459.122	promoter-TSS (NR_015492)	tRNA
chr13	22022297	22022679	+	456.559	tRNA-Ser-TCG|tRNA|tRNA	tRNA
chr3	122292825	122293204	+	454.645	TTS (NR_030439)	tRNA
chr13	23466883	23467266	+	453.555	Intergenic	tRNA
chr2	164855693	164856045	+	447.35	B2_Mm2|SINE|B2	SINE
chr6	128838281	128838681	+	446.45	4.5SRNA|scRNA|scRNA	4.5SRNA
chr13	23526330	23526715	+	444.526	non-coding (NR_167692, exon 2 of 2)	tRNA
chr13	21233876	21234246	+	444.008	tRNA-Ala-GCY_|tRNA|tRNA	tRNA
chr13	21940705	21941176	+	440.96	tRNA-Ser-TCY|tRNA|tRNA	tRNA
chr13	22020996	22021379	+	439.855	tRNA-Arg-CGY_|tRNA|tRNA	tRNA
chr13	22029034	22029422	+	436.775	tRNA-Ile-ATT|tRNA|tRNA	tRNA
chr13	21855838	21856220	+	433.814	tRNA-Thr-ACY_|tRNA|tRNA	tRNA
chr16	84746091	84746459	+	430.7	promoter-TSS (NR_168512)	SINE
chr12	85153001	85153361	+	430	B3A|SINE|B2	SINE
chr10	12922438	12922836	+	429.392	non-coding (NR_038027, exon 1 of 4)	tRNA
chr13	24930653	24931005	+	428.76	B2_Mm1t|SINE|B2	SINE
chr6	47978827	47979238	+	427.875	tRNA-Cys-TGY|tRNA|tRNA	tRNA
chr19	12009542	12009916	+	423.714	tRNA-Lys-AAA|tRNA|tRNA	tRNA
chr16	13437144	13437526	+	419.039	tRNA-Thr-ACG|tRNA|tRNA	tRNA
chr11	97798769	97799141	+	412.247	promoter-TSS (NM_010688)	tRNA
chr19	4820776	4821156	+	410.633	B2_Mm1a|SINE|B2	SINE
chr10	127071117	127071469	+	407.6	TTS (NR_040660)	SINE
chr13	22015656	22016045	+	407.284	tRNA-Val-GTY|tRNA|tRNA	tRNA
chr7	120918584	120918991	+	407.055	tRNA-Arg-CGA_|tRNA|tRNA	tRNA
chr13	23446015	23446459	+	400.743	Intergenic	tRNA
chr8	111062382	111062763	+	398.812	tRNA-Gly-GGY|tRNA|tRNA	tRNA
chr10	75504399	75504792	+	397.255	B3|SINE|B2	SINE
chr13	21279510	21279875	+	392.851	Intergenic	tRNA
chr5	30112656	30113008	+	390	B2_Mm2|SINE|B2	SINE
chr3	97157907	97158276	+	389.613	promoter-TSS (NM_019800)	tRNA
chr11	97702350	97702731	+	385.627	promoter-TSS (NM_011971)	tRNA
chr1	133033771	133034157	+	373.35	tRNA-Lys-AAA|tRNA|tRNA	tRNA
chr12	69361321	69361709	+	372.919	CpG	7SLRNA
chr5	149228851	149229252	+	368.312	tRNA-Asn-AAC|tRNA|tRNA	tRNA
chr19	3576106	3576518	+	367.538	promoter-TSS (NM_001360430)	tRNA
chr6	47787958	47788369	+	362.473	HY1|scRNA|scRNA	scRNA
chr13	21919033	21919467	+	359.462	tRNA-Ser-TCY|tRNA|tRNA	tRNA
chr17	23548626	23549022	+	353.714	tRNA-Arg-AGG|tRNA|tRNA	tRNA
chr2	122377217	122377587	+	345.56	tRNA-His-CAY_|tRNA|tRNA	tRNA
chr7	120917337	120917720	+	337.196	promoter-TSS (NM_001379288)	tRNA
chr14	73293783	73294135	+	335.85	B2_Mm1t|SINE|B2	SINE
chr19	5038176	5038559	+	333.493	promoter-TSS (NM_175383)	tRNA
chr13	21326591	21326963	+	329.39	tRNA-Met|tRNA|tRNA	tRNA
chr13	23446668	23447020	+	329.18	tRNA-Arg-CGY_|tRNA|tRNA	tRNA
chr6	128838868	128839266	+	327.236	B4A|SINE|B4	SINE
chr11	48823534	48823913	+	323.409	Intergenic	tRNA
chr7	126681042	126681394	+	323.4	B1_Mus1|SINE|Alu	SINE
chr9	78175142	78175818	+	318.6	promoter-TSS (NR_040401)	RN7SK
chr11	79704475	79704861	+	318.209	tRNA-Thr-ACG|tRNA|tRNA	tRNA
chr19	12002060	12002451	+	314.569	tRNA-Phe-TTY|tRNA|tRNA	tRNA
chr4	10873885	10874246	+	312.221	promoter-TSS (NM_026005)	tRNA
chr1	171143053	171143788	+	309.4	B2_Mm1a|SINE|B2	SINE
chr13	21855188	21855546	+	306.784	tRNA-Ile-ATT|tRNA|tRNA	tRNA
chr9	67071994	67072346	+	303.5	B2_Mm2|SINE|B2	SINE
chr13	21215337	21215810	+	301.229	Intergenic	tRNA
chr1	128112244	128112596	+	289.4	B2_Mm2|SINE|B2	SINE
chr13	23506331	23506732	+	289.287	tRNA-Trp-TGG|tRNA|tRNA	tRNA
chr6	149148364	149148716	+	287.55	B2_Mm1t|SINE|B2	SINE
chr13	22026355	22026730	+	286.092	Intergenic	tRNA
chr6	120926422	120926774	+	282.75	B2_Mm1a|SINE|B2	SINE
chr10	79908982	79909446	+	281.518	promoter-TSS (NM_001163276)	snRNA
chr14	79481493	79481873	+	279.991	promoter-TSS (NM_018765)	tRNA
chr7	19301094	19301475	+	277.245	tRNA-SeC(e)-TGA|tRNA|tRNA	tRNA
chr19	32628692	32629044	+	276.3	B2_Mm2|SINE|B2	SINE
chr19	23120401	23120753	+	274.85	B1_Mus1|SINE|Alu	SINE
chr14	118089392	118089772	+	271.097	tRNA-Phe-TTY|tRNA|tRNA	tRNA
chr13	21882746	21883134	+	269.475	tRNA-Phe-TTY|tRNA|tRNA	tRNA
chr18	64328115	64328488	+	266.5	Intergenic	SINE
chr10	80324043	80324632	+	262.9	B2_Mm1a|SINE|B2	SINE
chr14	50807345	50807933	+	260.211	promoter-TSS (NM_009632)	lncRNA
chr19	9968031	9968391	+	257.85	MLTR25A|LTR|ERVK	LTR
chr9	90126337	90126763	+	257.014	tRNA-Lys-AAG|tRNA|tRNA	tRNA
chr13	21259600	21259977	+	254.945	tRNA-Ala-GCY_|tRNA|tRNA	tRNA
chr2	173217994	173218389	+	248.6	B1_Mus2|SINE|Alu	SINE
chr15	100383072	100383425	+	247.95	intron (NM_001002900, intron 3 of 3)	SINE
chr16	31399423	31399935	+	245.25	B2_Mm2|SINE|B2	SINE
chr5	92710460	92710812	+	235.45	B2_Mm2|SINE|B2	SINE
chr13	23425539	23425943	+	231.899	Intergenic	tRNA
chr7	143751123	143751523	+	231.55	B2_Mm2|SINE|B2	SINE
chr12	52604343	52604797	+	227.9	U6|snRNA|snRNA	snRNA
chr11	69110737	69111148	+	225.127	TTS (NM_011065)	tRNA
chr13	22050534	22050947	+	225.095	tRNA-Ser-AGY|tRNA|tRNA	tRNA
chr4	132416303	132416675	+	223.25	B2_Mm1t|SINE|B2	SINE
chr13	23463349	23463710	+	218.815	intron (NM_013483, intron 3 of 7)	tRNA
chr13	21935385	21935753	+	218.467	Intergenic	tRNA
chr9	107649191	107649543	+	216.15	B2_Mm2|SINE|B2	SINE
chr11	99054043	99054443	+	214.75	B2_Mm2|SINE|B2	SINE
chr17	45608286	45608638	+	213.85	B2_Mm2|SINE|B2	SINE
chr7	121004135	121004497	+	210.25	intron (NM_028955, intron 7 of 7)	SINE
chr13	23503856	23504237	+	208.058	tRNA-Arg-CGA|tRNA|tRNA	tRNA
chr10	71323530	71323891	+	205.1	Intergenic	SINE
chr1	30992131	30992515	+	204.25	B2_Mm1a|SINE|B2	SINE
chr13	21254043	21254438	+	203.127	tRNA-Ala-GCG|tRNA|tRNA	tRNA
chr12	69159062	69159772	+	201.887	promoter-TSS (NM_009093)	7SRNA
chr15	86075228	86075582	+	200.05	B2_Mm2|SINE|B2	SINE
chr16	14131763	14132116	+	195.3	intron (NM_001081154, intron 15 of 26)	SINE
chr6	47650633	47651031	+	195.136	4.5SRNA|scRNA|scRNA	4.5SRNA
chr13	21881884	21882289	+	194.646	tRNA-Ile-ATT|tRNA|tRNA	tRNA
chr10	127159914	127160269	+	191.4	B1_Mus1|SINE|Alu	SINE
chr5	24582262	24582614	+	189.25	B2_Mm2|SINE|B2	SINE
chr2	94014666	94015026	+	187.7	B2_Mm2|SINE|B2	SINE
chr8	84880815	84881167	+	187.2	B2_Mm2|SINE|B2	SINE
chr5	65535438	65535886	+	180.79	B2_Mm2|SINE|B2	SINE
chr18	59097714	59098069	+	178.4	B2_Mm2|SINE|B2	SINE
chr17	71599082	71599484	+	177.336	promoter-TSS (NR_015549)	tRNA
chr15	41789590	41790056	+	176.4	B1_Mus1|SINE|Alu	SINE
chr17	71319295	71319647	+	173.8	B2_Mm2|SINE|B2	SINE
chr4	141864782	141865134	+	171.7	B1_Mus2|SINE|Alu	SINE
chr7	52508066	52508428	+	168.65	B3|SINE|B2	SINE
chr14	75790709	75791064	+	168.4	B2_Mm2|SINE|B2	SINE
chr18	60801915	60802295	+	166.55	Intergenic	LTR
chr3	69649425	69649777	+	166.4	B2_Mm2|SINE|B2	SINE
chr4	135922235	135922587	+	165.45	B2_Mm2|SINE|B2	SINE
chr3	51358171	51358570	+	160.805	tRNA-Pro-CCA|tRNA|tRNA	tRNA
chr7	46985627	46985979	+	158.8	B2_Mm2|SINE|B2	SINE
chr11	50185038	50185413	+	158.6	B2_Mm2|SINE|B2	SINE
chr7	120842407	120842878	+	158.286	promoter-TSS (NM_001267710)	SINE
chr14	73622635	73622994	+	158.05	B1_Mus2|SINE|Alu	SINE
chr9	66155140	66155497	+	157.25	B2_Mm2|SINE|B2	SINE
chr2	155378297	155378665	+	154.8	B2_Mm2|SINE|B2	SINE
chr4	129102704	129103056	+	154.35	Intergenic	SINE
chr5	53992400	53992752	+	153.05	B2_Mm2|SINE|B2	SINE
chr19	57403806	57404465	+	152.05	B2_Mm1a|SINE|B2	SINE
chr3	96409898	96410267	+	152.025	tRNA-His-CAY_|tRNA|tRNA	tRNA
chr5	32862712	32863064	+	151.65	promoter-TSS (NM_001170567)	SINE
chr13	21920037	21920427	+	150.417	tRNA-Gln-CAG|tRNA|tRNA	tRNA
chr10	8982874	8983226	+	150.15	B2_Mm2|SINE|B2	SINE
chr13	23500770	23501221	+	147.495	tRNA-Ser-TCY|tRNA|tRNA	tRNA
chr15	31226579	31226946	+	146.85	B2_Mm2|SINE|B2	SINE
chr7	126643109	126643613	+	146.047	B2_Mm1a|SINE|B2	SINE
chr8	11633730	11634106	+	144.25	B1_Mm|SINE|Alu	SINE
chr8	110998080	110998479	+	142.016	promoter-TSS (NM_007916)	SINE
chr13	93631404	93631756	+	140.7	B2_Mm2|SINE|B2	SINE
chr5	77315117	77315469	+	139.75	B2_Mm1a|SINE|B2	SINE
chr2	129270697	129271062	+	139.7	intron (NM_181589, intron 7 of 8)	SINE
chr9	65201289	65201760	+	139.642	B2_Mm1a|SINE|B2	SINE
chr14	51082618	51083060	+	138.262	tRNA-Leu-CTA_|tRNA|tRNA	tRNA
chr6	29388614	29389000	+	137	Intergenic	tRNA
chr3	94935187	94935544	+	136.7	ID|SINE|ID	SINE
chr16	32889945	32890297	+	135.75	B2_Mm2|SINE|B2	SINE
chr1	134414025	134414377	+	134.5	B2_Mm2|SINE|B2	SINE
chr10	18529263	18529649	+	134.4	B2_Mm2|SINE|B2	SINE
chr4	141954655	141955007	+	131.65	B4|SINE|B4	SINE
chr1	178311614	178311979	+	130.55	B2_Mm2|SINE|B2	SINE
chr4	149097813	149098165	+	129.8	B2_Mm2|SINE|B2	SINE
chr11	62745873	62746265	+	129.348	tRNA-Trp-TGG|tRNA|tRNA	tRNA
chr11	97993803	97994249	+	129.052	B2_Mm2|SINE|B2	SINE
chr1	74816554	74817009	+	126.105	tRNA-Gly-GGY|tRNA|tRNA	tRNA
chr18	84905435	84905789	+	125.95	B2_Mm1t|SINE|B2	SINE
chr9	63133100	63133525	+	124.853	U6|snRNA|snRNA	snRNA
chr14	30884282	30884653	+	123.15	B2_Mm2|SINE|B2	SINE
chr19	38152487	38152846	+	122.75	B2_Mm2|SINE|B2	SINE
chr5	137333977	137334332	+	122.3	promoter-TSS (NM_031406)	SINE
chr7	45485037	45485395	+	121.75	B2_Mm2|SINE|B2	SINE
chr9	56936897	56937312	+	119.486	promoter-TSS (NM_133976)	SINE
chr16	91769860	91770228	+	118.925	B2_Mm1t|SINE|B2	SINE
chr16	55537479	55537831	+	117.85	B2_Mm1a|SINE|B2	SINE
chr11	75424120	75424494	+	117.2	B1_Mur4|SINE|Alu	SINE
chr11	98934962	98935346	+	116.5	B2_Mm1a|SINE|B2	SINE
chr6	117897710	117898062	+	114.1	B1_Mm|SINE|Alu	SINE
chr3	51359230	51359627	+	113.65	tRNA-Pro-CCY|tRNA|tRNA	tRNA
chr6	57536271	57536675	+	112.345	promoter-TSS (NM_175523)	SINE
chr11	77782878	77783233	+	110.55	B2_Mm1a|SINE|B2	SINE
chr10	127633938	127634459	+	109.55	B1_Mus2|SINE|Alu	SINE
chr13	23497935	23498344	+	105.755	tRNA-Trp-TGG|tRNA|tRNA	tRNA
chr8	33948801	33949159	+	105.65	B2_Mm2|SINE|B2	SINE
chr5	126960253	126960611	+	105.55	B3|SINE|B2	SINE
chr16	4303926	4304302	+	103.45	B2_Mm2|SINE|B2	SINE
chr4	11254341	11254753	+	102.394	promoter-TSS (NM_001159595)	scRNA
chr10	79985332	79985839	+	99.9716	U6|snRNA|snRNA	snRNA
chr14	70713769	70714123	+	99.8	intron (NM_023045, intron 1 of 27)	SINE
chr17	56405489	56405841	+	99.2	B4|SINE|B4	SINE
chr13	93615104	93615459	+	98.6633	B2_Mm2|SINE|B2	SINE
chr19	45335689	45336041	+	97.1	non-coding (NR_167748, exon 4 of 4)	SINE
chr17	29046715	29047067	+	96.8	Intergenic	SINE
chr13	23299936	23300312	+	96.6842	tRNA-Val-GTG|tRNA|tRNA	tRNA
chr13	23298599	23298975	+	96.5667	tRNA-Val-GTY|tRNA|tRNA	tRNA
chr7	42496524	42496903	+	96.45	B2_Mm2|SINE|B2	SINE
chr1	138913424	138913796	+	95.35	B2_Mm2|SINE|B2	SINE
chr1	171064446	171064804	+	95.1	promoter-TSS (NR_106103)	tRNA
chr5	65425428	65425782	+	95.05	intron (NM_009466, intron 2 of 11)	SINE
chr4	40829029	40829409	+	95.05	B2_Mm2|SINE|B2	SINE
chr6	149344009	149344368	+	94.05	B2_Mm2|SINE|B2	SINE
chr11	87963907	87964271	+	93.45	B2_Mm2|SINE|B2	SINE
chr13	23412787	23413504	+	92.7778	Intergenic	tRNA
chr3	94695456	94695808	+	91.5	B1_Mus2|SINE|Alu	SINE
chr13	21994066	21994456	+	91.3833	tRNA-Ser-AGY|tRNA|tRNA	tRNA
chr14	54893440	54893850	+	91.2911	promoter-TSS (NM_019402)	SINE
chr4	59109129	59109483	+	90.5	intron (NM_001370843, intron 4 of 27)	scRNA
chr13	23285364	23285858	+	90.0409	intron (NR_126444, intron 1 of 1)	tRNA
chr5	134896451	134896836	+	89.25	B3|SINE|B2	SINE
chr10	128212718	128213070	+	88.8	Intergenic	SINE
chr1	36093443	36093804	+	88.1	B4|SINE|B4	SINE
chr16	30254057	30254415	+	86.7	Intergenic	SINE
chr10	62792417	62792850	+	86.634	promoter-TSS (NM_026201)	SINE
chr5	123187222	123187584	+	85.95	B2_Mm2|SINE|B2	SINE
chr9	107647164	107647516	+	85.7	B2_Mm1t|SINE|B2	SINE
chr2	60212699	60213058	+	85.1	intron (NM_020575, intron 1 of 9)	SINE
chr9	66285234	66285586	+	84.7	B2_Mm1a|SINE|B2	SINE
chr6	120594050	120594405	+	84.35	B4|SINE|B4	SINE
chr4	139341752	139342141	+	83.7	B2_Mm2|SINE|B2	SINE
chr15	76908114	76908537	+	83.1	B2_Mm2|SINE|B2	SINE
chr15	77367438	77367822	+	82.65	B1_Mus1|SINE|Alu	SINE
chr3	152259389	152259762	+	82.5667	intron (NM_199465, intron 1 of 12)	SINE
chr17	23540741	23541151	+	81.9681	tRNA-Pro-CCG|tRNA|tRNA	tRNA
chr13	100745337	100745933	+	80.7	promoter-TSS (NM_001190264)	SINE
chr7	144914281	144914749	+	80.2789	promoter-TSS (NM_028184)	scRNA
chr7	45072442	45072794	+	80.2	BC1_Mm|scRNA|scRNA	scRNA
chr12	84401110	84401495	+	80.1	promoter-TSS (NM_001286058)	SINE
chr8	75042274	75042658	+	80.075	B2_Mm2|SINE|B2	SINE
chr19	10165995	10166585	+	80.05	B2_Mm1a|SINE|B2	SINE
chr13	21264388	21264790	+	79.728	tRNA-Thr-ACG_|tRNA|tRNA	tRNA
chr2	91237660	91238083	+	78.85	promoter-TSS (NM_001362705)	SINE
chr13	21896806	21897258	+	77.4633	promoter-TSS (NR_035500)	tRNA
chr6	115846953	115847309	+	76.9	B3A|SINE|B2	SINE
chr2	29035224	29035586	+	76.85	L2b|LINE|L2	LINE
chr10	20078430	20078808	+	75.7	intron (NM_008580, intron 12 of 29)	SINE
chr10	61143844	61144196	+	75.6	B2_Mm2|SINE|B2	SINE
chr5	125274906	125275299	+	73.65	B2_Mm1t|SINE|B2	SINE
chr3	108289288	108289717	+	73.6	B1_Mus1|SINE|Alu	SINE
chr8	121695407	121695759	+	72.95	ID_B1|SINE|B4	SINE
chr12	110442033	110442391	+	72.3	B2_Mm1a|SINE|B2	SINE
chr17	46015014	46015366	+	72.1	B1_Mur2|SINE|Alu	SINE
chr5	121736834	121737186	+	71.65	B2_Mm2|SINE|B2	SINE
chr13	51901348	51901700	+	71.05	B2_Mm2|SINE|B2	SINE
chr10	68274292	68274686	+	70.5	B4A|SINE|B4	SINE
chr8	3490286	3490731	+	70.1	B2_Mm1a|SINE|B2	SINE
chr13	54557304	54557656	+	69.3	B2_Mm1t|SINE|B2	SINE
chr11	97769676	97770074	+	68.1571	tRNA-Cys-TGY|tRNA|tRNA	tRNA
chr9	119395029	119395381	+	68.15	B2_Mm2|SINE|B2	SINE
chr8	123599771	123600123	+	67.7	5S|rRNA|rRNA	5SRNA
chr2	69894041	69894407	+	67	B2_Mm1t|SINE|B2	SINE
chr6	86486843	86487195	+	67	B2_Mm1t|SINE|B2	SINE
chr10	79892675	79893037	+	66.925	TTS (NM_013459)	SINE
chr7	45480362	45480714	+	66.8	B3|SINE|B2	SINE
chr1	59399092	59399444	+	66.75	B2_Mm2|SINE|B2	SINE
chr14	31643914	31644489	+	66.65	B2_Mm1t|SINE|B2	SINE
chr9	109931044	109931474	+	66.6444	promoter-TSS (NM_008633)	SINE
chr17	29496469	29496821	+	66.05	TTS (NM_008842)	SINE
chr19	21297601	21297966	+	65.3	B1_Mus2|SINE|Alu	SINE
chr8	85471561	85471913	+	64.35	Intergenic	SINE
chr5	135667013	135667397	+	63.85	Intergenic	SINE
chr3	96398872	96399304	+	63.4479	tRNA-Gln-CAG|tRNA|tRNA	tRNA
chr19	53394496	53394876	+	63.2	B1_Mus2|SINE|Alu	SINE
chr5	114133888	114134253	+	63.15	B3|SINE|B2	SINE
chr14	79409574	79409938	+	63.1	B3|SINE|B2	SINE
chr8	85438013	85438365	+	63	B2_Mm2|SINE|B2	SINE
chr17	53531247	53531605	+	63	B2_Mm2|SINE|B2	SINE
chr17	28451141	28451514	+	62.95	B2_Mm2|SINE|B2	SINE
chr19	10267847	10268199	+	62.75	B1_Mm|SINE|Alu	SINE
chr2	181191393	181191780	+	62.6667	Intergenic	SINE
chr5	92352299	92352968	+	62.15	B2_Mm1a|SINE|B2	SINE
chr13	21240773	21241160	+	61.9956	tRNA-Ala-GCA|tRNA|tRNA	tRNA
chr3	146521354	146521742	+	61.82	promoter-TSS (NM_027332)	SINE
chr8	91487313	91487680	+	61.35	B3|SINE|B2	SINE
chr15	85337417	85337780	+	61.3	B2_Mm1a|SINE|B2	SINE
chr3	84228878	84229241	+	61.2769	tRNA-Gly-GGY|tRNA|tRNA	tRNA
chr6	28410192	28410597	+	60.05	B2_Mm1t|SINE|B2	SINE
chr4	149793601	149793964	+	59.95	B2_Mm2|SINE|B2	SINE
chr12	71766563	71766915	+	59.6	Intergenic	SINE
chr1	165229751	165230135	+	59.55	B2_Mm2|SINE|B2	SINE
chr3	89397092	89397734	+	59.5	B2_Mm1a|SINE|B2	SINE
chr11	106985471	106985831	+	59.45	RMER1C|Other|Other	SINE
chr5	115277975	115278332	+	59.15	B1_Mus1|SINE|Alu	SINE
chr13	23307430	23307820	+	58.7659	intron (NR_126444, intron 1 of 1)	tRNA
chr7	144911081	144911507	+	58.3489	ID4_|SINE|ID	SINE
chr13	21924720	21925193	+	58.2856	tRNA-Ser-TCA_|tRNA|tRNA	tRNA
chr9	46272536	46273151	+	58.1333	promoter-TSS (NM_011752)	SINE
chr11	116488475	116488827	+	57.7	B2_Mm2|SINE|B2	SINE
chr16	8769106	8769532	+	57.5	Intergenic	SINE
chr8	123625671	123626060	+	57.05	B2_Mm2|SINE|B2	SINE
chr1	167345989	167346341	+	56.95	B2_Mm1a|SINE|B2	SINE
chr4	35166320	35166674	+	56.95	Intergenic	SINE
chr4	124693741	124694093	+	56.35	promoter-TSS (NM_026031)	SINE
chr3	52029003	52029355	+	56	B2_Mm1t|SINE|B2	SINE
chr19	25396235	25396705	+	55.9	B3|SINE|B2	SINE
chr8	123597938	123598292	+	55.65	Intergenic	5SRNA
chr15	81887137	81887489	+	55.3	intron (NM_080633, intron 1 of 17)	SINE
chr5	74079556	74080005	+	55.25	B2_Mm1t|SINE|B2	SINE
chr1	34904005	34904367	+	55.2	B2_Mm1t|SINE|B2	SINE
chr14	57919990	57920342	+	54.85	intron (NM_028643, intron 9 of 11)	SINE
chr5	121611904	121612260	+	54.7	B2_Mm2|SINE|B2	SINE
chr1	88105630	88105988	+	54.5	B3|SINE|B2	SINE
chr1	163995359	163995897	+	54.3833	promoter-TSS (NM_001357049)	SINE
chr9	111144794	111145192	+	54.3729	B2_Mm2|SINE|B2	SINE
chr13	23308911	23309330	+	53.854	tRNA-Ile-ATT|tRNA|tRNA	tRNA
chr11	75346767	75347176	+	53.85	intron (NM_026653, intron 1 of 16)	SINE
chr7	28793867	28794250	+	53.3	tRNA-Lys-AAA|tRNA|tRNA	tRNA
chr5	139775521	139776205	+	53.2044	promoter-TSS (NM_026748)	SINE
chr4	55339686	55340103	+	52.9	B1_Mus2|SINE|Alu	SINE
chr2	172982488	172982840	+	52.75	B2_Mm2|SINE|B2	SINE
chr9	99137378	99137730	+	52.6	B1_Mur4|SINE|Alu	SINE
chr13	21911087	21911550	+	52.46	tRNA-Asp-GAY|tRNA|tRNA	tRNA
chr13	17805685	17806037	+	52.3333	promoter-TSS (NM_001081058)	SINE
chr3	96402042	96402517	+	52.3063	tRNA-Asn-AAC|tRNA|tRNA	tRNA
chr17	23535000	23535449	+	52.2129	Intergenic	tRNA
chr4	135994115	135994467	+	52.2	B1_Mus1|SINE|Alu	SINE
chr1	171066614	171066972	+	51.92	Intergenic	tRNA
chr15	77843672	77844028	+	51.9	Intergenic	SINE
chr14	45504822	45505355	+	51.65	B1_Mus2|SINE|Alu	SINE
chr5	21738863	21739385	+	51.15	B1_Mus1|SINE|Alu	SINE
chr18	31918772	31919271	+	50.9	B2_Mm1a|SINE|B2	SINE
chr14	51096037	51096452	+	50.5	5' UTR (NM_007447, exon 1 of 2)	RNase A
chr13	21907781	21908219	+	50.1407	tRNA-Lys-AAA|tRNA|tRNA	tRNA
chr2	6105359	6105713	+	49.9	B1_Mur3|SINE|Alu	SINE
chr13	111919156	111919626	+	49.75	(TTTC)n|Simple_repeat|Simple_repeat	SINE
chr13	23400706	23401329	+	49.7079	Intergenic	tRNA
chr11	48872898	48873260	+	49.7	Intergenic	SINE
chr17	28886138	28886535	+	49.35	B2_Mm1a|SINE|B2	SINE
chr5	125326512	125327004	+	48.75	B1_Mur4|SINE|Alu	SINE
chr19	29268868	29269220	+	48.55	B2_Mm2|SINE|B2	SINE
chr5	137001226	137001602	+	48.05	B2_Mm1t|SINE|B2	SINE
chr16	30393763	30394140	+	48.05	B2_Mm2|SINE|B2	SINE
chr11	101605019	101605494	+	47.9929	B2_Mm2|SINE|B2	SINE
chr4	83520248	83520615	+	47.75	B2_Mm2|SINE|B2	SINE
chr2	126695161	126695540	+	47.6	B1_Mur1|SINE|Alu	SINE
chr2	120628279	120628729	+	47.4667	promoter-TSS (NM_001370940)	SINE
chr16	94291173	94291541	+	47.45	B1_Mus1|SINE|Alu	SINE
chr7	67648336	67648711	+	47.4	B2_Mm2|SINE|B2	SINE
chr6	47771610	47772144	+	47.316	Intergenic	4.5SRNA
chr19	8603354	8603707	+	47.3	B2_Mm2|SINE|B2	SINE
chr2	122233631	122234076	+	46.9842	promoter-TSS (NM_146126)	SINE
chr11	100518495	100518883	+	46.6	B2_Mm2|SINE|B2	SINE
chr3	74056180	74056553	+	46.55	B2_Mm1t|SINE|B2	SINE
chr13	21996434	21996835	+	46.33	tRNA-Gln-CAG|tRNA|tRNA	tRNA
chr13	35906368	35906737	+	46.2333	promoter-TSS (NM_145938)	SINE
chr4	155570354	155570719	+	46.2	intron (NM_001355599, intron 1 of 10)	SINE
chr12	57230869	57231367	+	45.8	B1_Mm|SINE|Alu	SINE
chr6	47763145	47763497	+	45.4667	4.5SRNA|scRNA|scRNA	4.5SRNA
chr16	44154552	44154941	+	45.3	B2_Mm2|SINE|B2	SINE
chr11	48862923	48863401	+	45.26	B2_Mm2|SINE|B2	SINE
chr2	181610056	181610413	+	45.15	intron (NM_133701, intron 2 of 20)	SINE
chrX	164461247	164461605	+	45.1	ORR1C2-int|LTR|ERVL-MaLR	LTR
chr17	27440539	27440891	+	45	B2_Mm2|SINE|B2	SINE
chr2	30201841	30202338	+	44.95	B1_Mm|SINE|Alu	SINE
chr1	133025435	133025858	+	44.7167	promoter-TSS (NM_001302804)	SINE
chr4	41331740	41332105	+	44.65	ID4_|SINE|ID	SINE
chr7	114201461	114201813	+	44.6	Intergenic	SINE
chr12	8638790	8639168	+	44.225	B2_Mm1t|SINE|B2	SINE
chr4	82619426	82619902	+	44.2121	tRNA-His-CAY_|tRNA|tRNA	tRNA
chr10	121428581	121428952	+	44.2	intron (NM_138956, intron 1 of 4)	SINE
chr13	22040635	22041008	+	44.2	TTS (NM_175656)	SINE
chr3	108067974	108068326	+	44.15	B2_Mm1a|SINE|B2	SINE
chr2	130984196	130984548	+	44	L1_Rod|LINE|L1	LINE
chr7	44952955	44953313	+	43.4	B1_Mur2|SINE|Alu	SINE
chr11	110237352	110237704	+	43.4	B2_Mm2|SINE|B2	SINE
chr19	5801646	5802300	+	43.4	non-coding (NR_002847, exon 1 of 1)	SINE
chr8	70839356	70839721	+	43.3	5' UTR (NM_027560, exon 1 of 8)	Pol II
chr8	83594904	83595351	+	43.2333	promoter-TSS (NM_134118)	SINE
chr9	108344763	108345115	+	43.2	Intergenic	SINE
chr19	42118231	42118588	+	43	B1_Mus1|SINE|Alu	SINE
chr1	36244425	36244838	+	42.9333	promoter-TSS (NM_198899)	SINE
chr5	142783304	142783714	+	42.85	intron (NM_001122730, intron 4 of 27)	SINE
chr14	50923386	50923762	+	42.85	B2_Mm2|SINE|B2	SINE
chr11	69075750	69076125	+	42.8311	B1_Mur3|SINE|Alu	SINE
chr17	23533901	23534269	+	42.718	Intergenic	tRNA
chr7	128033543	128033905	+	42.45	Intergenic	SINE
chr12	111549777	111550161	+	42.44	MTD|LTR|ERVL-MaLR	LTR
chr2	68828365	68828717	+	42.3	B2_Mm2|SINE|B2	SINE
chr4	57117276	57117645	+	42.15	B2_Mm2|SINE|B2	SINE
chr13	56357339	56357704	+	41.9	B2_Mm2|SINE|B2	SINE
chr11	120796636	120796988	+	41.85	promoter-TSS (NM_026824)	LTR
chrX	103652845	103653201	+	41.8	MER31B|LTR|ERV1	LTR
chr3	51379584	51380149	+	41.8	B3|SINE|B2	SINE
chr4	136452695	136453073	+	41.75	Intergenic	SINE
chr3	96483162	96483514	+	41.7	Intergenic	SINE
chr11	69719228	69719580	+	41.7	B2_Mm1t|SINE|B2	SINE
chr6	86437697	86438110	+	41.67	promoter-TSS (NM_001364558)	SINE
chr12	104740278	104740636	+	41.55	B2_Mm1a|SINE|B2	SINE
chr4	155600359	155600721	+	41.55	promoter-TSS (NM_177186)	SINE
chr6	35177076	35177475	+	41.5167	promoter-TSS (NM_027513)	SINE
chr10	60761152	60761507	+	41.35	B2_Mm2|SINE|B2	SINE
chr15	11726609	11726980	+	41.15	B2_Mm2|SINE|B2	SINE
chr16	44063405	44063858	+	40.96	L1MB3|LINE|L1	LINE
chr10	80970266	80970631	+	40.85	B1_Mus1|SINE|Alu	SINE
chr16	33935347	33935699	+	40.6	intron (NM_010580, intron 10 of 14)	SINE
chr8	85567905	85568257	+	40.6	B2_Mm2|SINE|B2	SINE
chr3	95692488	95692840	+	40.6	B2_Mm2|SINE|B2	SINE
chr7	39527247	39527620	+	40.5	B3|SINE|B2	SINE
chr11	96076935	96077287	+	40.25	B1_Mus1|SINE|Alu	SINE
chr7	27232195	27232624	+	40.2	promoter-TSS (NM_133770)	SINE
chr12	44273886	44274329	+	40.15	B1_Mus1|SINE|Alu	SINE
chr1	133508303	133508712	+	39.85	Intergenic	SINE
chr13	54566661	54567013	+	39.8	B2_Mm2|SINE|B2	SINE
chr1	171074286	171074673	+	39.775	Intergenic	tRNA
chr1	88137215	88137576	+	39.75	B3|SINE|B2	SINE
chr15	76273513	76273865	+	39.5	B3|SINE|B2	SINE
chr8	84862339	84862691	+	39.5	B2_Mm1a|SINE|B2	SINE
chr2	73893354	73893922	+	39.3556	promoter-TSS (NM_001284374)	SINE
chr9	104408500	104408909	+	38.9918	tRNA-Glu-GAG_|tRNA|tRNA	tRNA
chr2	104825667	104826019	+	38.95	B2_Mm2|SINE|B2	SINE
chr5	142469619	142469999	+	38.95	B2_Mm2|SINE|B2	SINE
chr8	79163008	79163413	+	38.8333	B4A|SINE|B4	SINE
chr4	129333210	129333562	+	38.7	B2_Mm2|SINE|B2	SINE
chr1	193253910	193254305	+	38.6	RMER4A|LTR|ERVK	LTR
chr9	108664016	108664530	+	38.5	B2_Mm2|SINE|B2	SINE
chr3	131516721	131517163	+	38.4	B4A|SINE|B4	SINE
chr19	7493681	7494059	+	38.4	promoter-TSS (NM_001163505)	SINE
chr5	34383041	34383646	+	38.4	B2_Mm1t|SINE|B2	SINE
chr19	5786947	5787333	+	38.2933	B2_Mm2|SINE|B2	SINE
chr13	24776533	24776900	+	38.25	B2_Mm2|SINE|B2	SINE
chr15	73410268	73410620	+	38.25	intron (NM_001358045, intron 1 of 33)	SINE
chr6	127106824	127107221	+	38.2	B1_Mus1|SINE|Alu	SINE
chr7	25848419	25848804	+	38.1167	Intergenic	SINE
chr5	147402632	147402998	+	38.0667	TTS (NR_165432)	SINE
chr1	171081840	171082203	+	37.9143	Intergenic	tRNA
chr4	152184748	152185250	+	37.8167	promoter-TSS (NM_001369275)	SINE
chr7	6409985	6410445	+	37.7859	Intergenic	Pol II
chr19	41870040	41870420	+	37.76	B2_Mm1t|SINE|B2	SINE
chr3	97681264	97681652	+	37.7575	Intergenic	tRNA
chr13	21847854	21848322	+	37.725	tRNA-Leu-TTA|tRNA|tRNA	tRNA
chrX	150459441	150459826	+	37.584	promoter-TSS (NM_001164683)	SINE
chr8	123641963	123642321	+	37.55	B3|SINE|B2	SINE
chr17	29513374	29513818	+	37.35	B2_Mm2|SINE|B2	SINE
chr6	120835301	120835711	+	37.29	promoter-TSS (NM_153516)	SINE
chr2	167354004	167354548	+	37.25	B3|SINE|B2	SINE
chr11	3122694	3123046	+	37.2	B1_Mus1|SINE|Alu	SINE
chr1	157076386	157076932	+	37.1	B1_Mus2|SINE|Alu	SINE
chr1	84842188	84842560	+	36.9	B2_Mm1t|SINE|B2	SINE
chr8	105969330	105969715	+	36.85	B2_Mm2|SINE|B2	SINE
chr2	129842939	129843291	+	36.85	B2_Mm2|SINE|B2	SINE
chr1	74061997	74062349	+	36.8	B2_Mm2|SINE|B2	SINE
chr19	46181149	46181504	+	36.8	MTD|LTR|ERVL-MaLR	LTR
chr2	154600641	154600993	+	36.7	B2_Mm1t|SINE|B2	SINE
chr15	75879279	75879670	+	36.65	ORR1B1-int|LTR|ERVL-MaLR	LTR
chr10	128272680	128273087	+	36.57	B2_Mm2|SINE|B2	SINE
chr4	150011547	150011899	+	36.55	Intergenic	SINE
chr13	21249050	21249450	+	36.4588	tRNA-Thr-ACY_|tRNA|tRNA	tRNA
chr15	9081804	9082237	+	36.35	B2_Mm2|SINE|B2	SINE
chr12	51098162	51098514	+	36.2	B2_Mm2|SINE|B2	SINE
chr11	98188143	98188507	+	36.15	B2_Mm2|SINE|B2	SINE
chr6	38544133	38544497	+	36.0667	Intergenic	SINE
chr7	28387307	28387739	+	36.03	B2_Mm1t|SINE|B2	SINE
chr11	35975243	35975607	+	36.015	B3|SINE|B2	SINE
chr6	114922288	114922640	+	36	promoter-TSS (NM_177683)	SINE
chr8	69899746	69900105	+	35.95	B1_Mus1|SINE|Alu	SINE
chr1	157445371	157445723	+	35.9	Intergenic	SINE
chr6	113649682	113650263	+	35.8	B1_Mus2|SINE|Alu	SINE
chr7	45943009	45943605	+	35.775	B2_Mm1a|SINE|B2	SINE
chr3	129335816	129336233	+	35.5	B1_Mus2|SINE|Alu	SINE
chr8	106073877	106074229	+	35.35	B2_Mm1a|SINE|B2	SINE
chr3	28748227	28748594	+	35.35	B2_Mm2|SINE|B2	SINE
chr11	116625662	116626047	+	35.35	intron (NM_172572, intron 1 of 18)	SINE
chr4	99934067	99934419	+	35.3	intron (NM_028132, intron 1 of 10)	SINE
chr17	23851261	23851613	+	35.3	(TTCC)n|Simple_repeat|Simple_repeat	SINE
chr4	135989105	135989463	+	35.3	B2_Mm2|SINE|B2	SINE
chr3	96479210	96479765	+	35.2227	Intergenic	tRNA
chr11	101075180	101075849	+	35.1	B2_Mm1t|SINE|B2	SINE
chr12	54697044	54697401	+	35.075	Intergenic	SINE
chr3	121799215	121799571	+	35	B1_Mm|SINE|Alu	SINE
chr11	23505553	23505946	+	34.95	B2_Mm2|SINE|B2	SINE
chr2	75636938	75637308	+	34.9	Intergenic	SINE
chr3	96435478	96436026	+	34.8906	intron (NM_001256180, intron 3 of 4)	tRNA
chr11	61173513	61174139	+	34.8429	intron (NM_001004143, intron 1 of 12)	SINE
chr13	100514504	100514880	+	34.8	B2_Mm2|SINE|B2	SINE
chr11	94402055	94402413	+	34.6	Intergenic	SINE
chr9	21950306	21950704	+	34.5845	Intergenic	Intergenic
chr11	86257785	86258203	+	34.35	promoter-TSS (NM_001363130)	SINE
chr6	87031376	87031728	+	34.35	RLTR13D3A1|LTR|ERVK	LTR
chr6	47587317	47587676	+	34.2757	intron (NM_007971, intron 1 of 19)	SINE
chr10	59881268	59881632	+	34.25	intron (NM_019965, intron 1 of 8)	SINE
chr8	127120330	127120705	+	34.2	B2_Mm2|SINE|B2	SINE
chr10	92722570	92722922	+	34.1	promoter-TSS (NM_008682)	SINE
chr5	110763606	110763958	+	34.1	MTE-int|LTR|ERVL-MaLR	LTR
chr15	73354925	73355277	+	34.1	intron (NM_001358046, intron 2 of 34)	SINE
chr1	131992248	131992605	+	34.1	B2_Mm2|SINE|B2	SINE
chr13	21268351	21268703	+	34.0286	tRNA-Gln-CAA|tRNA|tRNA	tRNA
chr3	54767253	54767605	+	33.95	B2_Mm2|SINE|B2	SINE
chr16	8603142	8603503	+	33.85	B2_Mm1a|SINE|B2	SINE
chr9	95549255	95549607	+	33.8	B1_Mus1|SINE|Alu	SINE
chr6	90505525	90505877	+	33.8	B3|SINE|B2	SINE
chr7	68272531	68272929	+	33.7	RSINE1|SINE|B4	SINE
chr6	124878293	124878650	+	33.65	B2_Mm2|SINE|B2	SINE
chr6	24627565	24627950	+	33.56	B2_Mm1t|SINE|B2	SINE
chr4	141225810	141226247	+	33.55	B2_Mm2|SINE|B2	SINE
chr17	24469368	24469841	+	33.4611	promoter-TSS (NM_025954)	SINE
chr3	89300535	89300887	+	33.4	B2_Mm2|SINE|B2	SINE
chr7	65365257	65365622	+	33.4	B1_Mm|SINE|Alu	SINE
chr5	30935225	30935721	+	33.16	B2_Mm2|SINE|B2	SINE
chr6	47658992	47659576	+	33.0814	TTS (NR_002841).10	4.5SRNA
chr5	122801573	122801925	+	33	ID4|SINE|ID	SINE
chr4	108143117	108143469	+	33	B2_Mm2|SINE|B2	SINE
chr18	20543626	20543980	+	32.9	B2_Mm2|SINE|B2	SINE
chr19	6679851	6680228	+	32.8	Intergenic	SINE
chr10	67079377	67079787	+	32.726	intron (NM_178606, intron 1 of 7)	SINE
chr12	101974953	101975337	+	32.6767	promoter-TSS (NM_016856)	SINE
chr10	117412801	117413171	+	32.65	RMER17C|LTR|ERVK	LTR
chr6	148874794	148875146	+	32.6	B2_Mm1t|SINE|B2	SINE
chr4	108084752	108085104	+	32.6	B2_Mm2|SINE|B2	SINE
chr18	75004382	75004744	+	32.6	B2_Mm1a|SINE|B2	SINE
chr11	100323092	100323451	+	32.55	B2_Mm1a|SINE|B2	SINE
chr11	53340910	53341355	+	32.55	B1_Mm|SINE|Alu	SINE
chr10	18366128	18366577	+	32.3	B2_Mm1t|SINE|B2	SINE
chr17	24725902	24726281	+	32.3	B2_Mm2|SINE|B2	SINE
chr10	75783054	75783424	+	32.25	TTS (NM_008185)	SINE
chr2	34802932	34803284	+	32.2	B1_Mur4|SINE|Alu	SINE
chr8	84285710	84286134	+	32.2	B3|SINE|B2	SINE
chr9	44740526	44740985	+	32.15	B2_Mm2|SINE|B2	SINE
chr11	97724747	97725122	+	32.1	B2_Mm2|SINE|B2	SINE
chr8	33651849	33652320	+	32	B2_Mm2|SINE|B2	SINE
chr4	116696790	116697147	+	31.85	B1_Mus1|SINE|Alu	SINE
chr13	23317294	23317688	+	31.8285	tRNA-Met|tRNA|tRNA	tRNA
chr17	24706720	24707169	+	31.8	B1_Mus2|SINE|Alu	SINE
chr15	96783315	96783722	+	31.75	B2_Mm2|SINE|B2	SINE
chr4	56869952	56870361	+	31.45	B2_Mm1t|SINE|B2	SINE
chr5	121694242	121694711	+	31.45	B2_Mm2|SINE|B2	SINE
chr15	82871437	82871789	+	31.3	B1_Mur2|SINE|Alu	SINE
chr6	100282891	100283255	+	31.3	B2_Mm2|SINE|B2	SINE
chr11	97790821	97791179	+	31.275	B2_Mm2|SINE|B2	SINE
chr19	4060318	4060697	+	31.2	B2_Mm1t|SINE|B2	SINE
chr3	87932902	87933403	+	31.15	B2_Mm1t|SINE|B2	SINE
chr14	34636081	34636433	+	31.1	B2_Mm1t|SINE|B2	SINE
chr4	133286799	133287322	+	31.1	MT2B|LTR|ERVL	LTR
chr11	114721814	114722174	+	31.05	B2_Mm2|SINE|B2	SINE
chr18	60741054	60741455	+	30.95	B3|SINE|B2	SINE
chr7	19003312	19003713	+	30.8575	promoter-TSS (NM_178757)	SINE
chr15	76223298	76223675	+	30.8	B3|SINE|B2	SINE
chr2	84732494	84732846	+	30.7	Intergenic	SINE
chr17	24695001	24695353	+	30.7	B1_Mus1|SINE|Alu	SINE
chr9	65289783	65290135	+	30.7	B1_Mm|SINE|Alu	SINE
chr9	21131609	21131961	+	30.6667	promoter-TSS (NM_001205312)	SINE
chr16	30953484	30953836	+	30.6	Intergenic	SINE
chr6	120821720	120822127	+	30.5	intron (NM_007510, intron 1 of 8)	SINE
chr2	167328409	167328796	+	30.45	intron (NM_019835, intron 1 of 8)	SINE
chr15	102450661	102451013	+	30.3	B2_Mm2|SINE|B2	SINE
chr2	5749235	5749587	+	30.3	ID_B1|SINE|B4	SINE
chr5	123222326	123222678	+	30.3	B2_Mm2|SINE|B2	SINE
chr11	69661166	69661518	+	30.3	B2_Mm2|SINE|B2	SINE
chr12	108359135	108359529	+	30.3	B2_Mm2|SINE|B2	SINE
chr8	33606649	33607106	+	30.108	B2_Mm2|SINE|B2	SINE
chr11	50190267	50190633	+	30.1	intron (NM_026543, intron 3 of 6)	SINE
chr11	78981524	78981877	+	30.05	B2_Mm1a|SINE|B2	SINE
chr1	9814815	9815211	+	30.05	B2_Mm1t|SINE|B2	SINE
chr9	72682850	72683202	+	30	intron (NM_010890, intron 5 of 28)	SINE
chr11	79276423	79276775	+	30	B1_Mur2|SINE|Alu	SINE
chr11	106998472	106998824	+	30	B1_Mus1|SINE|Alu	SINE
chr6	119681461	119681830	+	30	intron (NR_155458, intron 14 of 18)	SINE
chr15	83159147	83159512	+	29.9	B2_Mm2|SINE|B2	SINE
chr4	147814644	147815022	+	29.6933	B2_Mm2|SINE|B2	SINE
chr7	19695532	19695884	+	29.6	TTS (NM_001305843)	SINE
chr17	56219527	56219879	+	29.6	promoter-TSS (NM_172624)	SINE
chr8	124920040	124920392	+	29.6	intron (NM_001363475, intron 1 of 3)	SINE
chr10	126901518	126901870	+	29.45	promoter-TSS (NM_026858)	SINE
chr19	4988943	4989366	+	29.3575	intron (NM_153553, intron 1 of 7)	Intragenic
chr15	81400475	81401011	+	29.3	B1_Mus1|SINE|Alu	SINE
chr1	55092556	55092918	+	29.25	B2_Mm2|SINE|B2	SINE
chr17	31657146	31657498	+	29.2	B1_Mur2|SINE|Alu	SINE
chr11	78135290	78135712	+	29.05	MTD|LTR|ERVL-MaLR	LTR
chr8	22496494	22497124	+	29.05	B2_Mm1a|SINE|B2	SINE
chr6	47672182	47672542	+	28.9333	promoter-TSS (NR_002841).6	4.5SRNA
chr6	47667888	47668250	+	28.8667	promoter-TSS (NR_002841).5	4.5SRNA
chr2	84943181	84943549	+	28.85	B2_Mm1t|SINE|B2	SINE
chr10	81351428	81351824	+	28.85	B2_Mm1t|SINE|B2	SINE
chr8	123319588	123319984	+	28.825	B2_Mm1a|SINE|B2	SINE
chr16	94497262	94497614	+	28.8	TTS (NM_007834)	SINE
chr11	98206327	98206679	+	28.8	B2_Mm1a|SINE|B2	SINE
chr7	3186658	3187010	+	28.8	B2_Mm2|SINE|B2	SINE
chr2	35108631	35109002	+	28.6933	promoter-TSS (NM_012018)	SINE
chr17	25842559	25843007	+	28.675	B2_Mm2|SINE|B2	SINE
chr7	25379100	25379509	+	28.65	TTS (NM_001039507)	SINE
chr12	99390508	99390925	+	28.55	B1_Mus1|SINE|Alu	SINE
chr8	4314478	4314830	+	28.5	B2_Mm1t|SINE|B2	SINE
chr17	33807000	33807431	+	28.5	PB1D10|SINE|Alu	SINE
chr3	96428047	96428607	+	28.495	B1_Mm|SINE|Alu	SINE
chr10	80039713	80040119	+	28.4333	promoter-TSS (NM_025554)	SINE
chr6	125268744	125269100	+	28.4	BC1_Mm|scRNA|scRNA	scRNA
chr11	93949972	93950392	+	28.35	B2_Mm2|SINE|B2	SINE
chr7	13015937	13016301	+	28.325	Intergenic	SINE
chr19	6174276	6174633	+	28.3	B2_Mm2|SINE|B2	SINE
chr5	123091054	123091545	+	28.25	PB1D9|SINE|Alu	SINE
chr5	123675774	123676161	+	28.2	intron (NM_001359223, intron 1 of 19)	SINE
chr8	110630391	110630802	+	28.18	tRNA-Gly-GGY|tRNA|tRNA	tRNA
chr17	28078104	28078456	+	28.15	intron (NM_001374621, intron 2 of 9)	SINE
chr5	52992888	52993240	+	28.1	promoter-TSS (NR_040413)	SINE
chr7	3280059	3280411	+	28.1	B1_Mus1|SINE|Alu	SINE
chr13	62880673	62881025	+	28.1	B2_Mm2|SINE|B2	SINE
chrX	101486652	101487004	+	27.9925	Intergenic	SINE
chr5	135690780	135691206	+	27.8	B2_Mm1a|SINE|B2	SINE
chr9	78475973	78476424	+	27.78	B2_Mm2|SINE|B2	SINE
chr8	123755280	123755632	+	27.7	Intergenic	SINE
chr3	97150910	97151262	+	27.7	B4A|SINE|B4	SINE
chr19	11994669	11995021	+	27.7	TTS (NM_001033174)	Intergenic
chr16	4032854	4033216	+	27.55	Intergenic	SINE
chr9	44378617	44379003	+	27.475	promoter-TSS (NM_021395)	SINE
chr9	108826860	108827257	+	27.4	exon (NM_001359572, exon 1 of 36)	Pol II
chr11	115459141	115459493	+	27.3	Intergenic	SINE
chr13	56556531	56556883	+	27.3	B2_Mm2|SINE|B2	SINE
chr17	12935341	12935693	+	27.2	B2_Mm2|SINE|B2	SINE
chr2	28635096	28635483	+	27.2	B1_Mus1|SINE|Alu	SINE
chr13	21927670	21928078	+	27.1371	tRNA-Ser-TCY|tRNA|tRNA	tRNA
chr1	62423208	62423593	+	27.1	intron (NM_001081050, intron 18 of 22)	SINE
chr10	91169526	91169997	+	27.1	B1_Mus1|SINE|Alu	SINE
chr2	121480493	121480978	+	27.1	B2_Mm2|SINE|B2	SINE
chrX	103628943	103629310	+	27.0778	B2_Mm2|SINE|B2	SINE
chr16	22877184	22877741	+	27.05	B2_Mm1t|SINE|B2	SINE
chr9	43812901	43813317	+	27	B2_Mm2|SINE|B2	SINE
chr9	31245646	31246068	+	26.9	B1_Mur2|SINE|Alu	SINE
chr11	78537263	78537615	+	26.9	B1_Mus2|SINE|Alu	SINE
chr16	38095476	38095828	+	26.9	B2_Mm2|SINE|B2	SINE
chr9	53608864	53609267	+	26.85	B2_Mm2|SINE|B2	SINE
chr5	32608638	32609024	+	26.85	B2_Mm2|SINE|B2	SINE
chr8	123291837	123292247	+	26.75	ID4|SINE|ID	SINE
chr2	166961043	166961411	+	26.7	intron (NR_111895, intron 2 of 11)	SINE
chr5	30909877	30910440	+	26.675	B2_Mm1t|SINE|B2	SINE
chr11	4340534	4340918	+	26.65	B2_Mm2|SINE|B2	SINE
chr10	19948184	19948536	+	26.6	intron (NM_008580, intron 1 of 29)	SINE
chr17	31870342	31870694	+	26.6	B1_Mur4|SINE|Alu	SINE
chr14	20241672	20242024	+	26.6	B2_Mm1t|SINE|B2	SINE
chr14	21763716	21764094	+	26.55	intron (NM_001359953, intron 1 of 5)	SINE
chr4	62479650	62480020	+	26.55	promoter-TSS (NM_138653)	SINE
chr3	95218666	95219046	+	26.45	promoter-TSS (NM_029885)	SINE
chr17	25920682	25921042	+	26.45	B1_Mus2|SINE|Alu	SINE
chr11	101998439	101998791	+	26.45	B2_Mm1t|SINE|B2	SINE
chr4	139459611	139460025	+	26.25	MIRb|SINE|MIR	SINE
chr18	42273647	42274056	+	26.25	TTS (NR_033452)	SINE
chr14	34348851	34349209	+	26.25	B1_Mus1|SINE|Alu	SINE
chr7	97424373	97424725	+	26.2	B2_Mm2|SINE|B2	SINE
chr6	83879507	83879859	+	26.2	B2_Mm2|SINE|B2	SINE
chr13	56445071	56445486	+	26.2	B4|SINE|B4	SINE
chr9	110988519	110988874	+	26.15	promoter-TSS (NR_152179)	SINE
chr11	75615412	75615784	+	26.1	B2_Mm2|SINE|B2	SINE
chr13	44639932	44640284	+	26.1	B2_Mm2|SINE|B2	SINE
chr5	115653222	115653710	+	26.06	non-coding (NR_151600, exon 1 of 4)	SINE
chr10	93432658	93433061	+	26.0571	promoter-TSS (NR_106161)	LTR
chr10	67212087	67212515	+	26	intron (NM_207221, intron 3 of 25)	SINE
chr10	28116920	28117291	+	25.95	B2_Mm2|SINE|B2	SINE
chr2	5941569	5942103	+	25.95	B1_Mm|SINE|Alu	SINE
chr14	64149223	64149575	+	25.9	intron (NM_001253712, intron 5 of 5)	SINE
chr11	30782804	30783156	+	25.85	B2_Mm2|SINE|B2	SINE
chr10	95560924	95561276	+	25.8	intron (NM_027722, intron 1 of 4)	SINE
chr3	105719027	105719379	+	25.8	3' UTR (NM_175398, exon 2 of 2)	SINE
chr2	6072332	6072684	+	25.8	B2_Mm1t|SINE|B2	SINE
chr1	9985190	9985542	+	25.8	B2_Mm1t|SINE|B2	SINE
chr8	83954702	83955054	+	25.8	promoter-TSS (NM_024184)	SINE
chr3	96340991	96341424	+	25.7512	tRNA-Gln-CAG|tRNA|tRNA	tRNA
chr12	75616464	75616816	+	25.75	Intergenic	SINE
chr15	76700834	76701186	+	25.65	promoter-TSS (NM_027122)	SINE
chr6	47685163	47685516	+	25.5333	promoter-TSS (NR_002841)	4.5SRNA
chr11	70677959	70678332	+	25.5	B1_Mus1|SINE|Alu	SINE
chr12	71766185	71766521	+	25.5	Intergenic	SINE
chr8	71519043	71519401	+	25.45	TTS (NM_001370849)	SINE
chr1	157504960	157505312	+	25.4	intron (NR_151610, intron 1 of 2)	SINE
chr1	35880983	35881335	+	25.4	MTE2b|LTR|ERVL-MaLR	LTR
chr16	4517828	4518180	+	25.4	ID_B1|SINE|B4	SINE
chr5	123061309	123061661	+	25.4	B2_Mm1a|SINE|B2	SINE
chr13	41235650	41236002	+	25.4	BC1_Mm|scRNA|scRNA	scRNA
chr7	101380079	101380431	+	25.4	B3|SINE|B2	SINE
chr8	84831436	84831788	+	25.4	promoter-TSS (NM_183358)	SINE
chr7	126282692	126283057	+	25.35	intron (NM_145587, intron 1 of 3)	SINE
chr7	68271129	68271576	+	25.3	B2_Mm2|SINE|B2	SINE
chr13	67609659	67610046	+	25.2	promoter-TSS (NM_001163246)	SINE
chr11	117845393	117845789	+	25.2	B2_Mm2|SINE|B2	SINE
chr10	63424080	63424485	+	25.1486	B2_Mm2|SINE|B2	SINE
chr11	23305409	23305789	+	25.075	Intergenic	SINE
chr4	86902583	86902938	+	25.05	B2_Mm2|SINE|B2	SINE
chr15	102021982	102022334	+	25	Intergenic	SINE
chr1	105903849	105904201	+	25	B3|SINE|B2	SINE
chr11	116192976	116193328	+	25	B2_Mm1t|SINE|B2	SINE
chr7	3595310	3595662	+	25	B1_Mus1|SINE|Alu	SINE
chr6	100065690	100066042	+	25	ID4_|SINE|ID	SINE
chr10	82889437	82889789	+	25	B3|SINE|B2	SINE
chr15	99866951	99867303	+	25	B3A|SINE|B2	SINE
chr1	187216565	187216917	+	24.97	intron (NM_001357645, intron 1 of 9)	SINE
chr15	85451473	85451914	+	24.9	B2_Mm2|SINE|B2	SINE
chr3	108571235	108571680	+	24.9	promoter-TSS (NM_025444)	SINE
chr7	49468394	49468846	+	24.8556	B2_Mm2|SINE|B2	SINE
chr1	64859733	64860096	+	24.85	B1_Mus1|SINE|Alu	SINE
chr15	101243855	101244268	+	24.815	B2_Mm2|SINE|B2	SINE
chr6	39217034	39217475	+	24.8	Intergenic	SINE
chr13	58458659	58459150	+	24.7667	B2_Mm1a|SINE|B2	SINE
chr2	165442491	165443069	+	24.7533	B3|SINE|B2	SINE
chr4	55361928	55362304	+	24.75	B2_Mm2|SINE|B2	SINE
chr19	24189184	24189696	+	24.7429	B2_Mm2|SINE|B2	SINE
chr4	134917884	134918236	+	24.7	B2_Mm2|SINE|B2	SINE
chr7	75745875	75746227	+	24.7	B2_Mm2|SINE|B2	SINE
chr6	113429850	113430202	+	24.7	B3|SINE|B2	SINE
chr4	33284887	33285239	+	24.7	B2_Mm1a|SINE|B2	SINE
chr11	101676191	101676622	+	24.7	B2_Mm1a|SINE|B2	SINE
chr19	29944935	29945572	+	24.695	promoter-TSS (NM_001164724)	SINE
chr12	101085442	101085794	+	24.65	intron (NR_038048, intron 2 of 2)	SINE
chr7	44549025	44549381	+	24.6333	promoter-TSS (NM_011131)	SINE
chr5	125393150	125393537	+	24.55	Intergenic	Intergenic
chr2	10049515	10049869	+	24.5	B1_Mus2|SINE|Alu	SINE
chr7	80246569	80247146	+	24.4525	B2_Mm2|SINE|B2	SINE
chr9	65859301	65859851	+	24.4433	B2_Mm2|SINE|B2	SINE
chr4	138013852	138014394	+	24.3667	B2_Mm1a|SINE|B2	SINE
chr19	5791391	5791766	+	24.35	B2_Mm2|SINE|B2	SINE
chr1	9969144	9969496	+	24.3	B2_Mm2|SINE|B2	SINE
chr2	119375313	119375665	+	24.3	B2_Mm2|SINE|B2	SINE
chr3	145992183	145992535	+	24.3	ID_B1|SINE|B4	SINE
chr9	65612260	65612612	+	24.3	B2_Mm1t|SINE|B2	SINE
chr2	80639477	80639883	+	24.3	B1_Mus1|SINE|Alu	SINE
chr6	72415296	72415696	+	24.3	B2_Mm2|SINE|B2	SINE
chr6	47680842	47681217	+	24.2333	promoter-TSS (NR_002841).8	4.5SRNA
chr10	80901072	80901461	+	24.2	promoter-TSS (NM_013895)	SINE
chr17	34948997	34949362	+	24.13	B2_Mm1a|SINE|B2	SINE
chr4	11157786	11158356	+	24.1	B2_Mm1t|SINE|B2	SINE
chr12	111401033	111401686	+	24.08	Intergenic	SINE
chr8	85077910	85078262	+	24.05	intron (NM_026399, intron 5 of 8)	SINE
chr6	119466048	119466428	+	24.05	B2_Mm2|SINE|B2	SINE
chr15	76379796	76380234	+	24.05	promoter-TSS (NM_175457)	SINE
chr13	41000130	41000486	+	23.95	promoter-TSS (NM_026550)	SINE
chr9	108304497	108304849	+	23.9	(TTTTC)n|Simple_repeat|Simple_repeat	SINE
chr1	170872087	170872439	+	23.9	B2_Mm2|SINE|B2	SINE
chr8	122858230	122858630	+	23.8333	B2_Mm1t|SINE|B2	SINE
chr12	81788214	81788604	+	23.76	B2_Mm2|SINE|B2	SINE
chr5	90224259	90224668	+	23.75	promoter-TSS (NM_001163456)	SINE
chr8	94377468	94377834	+	23.7	promoter-TSS (NR_168553)	SINE
chr5	92107075	92107552	+	23.615	B2_Mm2|SINE|B2	SINE
chr15	59036802	59037165	+	23.6	B3|SINE|B2	SINE
chr1	153481831	153482195	+	23.6	B2_Mm1t|SINE|B2	SINE
chr10	42491493	42491870	+	23.6	B2_Mm2|SINE|B2	SINE
chr18	56451606	56452014	+	23.57	intron (NM_026240, intron 1 of 13)	SINE
chr8	14072511	14072921	+	23.5676	intron (NM_001034862, intron 2 of 5)	Intragenic
chr3	98311832	98312188	+	23.55	B2_Mm2|SINE|B2	SINE
chr7	25297863	25298277	+	23.5	promoter-TSS (NM_008776)	SINE
chr6	57649036	57649388	+	23.5	B1_Mus1|SINE|Alu	SINE
chr6	39368548	39368900	+	23.5	intron (NM_001361618, intron 1 of 15)	SINE
chr7	127513158	127513510	+	23.5	promoter-TSS (NR_024331)	SINE
chr2	25388431	25388783	+	23.5	B2_Mm1t|SINE|B2	SINE
chr5	30915910	30916262	+	23.5	intron (NM_133918, intron 3 of 7)	Intragenic
chr11	106493716	106494111	+	23.5	B2_Mm2|SINE|B2	SINE
chr19	11996080	11996449	+	23.4	Intergenic	Intergenic
chr4	86478423	86478759	+	23.4	4.5SRNA|scRNA|scRNA	4.5SRNA
chr3	96423753	96424337	+	23.3354	tRNA-Gly-GGG|tRNA|tRNA	tRNA
chr11	85183855	85184207	+	23.32	Intergenic	SINE
chr18	32136569	32136923	+	23.3	B2_Mm2|SINE|B2	SINE
chr8	72239325	72239679	+	23.3	promoter-TSS (NM_007456)	SINE
chr5	125464399	125464753	+	23.3	B2_Mm2|SINE|B2	SINE
chr9	66999634	66999990	+	23.18	B2_Mm1a|SINE|B2	SINE
chr11	107190309	107190662	+	23.15	B2_Mm2|SINE|B2	SINE
chr4	52517775	52518127	+	23.1	Intergenic	SINE
chr5	142935459	142935811	+	23.1	B1_Mur1|SINE|Alu	SINE
chr11	100318063	100318415	+	23.1	B1_Mur3|SINE|Alu	SINE
chr16	4729881	4730240	+	23.05	B2_Mm1t|SINE|B2	SINE
chr2	25451430	25451786	+	23.05	B2_Mm2|SINE|B2	SINE
chr9	59538747	59539105	+	23.05	promoter-TSS (NM_010421)	SINE
chr2	91763143	91763495	+	23	B2_Mm2|SINE|B2	SINE
chr18	66318663	66319025	+	22.92	Intergenic	5SRNA
chr3	96332519	96333003	+	22.8557	tRNA-Val-GTG|tRNA|tRNA	tRNA
chr5	121687368	121687754	+	22.85	TTS (NM_001289543)	SINE
chr10	117365292	117365644	+	22.8	B1_Mur3|SINE|Alu	SINE
chr14	47204792	47205144	+	22.8	Intergenic	SINE
chr11	80429697	80430049	+	22.8	B1_Mus2|SINE|Alu	SINE
chr11	51806627	51806979	+	22.8	Intergenic	SINE
chr15	100231719	100232071	+	22.8	L1MB2|LINE|L1	LINE
chr2	70753464	70753816	+	22.8	B2_Mm1t|SINE|B2	SINE
chr8	33980780	33981132	+	22.8	B2_Mm2|SINE|B2	SINE
chr5	65698892	65699254	+	22.75	promoter-TSS (NM_001081321)	SINE
chr9	55232325	55232809	+	22.75	B2_Mm1a|SINE|B2	SINE
chrX	130539435	130539794	+	22.7	Intergenic	SINE
chr2	75669610	75669976	+	22.7	TTS (NM_198090)	SINE
chr6	134958036	134958429	+	22.55	B2_Mm2|SINE|B2	SINE
chr6	47676525	47676883	+	22.5333	promoter-TSS (NR_002841).7	4.5SRNA
chr11	67514141	67514498	+	22.5	B2_Mm2|SINE|B2	SINE
chr1	88979371	88979756	+	22.5	B3A|SINE|B2	SINE
chr9	120049225	120049653	+	22.5	3' UTR (NM_009987, exon 2 of 2)	SINE
chr11	102153460	102153812	+	22.4	B2_Mm2|SINE|B2	SINE
chr11	106618820	106619172	+	22.4	B2_Mm1a|SINE|B2	SINE
chr8	46474210	46474562	+	22.4	B3|SINE|B2	SINE
chr6	47812326	47812678	+	22.4	intron (NM_001368756, intron 1 of 10)	Intragenic
chr7	19604391	19604743	+	22.4	promoter-TSS (NM_016680)	Intergenic
chr15	76227179	76227531	+	22.4	B2_Mm2|SINE|B2	SINE
chr2	152814655	152815007	+	22.4	MT2B2|LTR|ERVL	LTR
chr13	93674018	93674370	+	22.4	promoter-TSS (NM_028772)	Pol II
chr5	125438648	125439000	+	22.4	B1_Mur4|SINE|Alu	SINE
chr11	51276804	51277156	+	22.4	B2_Mm2|SINE|B2	SINE
chr6	29513897	29514249	+	22.4	B2_Mm2|SINE|B2	SINE
chr10	80269837	80270189	+	22.4	B2_Mm2|SINE|B2	SINE
chr14	32164781	32165160	+	22.4	promoter-TSS (NM_001284319)	SINE
chr15	8108671	8109065	+	22.35	promoter-TSS (NM_133227)	SINE
chrX	20787410	20787801	+	22.3	B2_Mm2|SINE|B2	SINE
chr11	73139064	73139537	+	22.3	B1_Mm|SINE|Alu	SINE
chr5	134342868	134343227	+	22.3	B2_Mm2|SINE|B2	SINE
chr17	14148049	14148619	+	22.3	B1_Mus2|SINE|Alu	SINE
chr1	65345692	65346212	+	22.25	B1_Mus1|SINE|Alu	SINE
chr3	88962991	88963586	+	22.23	B2_Mm2|SINE|B2	SINE
chr13	40858813	40859205	+	22.2	promoter-TSS (NM_023887)	SINE
chr1	63180508	63180890	+	22.1	TTS (NM_018796)	SINE
chr7	68680597	68680951	+	22.0533	Intergenic	SINE
chr15	96992572	96992960	+	22.05	B2_Mm2|SINE|B2	SINE
chr5	34527670	34528042	+	22.05	B2_Mm2|SINE|B2	SINE
chr11	88046455	88046884	+	22	promoter-TSS (NM_001078167)	SINE
chr19	10590223	10590575	+	22	TTS (NM_001282067)	LTR
chr14	34315626	34315978	+	22	B2_Mm1t|SINE|B2	SINE
chr7	24400177	24400529	+	22	B2_Mm2|SINE|B2	SINE
chr1	130857807	130858159	+	22	B1_Mus1|SINE|Alu	SINE
chr18	20943804	20944156	+	22	promoter-TSS (NM_026301)	SINE
chr11	48875377	48875751	+	22	B2_Mm2|SINE|B2	SINE
chr10	111405846	111406255	+	22	RLTR14|LTR|ERV1	LTR
chr10	67091858	67092255	+	22	intron (NM_178606, intron 1 of 7)	SINE
chr7	68283238	68283775	+	22	B2_Mm1a|SINE|B2	SINE
chr3	96668532	96668916	+	21.975	B2_Mm1a|SINE|B2	SINE
chr4	115846198	115846775	+	21.91	B2_Mm2|SINE|B2	SINE
chr12	4856914	4857278	+	21.9	TTS (NM_001170858)	SINE
chrX	60397774	60398126	+	21.9	intron (NM_001001798, intron 1 of 28)	SINE
chr4	133006095	133006478	+	21.9	B2_Mm1a|SINE|B2	SINE
chrX	135738800	135739169	+	21.85	B2_Mm1a|SINE|B2	SINE
chr10	93162682	93163276	+	21.8333	TTS (NR_035452)	SINE
chrX	20392042	20392488	+	21.79	B2_Mm1t|SINE|B2	SINE
chr2	128759501	128759884	+	21.76	intron (NM_008587, intron 7 of 18)	SINE
chr18	20937387	20937799	+	21.75	B2_Mm1a|SINE|B2	SINE
chr4	62367291	62367727	+	21.75	RSINE1|SINE|B4	SINE
chr5	134308733	134309250	+	21.75	B2_Mm1a|SINE|B2	SINE
chr19	11984668	11985059	+	21.746	B2_Mm1a|SINE|B2	SINE
chr5	124604186	124604555	+	21.7	B1_Mur4|SINE|Alu	SINE
chr4	108166517	108166883	+	21.7	B2_Mm2|SINE|B2	SINE
chr15	99105704	99106056	+	21.6	B2_Mm1a|SINE|B2	SINE
chr11	69008444	69008796	+	21.6	promoter-TSS (NM_001159519)	SINE
chr10	111471879	111472231	+	21.6	ID_B1|SINE|B4	SINE
chr14	51008211	51008563	+	21.6	intron (NM_029145, intron 1 of 1)	Intragenic
chr1	136694333	136694685	+	21.6	B2_Mm1t|SINE|B2	SINE
chr14	26659081	26659433	+	21.6	Intergenic	SINE
chr7	35316356	35316720	+	21.55	B2_Mm1t|SINE|B2	SINE
chr17	71208880	71209258	+	21.55	B2_Mm2|SINE|B2	SINE
chr8	94834215	94834603	+	21.5	B2_Mm1t|SINE|B2	SINE
chr14	41129449	41129801	+	21.45	B2_Mm2|SINE|B2	SINE
chr6	29661355	29661723	+	21.45	B2_Mm1a|SINE|B2	SINE
chr17	8288012	8288364	+	21.4267	L1MC1|LINE|L1	LINE
chr17	70797013	70797623	+	21.425	B2_Mm2|SINE|B2	SINE
chr5	93105327	93105679	+	21.4	intron (NM_001009818, intron 1 of 9)	SINE
chr13	59521685	59522058	+	21.4	RSINE1|SINE|B4	SINE
chr8	26159024	26159477	+	21.4	B2_Mm2|SINE|B2	SINE
chr12	75731975	75732357	+	21.36	B2_Mm2|SINE|B2	SINE
chr10	53391530	53391924	+	21.35	B2_Mm1a|SINE|B2	SINE
chr5	90304518	90304954	+	21.28	Charlie1a|DNA|hAT-Charlie	SINE
chr7	19831666	19832018	+	21.25	RSINE1|SINE|B4	SINE
chr16	90216702	90217054	+	21.2	MER20|DNA|hAT-Charlie	SINE
chr17	83482865	83483217	+	21.2	Intergenic	SINE
chr4	53155854	53156206	+	21.2	B2_Mm2|SINE|B2	SINE
chr16	30112183	30112535	+	21.2	B2_Mm1t|SINE|B2	SINE
chr15	81300742	81301094	+	21.2	B1_Mus1|SINE|Alu	SINE
chr11	60869399	60869751	+	21.2	B1_Mus1|SINE|Alu	SINE
chr1	88760190	88760788	+	21.15	B1_Mus1|SINE|Alu	SINE
chr8	126989262	126989705	+	21.1	B2_Mm2|SINE|B2	SINE
chr19	44403563	44404001	+	21.1	B2_Mm2|SINE|B2	SINE
chr7	35397179	35397563	+	21.0667	promoter-TSS (NM_178643)	SINE
chr1	135783659	135784136	+	21.06	B2_Mm2|SINE|B2	SINE
chr5	137678944	137679306	+	21.05	MTD|LTR|ERVL-MaLR	LTR
chr15	81859426	81859800	+	21.0267	B1_Mm|SINE|Alu	SINE
chr2	26594082	26594483	+	21	intron (NM_026212, intron 5 of 5)	SINE
chr6	79020343	79020715	+	20.95	B1_Mus1|SINE|Alu	SINE
chr4	119340533	119340985	+	20.95	B2_Mm2|SINE|B2	SINE
chr7	110131957	110132375	+	20.95	B2_Mm2|SINE|B2	SINE
chr5	64882899	64883251	+	20.9	B2_Mm2|SINE|B2	SINE
chr3	121813397	121813749	+	20.9	intron (NM_008991, intron 1 of 22)	SINE
chr4	139495185	139495537	+	20.9	B2_Mm2|SINE|B2	SINE
chr14	54565388	54565740	+	20.9	BC1_Mm|scRNA|scRNA	scRNA
chr10	127950077	127950429	+	20.9	(CAAAAA)n|Simple_repeat|Simple_repeat	SINE
chr3	19566882	19567234	+	20.9	intron (NM_025489, intron 2 of 4)	Intragenic
chr6	88028461	88028813	+	20.9	B2_Mm2|SINE|B2	SINE
chr11	116277082	116277434	+	20.9	B2_Mm2|SINE|B2	SINE
chr3	95107284	95107636	+	20.9	promoter-TSS (NM_001293707)	SINE
chr4	118222180	118222532	+	20.9	B1_Mus1|SINE|Alu	SINE
chr16	16218922	16219274	+	20.9	B1_Mus1|SINE|Alu	SINE
chr2	165986250	165986602	+	20.9	B2_Mm2|SINE|B2	SINE
chr17	35999486	35999867	+	20.876	B2_Mm2|SINE|B2	SINE
chr3	51326491	51326883	+	20.875	B2_Mm2|SINE|B2	SINE
chr18	46726624	46726976	+	20.85	B1_Mm|SINE|Alu	SINE
chr19	25230061	25230460	+	20.8	B4A|SINE|B4	SINE
chr2	152289377	152289950	+	20.7667	B2_Mm1t|SINE|B2	SINE
chr8	110857109	110857461	+	20.7667	intron (NM_001310607, intron 5 of 18)	SINE
chr17	26467513	26467880	+	20.74	B2_Mm1a|SINE|B2	SINE
chr12	73693396	73693939	+	20.7014	B2_Mm2|SINE|B2	SINE
chr15	100436103	100436465	+	20.6	Intergenic	SINE
chr3	95883940	95884302	+	20.55	non-coding (NR_166867, exon 6 of 6)	SINE
chr7	126747100	126747452	+	20.5	B1F1|SINE|Alu	SINE
chr18	12614854	12615206	+	20.5	Intergenic	SINE
chr1	87326228	87326580	+	20.5	promoter-TSS (NM_001110212)	SINE
chr15	83019793	83020145	+	20.5	B3|SINE|B2	SINE
chr4	40736161	40736513	+	20.5	3' UTR (NM_021535, exon 12 of 12)	SINE
chr16	93591589	93591941	+	20.5	B1_Mus2|SINE|Alu	SINE
chr4	132948749	132949161	+	20.5	B2_Mm2|SINE|B2	SINE
chr6	128483890	128484358	+	20.5	B2_Mm1a|SINE|B2	SINE
chr6	86380187	86380539	+	20.495	B1_Mur2|SINE|Alu	SINE
chr14	21819181	21819667	+	20.436	B2_Mm1a|SINE|B2	SINE
chr7	126297613	126298105	+	20.4125	B2_Mm1a|SINE|B2	SINE
chr9	74921604	74921956	+	20.2	ID_B1|SINE|B4	SINE
chr10	80914554	80914964	+	20.15	B1_Mur4|SINE|Alu	SINE
chr5	110257849	110258201	+	20.1	B2_Mm2|SINE|B2	SINE
chr15	79031906	79032258	+	20.1	intron (NM_013847, intron 1 of 8)	SINE
chr8	95804216	95804568	+	20.1	B2_Mm2|SINE|B2	SINE
chr10	43901185	43901537	+	20.1	promoter-TSS (NM_130892)	Intragenic
chr10	128071650	128072002	+	20.1	B1_Mus1|SINE|Alu	SINE
chr3	94685239	94685591	+	20.1	B2_Mm2|SINE|B2	SINE
chr1	165240732	165241084	+	20.1	B1_Mus1|SINE|Alu	SINE
chr14	51026757	51027109	+	20.1	Intergenic	Intergenic
chr14	65870653	65871005	+	20.1	B2_Mm2|SINE|B2	SINE
chr10	26833224	26833688	+	20.1	B2_Mm2|SINE|B2	SINE
chr8	26113296	26113667	+	20.065	ID4_|SINE|ID	SINE
chr5	134163004	134163378	+	20.065	B2_Mm2|SINE|B2	SINE
chr7	110607363	110607748	+	20.05	B2_Mm2|SINE|B2	SINE
chr7	127269543	127269911	+	19.95	B2_Mm1t|SINE|B2	SINE
chr16	87690918	87691307	+	19.9	B1_Mus2|SINE|Alu	SINE
chr6	83132191	83132588	+	19.865	Intergenic	SINE
chr6	142011642	142012041	+	19.85	Intergenic	SINE
chr12	111713856	111714208	+	19.85	promoter-TSS (NM_027404)	SINE
chr2	157913162	157913714	+	19.8031	Intergenic	Intergenic
chr3	138454327	138454696	+	19.8	B2_Mm2|SINE|B2	SINE
chr19	5401164	5401535	+	19.715	B2_Mm1a|SINE|B2	SINE
chr5	138116757	138117183	+	19.7125	promoter-TSS (NM_001044704)	Pol II
chr19	42511220	42511572	+	19.7	B1_Mm|SINE|Alu	SINE
chr11	16815831	16816183	+	19.7	B2_Mm2|SINE|B2	SINE
chr19	6269744	6270096	+	19.7	non-coding (NR_168273, exon 2 of 2)	SINE
chr17	24852233	24852585	+	19.7	B2_Mm2|SINE|B2	SINE
chr11	78828186	78828538	+	19.7	B2_Mm2|SINE|B2	SINE
chr5	30617202	30617554	+	19.7	RSINE1|SINE|B4	SINE
chr6	49173425	49173777	+	19.7	B2_Mm2|SINE|B2	SINE
chr8	35380730	35381082	+	19.7	B2_Mm2|SINE|B2	SINE
chr7	120852058	120852410	+	19.7	intron (NM_001267711, intron 1 of 17)	Intragenic
chr5	115837945	115838362	+	19.7	B2_Mm2|SINE|B2	SINE
chr4	132269377	132269807	+	19.7	TTS (NR_002865)	SINE
chr8	75109016	75109458	+	19.7	promoter-TSS (NM_001302540)	SINE
chr16	23087668	23088097	+	19.65	Intergenic	SINE
chr6	128480241	128480655	+	19.5833	B2_Mm2|SINE|B2	SINE
chr2	127207863	127208239	+	19.53	promoter-TSS (NM_177214)	SINE
chr7	45395819	45396463	+	19.472	promoter-TSS (NM_009224)	SINE
chr16	33797814	33798211	+	19.3533	intron (NM_001382834, intron 1 of 11)	SINE
chr2	126679000	126679352	+	19.32	B1_Mm|SINE|Alu	SINE
chr11	85124286	85124638	+	19.3	HAL1|LINE|L1	LINE
chr3	94831391	94831743	+	19.3	(CAAA)n|Simple_repeat|Simple_repeat	SINE
chr11	51739656	51740008	+	19.3	B2_Mm2|SINE|B2	SINE
chr2	165992115	165992467	+	19.3	promoter-TSS (NM_008679)	SINE
chr14	74943463	74943815	+	19.3	intron (NM_001033439, intron 1 of 19)	Intragenic
chr2	31465244	31465596	+	19.3	B2_Mm2|SINE|B2	SINE
chr1	189985949	189986301	+	19.3	B4A|SINE|B4	SINE
chr9	44918342	44918694	+	19.3	B2_Mm2|SINE|B2	SINE
chr15	81928667	81929019	+	19.3	B2_Mm2|SINE|B2	SINE
chr19	12609564	12609916	+	19.3	B2_Mm2|SINE|B2	SINE
chr9	65653893	65654245	+	19.3	B2_Mm1t|SINE|B2	SINE
chr11	51757102	51757465	+	19.3	promoter-TSS (NM_001290785)	Intergenic
chr8	41219210	41219764	+	19.3	B2_Mm1a|SINE|B2	SINE
chr17	32282896	32283286	+	19.285	B2_Mm2|SINE|B2	SINE
chr2	181495869	181496251	+	19.2517	Intergenic	SINE
chr5	142597489	142597841	+	19.25	B3A|SINE|B2	SINE
chr12	83607053	83607416	+	19.25	B1_Mm|SINE|Alu	SINE
chr17	45655577	45656131	+	19.25	B2_Mm1t|SINE|B2	SINE
chr9	97080873	97081294	+	19.22	B2_Mm1a|SINE|B2	SINE
chr4	116828844	116829196	+	19.2	B2_Mm1a|SINE|B2	SINE
chr5	123200756	123201152	+	19.18	B2_Mm2|SINE|B2	SINE
chr6	39558364	39558738	+	19.1633	promoter-TSS (NM_172477)	SINE
chr15	6221235	6221641	+	19.15	B2_Mm2|SINE|B2	SINE
chr5	143396439	143396798	+	19.15	ID_B1|SINE|B4	SINE
chr15	89397593	89397945	+	19.1	B2_Mm2|SINE|B2	SINE
chr1	88567304	88567680	+	19.05	B2_Mm1t|SINE|B2	SINE
chr15	65854975	65855369	+	19.05	B2_Mm2|SINE|B2	SINE
chr4	136324954	136325446	+	19.05	B2_Mm2|SINE|B2	SINE
chr1	33743103	33743505	+	19.0333	TTS (NM_001159729)	SINE
chr16	32436137	32436489	+	19	B2_Mm2|SINE|B2	SINE
chr5	30167415	30167767	+	19	intron (NM_145558, intron 4 of 15)	SINE
chr6	145259518	145259870	+	19	B1_Mus1|SINE|Alu	SINE
chr10	80041745	80042097	+	19	RLTR14|LTR|ERV1	LTR
chr5	137347479	137347831	+	19	Intergenic	SINE
chr7	3230531	3230883	+	19	B1_Mus2|SINE|Alu	SINE
chr14	18236005	18236357	+	19	intron (NM_011584, intron 1 of 7)	SINE
chr6	47828967	47829319	+	19	MER20|DNA|hAT-Charlie	Intragenic
chr11	32648607	32648959	+	19	B2_Mm2|SINE|B2	SINE
chr19	38835960	38836312	+	19	promoter-TSS (NM_001362424)	SINE
chr11	101455718	101456070	+	19	intron (NM_027320, intron 1 of 6)	SINE
chr9	66344585	66344937	+	19	B2_Mm2|SINE|B2	SINE
chr16	58665087	58665439	+	19	B2_Mm2|SINE|B2	SINE
chr19	6380339	6380691	+	19	B4|SINE|B4	SINE
chr1	162740953	162741305	+	19	promoter-TSS (NM_001081290)	SINE
chr3	59107711	59108146	+	19	B2_Mm1t|SINE|B2	SINE
chrX	52221650	52222007	+	18.965	B2_Mm1t|SINE|B2	SINE
chr4	32663828	32664210	+	18.95	B2_Mm2|SINE|B2	SINE
chr11	95822312	95822723	+	18.95	B1_Mus1|SINE|Alu	SINE
chr11	31829109	31829553	+	18.915	B1_Mus1|SINE|Alu	SINE
chr17	28312904	28313425	+	18.894	promoter-TSS (NM_001163819)	SINE
chr3	108553792	108554304	+	18.85	TTS (NR_028538)	SINE
chr8	121563113	121563531	+	18.85	intron (NM_133765, intron 2 of 8)	Intragenic
chr4	156033592	156034012	+	18.84	Intergenic	SINE
chr11	95449826	95450224	+	18.8	intron (NM_001359107, intron 1 of 9)	SINE
chr1	133135470	133136006	+	18.8	B2_Mm1t|SINE|B2	SINE
chr18	23814553	23814936	+	18.7667	B2_Mm2|SINE|B2	SINE
chr9	57284219	57284628	+	18.75	B2_Mm1a|SINE|B2	SINE
chr8	105714049	105714421	+	18.725	3' UTR (NM_001368388, exon 5 of 5)	SINE
chr7	4815859	4816211	+	18.7	Intergenic	SINE
chr2	32165212	32165652	+	18.7	B1_Mur2|SINE|Alu	SINE
chr14	52114891	52115266	+	18.65	B2_Mm2|SINE|B2	SINE
chr9	86692294	86692672	+	18.65	B2_Mm2|SINE|B2	SINE
chr10	89503816	89504168	+	18.63	B2_Mm2|SINE|B2	SINE
chr2	30163381	30163733	+	18.6	Intergenic	SINE
chr8	25053948	25054300	+	18.6	B2_Mm2|SINE|B2	SINE
chr18	49756030	49756382	+	18.6	promoter-TSS (NM_026854)	SINE
chr15	58022229	58022581	+	18.6	exon (NM_029418, exon 6 of 6)	Pol II
chr4	141574498	141574850	+	18.6	ID_B1|SINE|B4	SINE
chr2	31167626	31167978	+	18.6	B2_Mm2|SINE|B2	SINE
chr4	121205770	121206122	+	18.6	ID_B1|SINE|B4	SINE
chr5	115521334	115521686	+	18.6	B1_Mur4|SINE|Alu	SINE
chr6	54815481	54815833	+	18.6	B3|SINE|B2	SINE
chrX	142457558	142457910	+	18.6	Intergenic	SINE
chr3	87935156	87935508	+	18.6	B1_Mus2|SINE|Alu	SINE
chr2	132266501	132266882	+	18.6	B2_Mm2|SINE|B2	SINE
chr3	79607552	79607906	+	18.6	intron (NM_025794, intron 10 of 12)	SINE
chr11	44001700	44002052	+	18.6	B1_Mus2|SINE|Alu	SINE
chr17	26040809	26041495	+	18.55	intron (NM_001162868, intron 1 of 13)	SINE
chr2	71230005	71230399	+	18.5333	B2_Mm2|SINE|B2	SINE
chr7	28339167	28339520	+	18.51	promoter-TSS (NM_013676)	SINE
chr7	137480803	137481164	+	18.5	B2_Mm1t|SINE|B2	SINE
chr9	121718015	121718457	+	18.5	promoter-TSS (NM_010918)	SINE
chr16	44204104	44204632	+	18.49	B1_Mus1|SINE|Alu	SINE
chr9	74899864	74900236	+	18.43	B2_Mm1a|SINE|B2	SINE
chr9	56997144	56997526	+	18.43	intron (NM_019651, intron 1 of 12)	SINE
chr1	133303898	133304288	+	18.4	TTS (NM_001160268)	SINE
chr4	108227739	108228097	+	18.4	3' UTR (NM_001033634, exon 14 of 14)	SINE
chr13	21179692	21180222	+	18.3667	promoter-TSS (NM_009054)	Pol II
chr2	20579267	20579713	+	18.35	B2_Mm1t|SINE|B2	SINE
chr15	101317864	101318355	+	18.305	B2_Mm2|SINE|B2	SINE
chr12	110705487	110705839	+	18.3	B2_Mm1a|SINE|B2	SINE
chr10	85157478	85157912	+	18.3	ID_B1|SINE|B4	SINE
chr10	98931897	98932278	+	18.3	intron (NM_001359507, intron 1 of 21)	SINE
chr11	101627431	101627986	+	18.28	promoter-TSS (NM_025654)	SINE
chr2	32132971	32133323	+	18.235	B2_Mm2|SINE|B2	SINE
chr14	99105966	99106318	+	18.2	intron (NM_029320, intron 3 of 17)	SINE
chr1	152884954	152885306	+	18.2	B2_Mm1a|SINE|B2	SINE
chr15	12139709	12140061	+	18.2	intron (NM_011767, intron 4 of 19)	SINE
chr6	87995281	87995633	+	18.2	B2_Mm2|SINE|B2	SINE
chr13	64310940	64311292	+	18.2	B2_Mm2|SINE|B2	SINE
chr2	153177946	153178298	+	18.2	ID_B1|SINE|B4	SINE
chr14	61380595	61380947	+	18.2	B2_Mm2|SINE|B2	SINE
chr1	135170703	135171055	+	18.2	B1_Mm|SINE|Alu	SINE
chr15	79657921	79658273	+	18.2	B1_Mus1|SINE|Alu	SINE
chr7	80686114	80686466	+	18.2	intron (NM_173863, intron 1 of 14)	SINE
chr11	6418333	6418685	+	18.2	B2_Mm2|SINE|B2	SINE
chr12	80794405	80794757	+	18.2	B1_Mus1|SINE|Alu	SINE
chr2	162988811	162989163	+	18.2	B2_Mm2|SINE|B2	SINE
chr15	85353366	85353718	+	18.2	L1M3|LINE|L1	LINE
chr11	93954644	93954996	+	18.2	B1_Mm|SINE|Alu	SINE
chr11	117833266	117833618	+	18.2	intron (NM_001363159, intron 4 of 9)	SINE
chr11	78574057	78574420	+	18.2	intron (NM_008702, intron 8 of 10)	SINE
chr19	17409736	17410106	+	18.2	B2_Mm1a|SINE|B2	SINE
chr7	89228460	89228840	+	18.165	MTB_Mm|LTR|ERVL-MaLR	LTR
chr18	42261227	42261601	+	18.15	B2_Mm2|SINE|B2	SINE
chr12	104978010	104978501	+	18.1333	B2_Mm2|SINE|B2	SINE
chr7	12961949	12962325	+	18.1	promoter-TSS (NR_166501)	SINE
chr10	80173077	80173615	+	18.0667	TTS (NR_152857)	SINE
chr8	13161463	13161859	+	18.05	intron (NM_010684, intron 1 of 8)	SINE
chr11	67035956	67036308	+	18.05	TTS (NM_177392)	SINE
chrX	151498272	151498712	+	17.965	B1_Mm|SINE|Alu	SINE
chrX	20564770	20565161	+	17.95	B2_Mm1t|SINE|B2	SINE
chr11	87443274	87443892	+	17.89	intron (NM_031386, intron 2 of 30)	U3
chr5	73320708	73321098	+	17.89	B2_Mm2|SINE|B2	SINE
chr3	54807720	54808124	+	17.8333	promoter-TSS (NM_133231)	SINE
chr14	50998027	50998379	+	17.8	Intergenic	Intergenic
chr3	79969931	79970283	+	17.8	Intergenic	SINE
chr10	7667205	7667557	+	17.8	promoter-TSS (NM_145706)	SINE
chr18	64633397	64633749	+	17.8	L1MC2|LINE|L1	LINE
chr3	88136615	88136967	+	17.8	B2_Mm1a|SINE|B2	SINE
chr3	153930147	153930499	+	17.8	exon (NM_007382, exon 9 of 12)	SINE
chr7	30975643	30975995	+	17.8	B2_Mm2|SINE|B2	SINE
chr11	106999516	106999868	+	17.8	promoter-TSS (NM_010655)	Pol II
chr17	31655240	31655592	+	17.8	B2_Mm1a|SINE|B2	SINE
chr12	105797353	105797705	+	17.8	B2_Mm2|SINE|B2	SINE
chr8	70314738	70315090	+	17.8	promoter-TSS (NM_001163282)	SINE
chr11	106490540	106490892	+	17.8	B2_Mm1a|SINE|B2	SINE
chr10	7589389	7589741	+	17.8	promoter-TSS (NM_001379152)	Intergenic
chr6	54112241	54112593	+	17.8	B3|SINE|B2	SINE
chr3	58702253	58702605	+	17.8	B2_Mm2|SINE|B2	SINE
chr14	79394936	79395288	+	17.8	B2_Mm1t|SINE|B2	SINE
chr11	52372417	52372769	+	17.8	B3|SINE|B2	SINE
chr4	59036947	59037566	+	17.7425	B2_Mm1a|SINE|B2	SINE
chr1	170999750	171000148	+	17.726	B2_Mm2|SINE|B2	SINE
chr6	24357993	24358385	+	17.7	B2_Mm2|SINE|B2	SINE
chr11	97884670	97885044	+	17.66	promoter-TSS (NM_001081435)	SINE
chr2	122148121	122148473	+	17.65	B1_Mus1|SINE|Alu	SINE
chr8	90885704	90886128	+	17.62	B2_Mm1a|SINE|B2	SINE
chr2	23040584	23040948	+	17.6	promoter-TSS (NM_145994)	SINE
chr6	29271965	29272652	+	17.54	promoter-TSS (NM_001190461)	Pol II
chr16	38274771	38275139	+	17.5167	B2_Mm2|SINE|B2	SINE
chr9	50651087	50651439	+	17.5	intron (NM_145614, intron 5 of 13)	SINE
chr11	22501329	22501681	+	17.5	Intergenic	SINE
chrX	38452148	38452500	+	17.5	B1_Mur3|SINE|Alu	SINE
chr11	53356634	53356986	+	17.5	B2_Mm2|SINE|B2	SINE
chr9	119988650	119989002	+	17.5	B2_Mm1t|SINE|B2	SINE
chr14	26964358	26964710	+	17.5	B2_Mm2|SINE|B2	SINE
chr15	98684585	98684937	+	17.5	Intergenic	SINE
chr1	171457318	171457670	+	17.5	B2_Mm2|SINE|B2	SINE
chrX	8799319	8799671	+	17.5	B2_Mm2|SINE|B2	SINE
chr4	34902462	34902814	+	17.5	B2_Mm2|SINE|B2	SINE
chr8	88209858	88210210	+	17.5	intron (NM_001372333, intron 1 of 11)	SINE
chr9	21510483	21510835	+	17.5	promoter-TSS (NM_010744)	Pol II
chr7	126923046	126923398	+	17.5	promoter-TSS (NM_001374613)	SINE
chr8	105804139	105804491	+	17.5	intron (NM_145824, intron 3 of 13)	SINE
chr3	127792585	127792937	+	17.5	intron (NM_145133, intron 2 of 2)	SINE
chr17	83297799	83298151	+	17.5	B2_Mm2|SINE|B2	SINE
chr7	16859858	16860265	+	17.4825	B2_Mm2|SINE|B2	SINE
chr6	108780647	108781062	+	17.48	Intergenic	SINE
chr13	40998310	40998684	+	17.45	L1MA8|LINE|L1	LINE
chr15	25718733	25719191	+	17.4333	B2_Mm2|SINE|B2	SINE
chrX	37085652	37086038	+	17.422	promoter-TSS (NM_026055)	SINE
chr13	58067931	58068288	+	17.4	B2_Mm2|SINE|B2	SINE
chr8	121931893	121932246	+	17.4	B2_Mm1a|SINE|B2	SINE
chr4	72207486	72207954	+	17.4	B2_Mm1t|SINE|B2	SINE
chr5	104024219	104024633	+	17.37	B2_Mm1a|SINE|B2	SINE
chr11	48799659	48800011	+	17.325	promoter-TSS (NM_008143)	SINE
chr1	127929284	127929636	+	17.28	B2_Mm2|SINE|B2	SINE
chr12	69844505	69844870	+	17.2	B2_Mm2|SINE|B2	SINE
chr9	57074720	57075119	+	17.165	TTS (NR_152107)	SINE
chr5	33024698	33025074	+	17.15	PB1D9|SINE|Alu	SINE
chr11	35962445	35962822	+	17.15	intron (NM_170779, intron 1 of 22)	SINE
chr19	3539603	3539990	+	17.15	B2_Mm2|SINE|B2	SINE
chr13	112499789	112500141	+	17.1	B2_Mm2|SINE|B2	SINE
chr1	183377884	183378236	+	17.1	Intergenic	SINE
chr4	136034385	136034737	+	17.1	Intergenic	SINE
chr11	101378189	101378541	+	17.1	TTS (NM_008061)	SINE
chr1	179782521	179782873	+	17.1	intron (NM_026375, intron 14 of 35)	SINE
chr11	68612104	68612456	+	17.1	B2_Mm2|SINE|B2	SINE
chr9	78113059	78113411	+	17.1	promoter-TSS (NM_019987)	Pol II
chr12	111881673	111882025	+	17.1	B2_Mm2|SINE|B2	SINE
chr14	20454586	20454938	+	17.1	TTS (NM_001110794)	SINE
chr4	150598787	150599216	+	17.0729	B2_Mm1a|SINE|B2	SINE
chr13	9074722	9075084	+	17.05	B2_Mm2|SINE|B2	SINE
chrX	106017580	106017940	+	17.05	B2_Mm1t|SINE|B2	SINE
chr16	16201803	16202372	+	17.05	B1_Mus2|SINE|Alu	SINE
chr11	79698587	79698945	+	17.015	Intergenic	SINE
chr2	59609990	59610448	+	16.98	Intergenic	SINE
chr4	108117492	108117844	+	16.95	B2_Mm1t|SINE|B2	SINE
chr11	67032123	67032486	+	16.9	B3|SINE|B2	SINE
chr1	180715217	180715569	+	16.885	Intergenic	SINE
chr7	73425584	73425937	+	16.85	TTS (NM_001081345)	SINE
chr7	81572093	81572445	+	16.85	intron (NM_001004185, intron 1 of 9)	SINE
chrX	143532109	143532522	+	16.85	intron (NM_001195048, intron 1 of 15)	SINE
chr13	106941304	106941683	+	16.8	B2_Mm2|SINE|B2	SINE
chr11	32586624	32586998	+	16.8	intron (NM_001359177, intron 4 of 18)	SINE
chr8	85035632	85036009	+	16.8	B1_Mus1|SINE|Alu	SINE
chr11	69020559	69021013	+	16.75	B2_Mm2|SINE|B2	SINE
chr11	80378418	80378831	+	16.75	promoter-TSS (NM_027472)	SINE
chr14	56812822	56813188	+	16.7	non-coding (NR_152252, exon 1 of 1)	SINE
chr10	63414986	63415338	+	16.7	B2_Mm2|SINE|B2	SINE
chr4	136213921	136214273	+	16.7	B4A|SINE|B4	SINE
chr18	7866030	7866382	+	16.7	B2_Mm1t|SINE|B2	SINE
chr2	152107184	152107536	+	16.7	MTE2a|LTR|ERVL-MaLR	LTR
chr8	71405378	71405730	+	16.7	promoter-TSS (NM_001310502)	SINE
chr16	93603249	93603601	+	16.7	intron (NM_145482, intron 1 of 11)	SINE
chr4	117182698	117183050	+	16.7	promoter-TSS (NM_134471)	SINE
chr4	19575422	19575774	+	16.7	B1F|SINE|Alu	SINE
chr9	55252235	55252587	+	16.7	B2_Mm2|SINE|B2	SINE
chr18	5686616	5686968	+	16.7	B2_Mm2|SINE|B2	SINE
chr5	130009478	130009830	+	16.7	B2_Mm2|SINE|B2	SINE
chr1	179805933	179806285	+	16.7	B1_Mus2|SINE|Alu	SINE
chr7	116426800	116427152	+	16.7	B2_Mm1t|SINE|B2	SINE
chr9	119323384	119323736	+	16.7	B2_Mm2|SINE|B2	SINE
chr5	107891644	107891996	+	16.7	B2_Mm2|SINE|B2	SINE
chr11	5475757	5476109	+	16.7	Intergenic	SINE
chr19	41908957	41909482	+	16.7	B2_Mm2|SINE|B2	SINE
chr9	78358220	78358610	+	16.7	B2_Mm1t|SINE|B2	SINE
chr14	25312959	25313407	+	16.6933	PB1D11|SINE|Alu	SINE
chr13	46885790	46886148	+	16.6	B2_Mm2|SINE|B2	SINE
chr5	122963366	122963752	+	16.6	B2_Mm1t|SINE|B2	SINE
chr15	7251452	7252019	+	16.6	B3|SINE|B2	SINE
chr11	115403613	115404135	+	16.55	exon (NM_001347645, exon 1 of 6)	Pol II
chrX	103938150	103938527	+	16.465	Intergenic	SINE
chr15	100262741	100263136	+	16.4325	B2_Mm2|SINE|B2	SINE
chr7	126928368	126928749	+	16.4	promoter-TSS (NM_172747)	SINE
chr5	138091580	138092009	+	16.4	intron (NM_029869, intron 1 of 3)	SINE
chr7	138913343	138913803	+	16.4	B1_Mus1|SINE|Alu	SINE
chr15	3380444	3380799	+	16.35	B2_Mm1t|SINE|B2	SINE
chr10	43520565	43520917	+	16.3	B3A|SINE|B2	SINE
chr16	17108352	17108704	+	16.3	intron (NM_001356386, intron 1 of 19)	SINE
chr9	45959534	45959886	+	16.3	Intergenic	SINE
chr9	43264632	43264984	+	16.3	B2_Mm2|SINE|B2	SINE
chr4	150716664	150717016	+	16.3	B2_Mm2|SINE|B2	SINE
chr5	135106504	135106856	+	16.3	promoter-TSS (NR_152881)	SINE
chr13	55416009	55416361	+	16.3	promoter-TSS (NM_029303)	SINE
chr17	47507541	47507893	+	16.3	B3|SINE|B2	SINE
chr10	93740545	93740897	+	16.3	B1_Mur3|SINE|Alu	SINE
chr9	57214032	57214384	+	16.3	Intergenic	SINE
chr8	111034345	111034697	+	16.3	PB1D9|SINE|Alu	SINE
chr7	6174211	6174563	+	16.3	B4A|SINE|B4	SINE
chr11	55117338	55117690	+	16.3	B1_Mus1|SINE|Alu	SINE
chr5	135047872	135048224	+	16.3	intron (NR_152855, intron 8 of 9)	SINE
chr4	133324657	133325009	+	16.3	B2_Mm2|SINE|B2	SINE
chr9	106131764	106132116	+	16.3	B2_Mm2|SINE|B2	SINE
chr16	44187718	44188070	+	16.3	B2_Mm2|SINE|B2	SINE
chr9	103283236	103283602	+	16.3	intron (NM_027918, intron 1 of 16)	SINE
chr18	12745300	12745653	+	16.3	intron (NM_001042418, intron 3 of 5)	SINE
chr12	83511587	83511939	+	16.265	B2_Mm2|SINE|B2	SINE
chr19	5389060	5389457	+	16.225	promoter-TSS (NM_016882)	SINE
chr2	32175960	32176366	+	16.2	B2_Mm2|SINE|B2	SINE
chr4	150549201	150549587	+	16.15	B2_Mm2|SINE|B2	SINE
chr6	147667782	147668139	+	16.15	Intergenic	SINE
chr10	12964728	12965121	+	16.105	promoter-TSS (NM_001163591)	SINE
chr19	44111595	44111950	+	16.1	B2_Mm2|SINE|B2	SINE
chr16	4723425	4723874	+	16.1	B2_Mm1t|SINE|B2	SINE
chr13	95651885	95652553	+	16.065	B1_Mus1|SINE|Alu	SINE
chr12	111272159	111272649	+	16.034	B1_Mus2|SINE|Alu	SINE
chr4	46488917	46489269	+	16	promoter-TSS (NM_053179)	Pol II
chr4	134154562	134155069	+	16	B2_Mm2|SINE|B2	SINE
chr13	37755926	37756302	+	15.98	B2_Mm2|SINE|B2	SINE
chr11	75084945	75085360	+	15.98	B3A|SINE|B2	SINE
chr15	55807573	55807925	+	15.95	B2_Mm2|SINE|B2	SINE
chr1	55027248	55027941	+	15.9	promoter-TSS (NM_031179)	SINE
chr9	108202949	108203338	+	15.9	Intergenic	SINE
chr8	126576250	126576770	+	15.9	B2_Mm2|SINE|B2	SINE
chr5	125432316	125432668	+	15.9	B2_Mm1a|SINE|B2	SINE
chr15	34445281	34445633	+	15.9	B2_Mm2|SINE|B2	SINE
chr11	82887907	82888259	+	15.9	B2_Mm2|SINE|B2	SINE
chr8	44940206	44940558	+	15.9	Intergenic	SINE
chr3	104573154	104573506	+	15.9	B1_Mus1|SINE|Alu	SINE
chr6	115821381	115821733	+	15.9	BC1_Mm|scRNA|scRNA	scRNA
chr15	99386864	99387216	+	15.9	B2_Mm1t|SINE|B2	SINE
chr12	51681248	51681600	+	15.9	B2_Mm2|SINE|B2	SINE
chr10	61605642	61605994	+	15.9	intron (NM_001177511, intron 1 of 3)	SINE
chr17	28735048	28735400	+	15.9	(GAAA)n|Simple_repeat|Simple_repeat	SINE
chr15	98660004	98660356	+	15.9	B2_Mm1t|SINE|B2	SINE
chr11	97945706	97946058	+	15.9	B2_Mm1t|SINE|B2	SINE
chr10	82803935	82804287	+	15.9	B2_Mm2|SINE|B2	SINE
chr18	61420627	61420979	+	15.9	B3|SINE|B2	SINE
chr11	72543695	72544047	+	15.9	B1_Mur1|SINE|Alu	SINE
chr5	137992194	137992546	+	15.9	B2_Mm2|SINE|B2	SINE
chr13	8862489	8862841	+	15.9	intron (NM_001039388, intron 1 of 13)	SINE
chr5	107890385	107890737	+	15.9	B1_Mur4|SINE|Alu	SINE
chr8	25252346	25252698	+	15.9	B2_Mm1t|SINE|B2	SINE
chr9	64790730	64791082	+	15.9	Intergenic	SINE
chr9	62246594	62246946	+	15.9	Intergenic	SINE
chr13	100528028	100528380	+	15.9	intron (NM_001360537, intron 4 of 8)	SINE
chr5	122493462	122493814	+	15.9	B2_Mm1t|SINE|B2	SINE
chr4	129619326	129619678	+	15.9	promoter-TSS (NM_198026)	SINE
chr8	41179813	41180165	+	15.9	L1M5|LINE|L1	LINE
chr3	142774883	142775235	+	15.9	B2_Mm2|SINE|B2	SINE
chr11	20204857	20205209	+	15.9	B1_Mm|SINE|Alu	SINE
chr11	101438353	101438779	+	15.85	Intergenic	SINE
chr1	39288124	39288499	+	15.85	B2_Mm2|SINE|B2	SINE
chr5	114976981	114977406	+	15.85	B2_Mm2|SINE|B2	SINE
chr2	127371579	127371944	+	15.85	Intergenic	SINE
chr13	67269420	67270034	+	15.8333	promoter-TSS (NR_155551)	SINE
chr5	147894838	147895217	+	15.805	promoter-TSS (NM_027872)	Pol II
chr19	38983918	38984357	+	15.65	B2_Mm2|SINE|B2	SINE
chr9	54382095	54382469	+	15.65	B2_Mm2|SINE|B2	SINE
chr1	139443064	139443431	+	15.6333	B2_Mm1a|SINE|B2	SINE
chr1	75234185	75234537	+	15.6	B2_Mm2|SINE|B2	SINE
chr1	74230116	74230468	+	15.6	RMER19B|LTR|ERVK	LTR
chr3	121792764	121793116	+	15.6	intron (NM_001355756, intron 2 of 22)	SINE
chr11	103110608	103110960	+	15.6	B2_Mm2|SINE|B2	SINE
chr6	47594969	47595321	+	15.6	promoter-TSS (NM_001146689)	Pol II
chr4	130712653	130713005	+	15.6	intron (NM_001159606, intron 3 of 17)	SINE
chr2	127009133	127009485	+	15.6	B1_Mus1|SINE|Alu	SINE
chr7	73528536	73528888	+	15.6	B1_Mus2|SINE|Alu	SINE
chr11	116095371	116095723	+	15.6	B3A|SINE|B2	SINE
chr11	96966769	96967121	+	15.6	intron (NM_001363225, intron 2 of 7)	SINE
chr9	53292329	53292681	+	15.6	Intergenic	SINE
chr4	53420780	53421132	+	15.6	B2_Mm1t|SINE|B2	SINE
chr11	60790743	60791095	+	15.6	B2_Mm1t|SINE|B2	SINE
chr14	76593977	76594329	+	15.6	B1_Mus1|SINE|Alu	SINE
chr17	55748946	55749298	+	15.6	promoter-TSS (NM_139138)	SINE
chr11	67024530	67024882	+	15.6	promoter-TSS (NM_177392)	SINE
chr10	61653933	61654285	+	15.6	B1_Mur4|SINE|Alu	SINE
chr5	138825665	138826017	+	15.6	B2_Mm2|SINE|B2	SINE
chr6	113638861	113639213	+	15.6	B1_Mus1|SINE|Alu	SINE
chr9	109824428	109824780	+	15.6	B2_Mm2|SINE|B2	SINE
chr6	149375316	149375668	+	15.6	B1_Mur2|SINE|Alu	SINE
chr1	159185670	159186022	+	15.6	B2_Mm2|SINE|B2	SINE
chr5	136136639	136136991	+	15.6	promoter-TSS (NM_027891)	SINE
chr1	72283392	72283744	+	15.58	promoter-TSS (NM_175564)	SINE
chr13	54632490	54632875	+	15.58	B1_Mus2|SINE|Alu	SINE
chr4	141556415	141556798	+	15.5667	B1F|SINE|Alu	SINE
chr6	71493377	71493743	+	15.5667	promoter-TSS (NM_001308303)	SINE
chr1	36537129	36537484	+	15.5	promoter-TSS (NM_001310521)	SINE
chr15	98998881	98999282	+	15.4967	B2_Mm2|SINE|B2	SINE
chr4	142165754	142166146	+	15.476	B2_Mm2|SINE|B2	SINE
chr10	128535525	128535960	+	15.462	B2_Mm2|SINE|B2	SINE
chr2	126768093	126768493	+	15.4533	intron (NM_029163, intron 6 of 6)	SINE
chr3	142454254	142454701	+	15.45	Intergenic	SINE
chr5	63966206	63966558	+	15.415	intron (NM_145923, intron 1 of 6)	SINE
chr9	65899339	65899703	+	15.4	B2_Mm2|SINE|B2	SINE
chr10	58496772	58497124	+	15.38	promoter-TSS (NM_001162956)	SINE
chr11	87423637	87424022	+	15.35	B2_Mm1t|SINE|B2	SINE
chr5	65744100	65744503	+	15.315	B2_Mm1t|SINE|B2	SINE
chr19	37349169	37349596	+	15.3	B2_Mm1t|SINE|B2	SINE
chr17	65834015	65834442	+	15.25	B2_Mm2|SINE|B2	SINE
chr9	120345530	120345923	+	15.23	ID4|SINE|ID	SINE
chr4	150874069	150874421	+	15.2	Intergenic	SINE
chr1	194611813	194612165	+	15.2	B2_Mm2|SINE|B2	SINE
chr8	94816501	94816853	+	15.2	Intergenic	SINE
chr6	129539668	129540020	+	15.2	B4|SINE|B4	SINE
chr1	180971740	180972092	+	15.2	B2_Mm2|SINE|B2	SINE
chr13	93654768	93655120	+	15.2	B2_Mm2|SINE|B2	SINE
chr13	96980178	96980530	+	15.2	(TTTAG)n|Simple_repeat|Simple_repeat	SINE
chr16	35998840	35999192	+	15.2	B2_Mm1a|SINE|B2	SINE
chr4	140963524	140963876	+	15.2	B2_Mm2|SINE|B2	SINE
chr16	26588679	26589031	+	15.2	B2_Mm1a|SINE|B2	SINE
chr11	107270578	107270930	+	15.2	L1MC4|LINE|L1	LINE
chrY	1040634	1040986	+	15.2	Intergenic	SINE
chr2	164823422	164823774	+	15.2	B1_Mus1|SINE|Alu	SINE
chr2	181641392	181641744	+	15.2	B1_Mus1|SINE|Alu	SINE
chr19	42051292	42051644	+	15.2	promoter-TSS (NM_025752)	SINE
chr7	28345459	28345811	+	15.2	B2_Mm1a|SINE|B2	SINE
chr4	133834377	133834729	+	15.2	ORR1B1|LTR|ERVL-MaLR	LTR
chr17	87316880	87317232	+	15.2	ID_B1|SINE|B4	SINE
chr7	99694478	99694830	+	15.2	intron (NM_175316, intron 1 of 13)	SINE
chr13	65310838	65311190	+	15.2	B2_Mm2|SINE|B2	SINE
chr8	80739920	80740272	+	15.2	promoter-TSS (NM_053124)	SINE
chr4	41142559	41142911	+	15.2	intron (NM_026275, intron 1 of 4)	SINE
chr19	42025686	42026038	+	15.2	B2_Mm2|SINE|B2	SINE
chr2	33018063	33018422	+	15.1962	intron (NM_001355200, intron 16 of 29)	Intergenic
chr6	145739884	145740264	+	15.185	B1_Mur1|SINE|Alu	SINE
chr2	29741259	29741614	+	15.15	3' UTR (NM_001370924, exon 4 of 4)	SINE
chr12	100110440	100111103	+	15.15	L2a|LINE|L2	LINE
chr1	58756835	58757274	+	15.115	3' UTR (NM_001293804, exon 10 of 10)	SINE
chr2	121408108	121408471	+	15.115	B2_Mm2|SINE|B2	SINE
chr17	75775523	75776118	+	15.1	PB1D10|SINE|Alu	SINE
chr15	59084349	59084720	+	15.1	B2_Mm1t|SINE|B2	SINE
chr14	51024440	51025003	+	15.05	B2_Mm1t|SINE|B2	SINE
chr2	153630384	153630747	+	15.03	intron (NM_133850, intron 1 of 8)	SINE
chr6	47314465	47314893	+	15	Intergenic	Intergenic
chr4	120826104	120826506	+	14.95	promoter-TSS (NM_001277095)	SINE
chr5	100866442	100866825	+	14.9425	intron (NM_172715, intron 3 of 12)	SINE
chr17	12930359	12930820	+	14.9	B2_Mm1a|SINE|B2	SINE
chr17	80491883	80492565	+	14.9	B2_Mm1a|SINE|B2	SINE
chr4	136390236	136390594	+	14.9	PB1D10|SINE|Alu	SINE
chr1	171079113	171079471	+	14.9	CpG	tRNA
chr9	44768033	44768385	+	14.8667	promoter-TSS (NM_145985)	SINE
chr3	31056665	31057122	+	14.8667	B2_Mm2|SINE|B2	SINE
chr11	107473448	107473800	+	14.8	B2_Mm2|SINE|B2	SINE
chr17	32943657	32944009	+	14.8	B1_Mus2|SINE|Alu	SINE
chr14	31628055	31628407	+	14.8	B2_Mm1t|SINE|B2	SINE
chr9	103207004	103207356	+	14.8	Intergenic	SINE
chr4	135256064	135256416	+	14.8	intron (NM_013885, intron 1 of 5)	SINE
chr12	102749604	102749956	+	14.8	intron (NM_001142939, intron 1 of 1)	SINE
chr8	119886576	119886928	+	14.8	B2_Mm2|SINE|B2	SINE
chr18	34785151	34785503	+	14.8	B2_Mm1t|SINE|B2	SINE
chr19	37446438	37446790	+	14.8	B1_Mur4|SINE|Alu	SINE
chr9	73112845	73113197	+	14.8	promoter-TSS (NM_198609)	SINE
chr17	71615927	71616279	+	14.8	promoter-TSS (NM_175639)	Pol II
chr16	21822056	21822408	+	14.8	Intergenic	SINE
chr11	45877706	45878058	+	14.8	intron (NM_001363484, intron 1 of 10)	SINE
chr10	40410174	40410526	+	14.8	intron (NM_001168304, intron 2 of 12)	SINE
chr19	60837525	60837877	+	14.8	3' UTR (NM_053198, exon 14 of 14)	SINE
chr6	115541262	115541614	+	14.8	Intergenic	SINE
chr14	56884200	56884552	+	14.8	B1_Mus1|SINE|Alu	SINE
chr13	51214566	51214918	+	14.8	Intergenic	SINE
chr11	116636676	116637028	+	14.8	B2_Mm1a|SINE|B2	SINE
chr1	155964481	155964833	+	14.8	B2_Mm1t|SINE|B2	SINE
chr4	150222741	150223093	+	14.8	Intergenic	SINE
chr4	59619820	59620172	+	14.8	B2_Mm1t|SINE|B2	SINE
chr2	126941377	126941729	+	14.8	Intergenic	SINE
chr14	20693330	20693682	+	14.8	intron (NM_001168273, intron 23 of 23)	SINE
chr7	67659670	67660022	+	14.8	B2_Mm2|SINE|B2	SINE
chr11	70444224	70444576	+	14.8	B2_Mm2|SINE|B2	SINE
chr7	19231949	19232301	+	14.8	intron (NM_207525, intron 1 of 1)	SINE
chr6	47191331	47191683	+	14.8	intron (NM_001004357, intron 20 of 23)	Intergenic
chr6	86208961	86209518	+	14.8	ID_B1|SINE|B4	SINE
chr1	4764994	4765365	+	14.765	B2_Mm1t|SINE|B2	SINE
chr17	10001637	10002101	+	14.765	B4A|SINE|B4	SINE
chr11	23157093	23157445	+	14.7	RMER16-int|LTR|ERVK	LTR
chr14	61569567	61569929	+	14.7	Intergenic	SINE
chr2	25516051	25516412	+	14.63	B2_Mm2|SINE|B2	SINE
chr4	83481224	83481579	+	14.63	intron (NM_133948, intron 3 of 15)	SINE
chr11	106066692	106067044	+	14.62	intron (NM_027346, intron 1 of 4)	SINE
chr8	94399912	94400285	+	14.6	B2_Mm2|SINE|B2	SINE
chr11	102262875	102263413	+	14.6	B1_Mus1|SINE|Alu	SINE
chr4	155667209	155667575	+	14.5667	intron (NM_001369166, intron 1 of 19)	SINE
chr15	3978196	3978596	+	14.5567	B2_Mm2|SINE|B2	SINE
chr2	142824021	142824373	+	14.55	intron (NM_001081133, intron 12 of 25)	SINE
chr6	39377893	39378476	+	14.55	promoter-TSS (NM_028123)	SINE
chr6	83913652	83914060	+	14.5367	promoter-TSS (NM_008717)	SINE
chr17	29031158	29031510	+	14.5333	Intergenic	SINE
chr16	17892950	17893351	+	14.5	B2_Mm1t|SINE|B2	SINE
chr2	30419540	30420094	+	14.465	B2_Mm1a|SINE|B2	SINE
chr5	86066193	86066660	+	14.4033	promoter-TSS (NM_001345904)	SINE
chr5	144236759	144237150	+	14.4	B2_Mm2|SINE|B2	SINE
chr7	116192303	116192655	+	14.4	B2_Mm2|SINE|B2	SINE
chr4	108099591	108099943	+	14.4	intron (NM_011327, intron 5 of 15)	SINE
chr10	19591451	19591803	+	14.4	promoter-TSS (NM_010511)	Pol II
chr4	134854019	134854371	+	14.4	promoter-TSS (NM_001355501)	SINE
chr15	58940626	58940978	+	14.4	TTS (NM_001146180)	SINE
chr8	124565551	124565903	+	14.4	B2_Mm2|SINE|B2	SINE
chr13	55249210	55249562	+	14.4	B2_Mm1t|SINE|B2	SINE
chr8	46485651	46486003	+	14.4	intron (NM_007981, intron 1 of 20)	SINE
chr6	88904377	88904729	+	14.4	B2_Mm2|SINE|B2	SINE
chr14	30478894	30479246	+	14.4	promoter-TSS (NM_133761)	SINE
chr6	47395939	47396291	+	14.4	Intergenic	Intergenic
chr19	24265357	24265709	+	14.4	B2_Mm2|SINE|B2	SINE
chr11	32688787	32689139	+	14.4	intron (NM_001363353, intron 3 of 13)	SINE
chr2	34779977	34780329	+	14.4	intron (NM_001374669, intron 7 of 7)	SINE
chr6	83126844	83127196	+	14.4	B1_Mus2|SINE|Alu	SINE
chr3	30592560	30592912	+	14.4	ID_B1|SINE|B4	SINE
chr10	84727892	84728244	+	14.4	TTS (NM_027423)	SINE
chr1	180850974	180851326	+	14.4	promoter-TSS (NM_145943)	Pol II
chr3	152245595	152245947	+	14.4	B2_Mm1t|SINE|B2	SINE
chr1	72759485	72759837	+	14.4	B2_Mm2|SINE|B2	SINE
chr8	71610257	71610609	+	14.4	promoter-TSS (NM_146211)	SINE
chr1	131985540	131985892	+	14.4	B2_Mm1t|SINE|B2	SINE
chr14	34663297	34663649	+	14.4	B2_Mm1a|SINE|B2	SINE
chr3	122533518	122533870	+	14.4	B2_Mm2|SINE|B2	SINE
chr8	127143111	127143463	+	14.4	B2_Mm2|SINE|B2	SINE
chr14	59438430	59438782	+	14.4	B1_Mus1|SINE|Alu	SINE
chr19	12705417	12705769	+	14.4	B2_Mm1t|SINE|B2	SINE
chr19	4021869	4022221	+	14.4	B2_Mm2|SINE|B2	SINE
chr11	69624354	69624706	+	14.4	TTS (NM_001356468)	SINE
chr19	12603644	12603996	+	14.4	MLT2F|LTR|ERVL	LTR
chr2	122348416	122348768	+	14.4	TTS (NM_001099297)	Pol II
chr14	76836249	76836601	+	14.4	Intergenic	SINE
chr15	12203359	12203711	+	14.4	B2_Mm2|SINE|B2	SINE
chr11	75905343	75905695	+	14.35	B3|SINE|B2	SINE
chr7	126693251	126693587	+	14.3	B3|SINE|B2	SINE
chr18	77130227	77130582	+	14.3	B1_Mur3|SINE|Alu	SINE
chr10	91142389	91142753	+	14.3	Intergenic	SINE
chr6	72380670	72381228	+	14.3	promoter-TSS (NM_001080742)	SINE
chr9	108345183	108345519	+	14.3	Intergenic	SINE
chr17	28408477	28408842	+	14.3	(CAAAA)n|Simple_repeat|Simple_repeat	SINE
chr13	100544810	100545162	+	14.3	B2_Mm1a|SINE|B2	SINE
chr19	45396147	45396592	+	14.3	B2_Mm1a|SINE|B2	SINE
chr3	157925576	157925935	+	14.25	promoter-TSS (NM_145953)	SINE
chr5	121215816	121216174	+	14.17	B2_Mm1a|SINE|B2	SINE
chr1	139558477	139558847	+	14.165	B2_Mm2|SINE|B2	SINE
chr17	24458323	24458685	+	14.15	B2_Mm2|SINE|B2	SINE
chr1	36334582	36334994	+	14.15	TTS (NM_172652)	SINE
chr13	51846478	51846903	+	14.15	promoter-TSS (NM_011817)	Pol II
chr15	98568239	98568714	+	14.1	promoter-TSS (NM_009833)	SINE
chr13	23581402	23581764	+	14.1	promoter-TSS (NM_175654)	Pol II
chr5	117995976	117996343	+	14.08	intron (NM_001346588, intron 9 of 11)	SINE
chr4	149293722	149294266	+	14.08	B2_Mm1a|SINE|B2	SINE
chr7	19933621	19934134	+	14.075	B2_Mm1a|SINE|B2	SINE
chrX	94213505	94213868	+	14.05	B2_Mm2|SINE|B2	SINE
chr14	61359592	61360017	+	14.0125	B2_Mm2|SINE|B2	SINE
chr14	25591097	25591449	+	14	TTS (NR_033492)	SINE
chr9	78022882	78023234	+	14	B2_Mm1t|SINE|B2	SINE
chr15	31408020	31408372	+	14	B2_Mm2|SINE|B2	SINE
chr5	120533507	120533859	+	14	TTS (NM_145853)	SINE
chr4	49481180	49481532	+	14	B1_Mus1|SINE|Alu	SINE
chr8	105759614	105759966	+	14	B2_Mm2|SINE|B2	SINE
chr7	30965051	30965403	+	14	B2_Mm2|SINE|B2	SINE
chr7	80926449	80926801	+	14	RSINE1|SINE|B4	SINE
chr15	89478747	89479099	+	14	B2_Mm2|SINE|B2	SINE
chr11	59300972	59301324	+	14	B2_Mm2|SINE|B2	SINE
chr1	136955355	136955707	+	14	B1_Mus2|SINE|Alu	SINE
chr7	19019830	19020182	+	14	B1_Mus2|SINE|Alu	SINE
chr1	165634490	165634842	+	14	promoter-TSS (NM_001347128)	Pol II
chr7	35086115	35086467	+	14	Intergenic	SINE
chr9	70666856	70667208	+	14	Intergenic	SINE
chr9	108255656	108256008	+	14	B1_Mur1|SINE|Alu	SINE
chr13	23808971	23809323	+	14	intron (NM_001377113, intron 1 of 11)	SINE
chr14	66032428	66032780	+	14	intron (NM_009618, intron 18 of 20)	SINE
chr11	43625254	43625606	+	14	Intergenic	SINE
chr6	136805099	136805451	+	14	promoter-TSS (NM_175652)	SINE
chr13	4060450	4060802	+	14	B3|SINE|B2	SINE
chr13	8997051	8997403	+	14	B2_Mm1t|SINE|B2	SINE
chr16	18298210	18298562	+	14	B1_Mus1|SINE|Alu	SINE
chr18	14784771	14785123	+	14	intron (NM_001369357, intron 1 of 14)	SINE
chr10	80339273	80339625	+	14	TTS (NM_001285435)	SINE
chr13	21506140	21506492	+	14	intron (NR_026798, intron 1 of 1)	Pol II
chr11	74846533	74846885	+	14	TTS (NM_010813)	SINE
chr10	62774680	62775032	+	14	intron (NM_026201, intron 8 of 24)	SINE
chr5	110286722	110287074	+	14	promoter-TSS (NM_008993)	SINE
chr9	123497023	123497375	+	14	B2_Mm2|SINE|B2	SINE
chr3	116921325	116921677	+	14	intron (NM_023245, intron 7 of 7)	SINE
chr15	57709939	57710322	+	14	B2_Mm1a|SINE|B2	SINE
chr11	120991290	120991682	+	13.9733	promoter-TSS (NM_139059)	SINE
chr11	58227960	58228312	+	13.95	B2_Mm2|SINE|B2	SINE
chr2	122621356	122621718	+	13.95	Intergenic	SINE
chr2	167687015	167687407	+	13.95	RSINE1|SINE|B4	SINE
chr14	50785325	50785703	+	13.95	promoter-TSS (NM_001080949)	Pol II
chr3	95858303	95858655	+	13.9	Intergenic	SINE
chr8	34066583	34067054	+	13.88	B2_Mm1a|SINE|B2	SINE
chr8	111707838	111708347	+	13.85	B2_Mm2|SINE|B2	SINE
chr3	51380709	51381045	+	13.8	PB1D11|SINE|Alu	SINE
chr17	26272449	26272804	+	13.8	B2_Mm1t|SINE|B2	SINE
chr6	120697409	120697761	+	13.77	B2_Mm2|SINE|B2	SINE
chr18	77787480	77787854	+	13.7633	B2_Mm1t|SINE|B2	SINE
chr12	91588261	91588670	+	13.75	CpG	Intragenic
chr5	122671761	122672126	+	13.7267	B2_Mm1a|SINE|B2	SINE
chr7	127104396	127104832	+	13.7	B1F|SINE|Alu	SINE
chr11	70851028	70851380	+	13.7	B2_Mm2|SINE|B2	SINE
chr11	6277283	6277635	+	13.7	Intergenic	SINE
chr3	95299138	95299490	+	13.7	intron (NM_001379545, intron 12 of 13)	SINE
chr17	8311242	8311594	+	13.7	promoter-TSS (NR_073374)	SINE
chr15	81893681	81894033	+	13.7	intron (NM_080633, intron 2 of 17)	SINE
chr16	13762824	13763176	+	13.7	Intergenic	SINE
chr7	79409700	79410052	+	13.7	intron (NM_145946, intron 10 of 37)	SINE
chr9	61811954	61812306	+	13.7	Intergenic	SINE
chr6	148990099	148990451	+	13.7	3' UTR (NM_177192, exon 21 of 21)	SINE
chr7	43642243	43642595	+	13.7	RLTR28|LTR|ERVL	LTR
chrX	57841744	57842096	+	13.7	B2_Mm2|SINE|B2	SINE
chr4	106764939	106765291	+	13.7	intron (NM_025590, intron 3 of 15)	SINE
chr13	23544282	23544634	+	13.7	5' UTR (NM_013548, exon 1 of 1)	Pol II
chr19	4694495	4694847	+	13.7	B3A|SINE|B2	SINE
chr4	139765907	139766259	+	13.7	B1_Mus2|SINE|Alu	SINE
chr4	137945334	137945686	+	13.7	intron (NM_001369178, intron 7 of 16)	SINE
chr12	16845752	16846104	+	13.7	B3|SINE|B2	SINE
chr16	23115004	23115356	+	13.7	B2_Mm2|SINE|B2	SINE
chr11	80141024	80141376	+	13.7	B1_Mus1|SINE|Alu	SINE
chr5	114429900	114430252	+	13.7	TTS (NM_029956)	SINE
chr1	59212326	59212678	+	13.7	intron (NM_146109, intron 4 of 12)	SINE
chr11	86761496	86761848	+	13.7	B2_Mm2|SINE|B2	SINE
chr5	137580297	137580649	+	13.7	intron (NM_001359206, intron 11 of 18)	SINE
chr12	80951609	80951961	+	13.7	B2_Mm1t|SINE|B2	SINE
chr7	109546181	109546533	+	13.7	B2_Mm2|SINE|B2	SINE
chr2	122630321	122630673	+	13.7	promoter-TSS (NM_001033256)	LINE
chr2	34980444	34980796	+	13.7	B2_Mm1a|SINE|B2	SINE
chr7	84130182	84130534	+	13.7	intron (NM_133722, intron 1 of 2)	SINE
chr1	58418329	58418681	+	13.7	B1_Mus1|SINE|Alu	SINE
chr2	146429927	146430279	+	13.7	B2_Mm2|SINE|B2	SINE
chr7	141419527	141419879	+	13.7	B2_Mm2|SINE|B2	SINE
chr6	48079635	48079987	+	13.7	B2_Mm2|SINE|B2	SINE
chr11	76410549	76410901	+	13.7	B2_Mm2|SINE|B2	SINE
chr8	33977684	33978036	+	13.7	Intergenic	SINE
chr7	140774846	140775198	+	13.7	TTS (NM_021282)	SINE
chr18	67742976	67743328	+	13.7	B2_Mm2|SINE|B2	SINE
chr16	37652732	37653084	+	13.7	B1_Mur2|SINE|Alu	SINE
chr11	43621920	43622272	+	13.7	ID_B1|SINE|B4	SINE
chr6	122878668	122879020	+	13.7	B2_Mm2|SINE|B2	SINE
chr17	89450648	89451000	+	13.7	MIR|SINE|MIR	SINE
chr4	141732304	141732656	+	13.7	Intergenic	SINE
chr11	100490669	100491021	+	13.7	intron (NM_134037, intron 19 of 27)	SINE
chr2	154908333	154908685	+	13.7	B2_Mm2|SINE|B2	SINE
chr11	97866410	97866830	+	13.6767	B2_Mm2|SINE|B2	SINE
chr1	87928983	87929518	+	13.65	B2_Mm2|SINE|B2	SINE
chr9	107985968	107986577	+	13.64	promoter-TSS (NM_026597)	SINE
chr9	64049159	64049606	+	13.615	promoter-TSS (NR_040713)	SINE
chr19	37419786	37420138	+	13.55	B1_Mur4|SINE|Alu	SINE
chr3	108255814	108256386	+	13.55	promoter-TSS (NM_011967)	SINE
chr7	127839815	127840185	+	13.5467	B2_Mm2|SINE|B2	SINE
chr12	52595726	52596078	+	13.525	B2_Mm2|SINE|B2	SINE
chr4	21880202	21880792	+	13.515	B1_Mus2|SINE|Alu	SINE
chr2	164784751	164785200	+	13.5025	B1_Mur2|SINE|Alu	SINE
chr6	29346544	29346901	+	13.5	Intergenic	SINE
chr15	3524513	3524972	+	13.5	B2_Mm2|SINE|B2	SINE
chr13	23270224	23270681	+	13.4833	tRNA-Ile-ATA|tRNA|tRNA	tRNA
chr1	191411909	191412282	+	13.4825	Intergenic	SINE
chr11	86757381	86757752	+	13.4333	promoter-TSS (NM_001356393)	Pol II
chr7	4630860	4631261	+	13.415	promoter-TSS (NM_023440)	SINE
chr9	14345495	14345943	+	13.4	RLTR13C2|LTR|ERVK	LTR
chr17	23523011	23523429	+	13.33	ETnERV-int|LTR|ERVK	LTR
chr8	70672645	70673162	+	13.315	promoter-TSS (NM_001359042)	SINE
chr12	52724206	52724614	+	13.3125	intron (NM_198111, intron 1 of 13)	SINE
chr6	143640685	143641021	+	13.3	intron (NR_045732, intron 1 of 4)	Intragenic
chr6	40471200	40471536	+	13.3	promoter-TSS (NM_028358)	Pol II
chr12	70978182	70978534	+	13.3	B2_Mm2|SINE|B2	SINE
chr17	27593110	27593462	+	13.3	B2_Mm1t|SINE|B2	SINE
chr19	30128999	30129351	+	13.3	intron (NM_138595, intron 15 of 24)	SINE
chr14	64631393	64631745	+	13.3	B2_Mm2|SINE|B2	SINE
chr17	28233645	28233997	+	13.3	intron (NM_011145, intron 1 of 7)	SINE
chr6	23152491	23152843	+	13.3	B2_Mm2|SINE|B2	SINE
chr8	33698265	33698617	+	13.3	TTS (NM_010344)	SINE
chr12	15653899	15654251	+	13.3	B4|SINE|B4	SINE
chr14	55585510	55585862	+	13.3	promoter-TSS (NM_033146)	SINE
chr15	99891992	99892344	+	13.3	B3|SINE|B2	SINE
chr5	124540309	124540661	+	13.3	promoter-TSS (NM_019770)	SINE
chr13	14035030	14035382	+	13.3	B3|SINE|B2	SINE
chr9	71165516	71165868	+	13.3	B1_Mus2|SINE|Alu	SINE
chr12	65173022	65173374	+	13.3	promoter-TSS (NM_172578)	SINE
chr8	120642320	120642672	+	13.3	B2_Mm2|SINE|B2	SINE
chr19	45004387	45004739	+	13.3	TTS (NM_053164)	SINE
chr18	75022638	75022990	+	13.3	intron (NM_027727, intron 1 of 16)	SINE
chr11	58966141	58966493	+	13.3	B2_Mm1a|SINE|B2	SINE
chr19	5819733	5820085	+	13.3	B1_Mur4|SINE|Alu	SINE
chr1	170815827	170816179	+	13.3	B2_Mm2|SINE|B2	SINE
chr17	35994161	35994513	+	13.3	promoter-TSS (NR_015618)	LTR
chrX	38457538	38457890	+	13.3	B4|SINE|B4	SINE
chr4	141748218	141748570	+	13.3	B1_Mur3|SINE|Alu	SINE
chr15	103363302	103363654	+	13.3	B2_Mm1t|SINE|B2	SINE
chr13	100635419	100635771	+	13.3	B2_Mm1a|SINE|B2	SINE
chr18	9352751	9353103	+	13.3	B3|SINE|B2	SINE
chr16	37997129	37997481	+	13.3	B2_Mm2|SINE|B2	SINE
chr8	123377508	123377860	+	13.3	B2_Mm2|SINE|B2	SINE
chr10	77626507	77626859	+	13.3	intron (NM_019803, intron 1 of 5)	LINE
chr11	116213093	116213445	+	13.3	B2_Mm2|SINE|B2	SINE
chr9	58588522	58588874	+	13.3	B2_Mm2|SINE|B2	SINE
chr7	39517097	39517449	+	13.3	promoter-TSS (NM_001004139)	SINE
chr8	123582781	123583117	+	13.3	5S|rRNA|rRNA	5SRNA
chr8	94812794	94813168	+	13.265	TTS (NM_011332)	SINE
chr5	149140955	149141524	+	13.265	B2_Mm1a|SINE|B2	SINE
chr16	11157738	11158123	+	13.25	intron (NR_027502, intron 7 of 22)	SINE
chr12	12811799	12812207	+	13.2433	B2_Mm2|SINE|B2	SINE
chr6	86529527	86529916	+	13.2425	B2_Mm1t|SINE|B2	SINE
chr12	69167129	69167500	+	13.1667	Intergenic	SINE
chr10	70196552	70196904	+	13.1075	B2_Mm2|SINE|B2	SINE
chr16	78481714	78482066	+	13.1	Intergenic	SINE
chr7	29237448	29237811	+	13.1	promoter-TSS (NM_001357668)	SINE
chr5	124483898	124484281	+	13.065	B2_Mm2|SINE|B2	SINE
chr3	122269914	122270283	+	13.065	B2_Mm1t|SINE|B2	SINE
chr12	40255312	40255710	+	13.05	Intergenic	SINE
chr11	48999667	49000024	+	13	B2_Mm1t|SINE|B2	SINE
chr18	21271009	21271450	+	13	B3|SINE|B2	SINE
chr8	22805819	22806171	+	12.95	promoter-TSS (NM_001122820)	SINE
chr8	35338497	35338849	+	12.9433	B2_Mm2|SINE|B2	SINE
chr2	154372864	154373250	+	12.94	promoter-TSS (NM_025876)	SINE
chr7	27453948	27454335	+	12.93	B3A|SINE|B2	SINE
chr4	132302975	132303385	+	12.93	exon (NM_001081651, exon 1 of 2)	Pol II
chr8	123957656	123958063	+	12.925	B2_Mm2|SINE|B2	SINE
chr7	46569225	46569577	+	12.9	intron (NM_013789, intron 9 of 10)	SINE
chr11	69541463	69541815	+	12.9	B2_Mm2|SINE|B2	SINE
chr2	119578361	119578713	+	12.9	PB1|SINE|Alu	SINE
chr11	117065400	117065752	+	12.9	Intergenic	SINE
chr10	128372061	128372413	+	12.9	B2_Mm2|SINE|B2	SINE
chr17	71635346	71635698	+	12.9	B2_Mm2|SINE|B2	SINE
chr18	66454020	66454372	+	12.9	Intergenic	SINE
chr18	53854275	53854627	+	12.9	Intergenic	SINE
chr2	31867958	31868310	+	12.9	B2_Mm2|SINE|B2	SINE
chr13	55418951	55419303	+	12.9	B2_Mm1a|SINE|B2	SINE
chr2	163403591	163403943	+	12.9	B2_Mm2|SINE|B2	SINE
chr1	153066245	153066597	+	12.9	B2_Mm2|SINE|B2	SINE
chr1	191957687	191958039	+	12.9	B1_Mus1|SINE|Alu	SINE
chr3	129623685	129624037	+	12.9	B2_Mm2|SINE|B2	SINE
chr14	55440985	55441337	+	12.9	B2_Mm1a|SINE|B2	SINE
chr8	25601052	25601404	+	12.9	promoter-TSS (NM_001308481)	SINE
chr14	34340245	34340597	+	12.9	B1F|SINE|Alu	SINE
chr5	125484187	125484539	+	12.9	B2_Mm1a|SINE|B2	SINE
chr6	149059782	149060134	+	12.9	B2_Mm2|SINE|B2	SINE
chr8	111598000	111598352	+	12.9	B2_Mm2|SINE|B2	SINE
chr6	128597207	128597559	+	12.9	Intergenic	Intergenic
chr1	191663825	191664177	+	12.9	B2_Mm1t|SINE|B2	SINE
chr11	116306770	116307122	+	12.9	promoter-TSS (NM_001378961)	SINE
chr10	91128440	91128792	+	12.9	B2_Mm2|SINE|B2	SINE
chr11	72677020	72677372	+	12.9	B2_Mm2|SINE|B2	SINE
chr15	8089334	8089686	+	12.9	B2_Mm2|SINE|B2	SINE
chr8	123224055	123224407	+	12.9	promoter-TSS (NM_194446)	Pol II
chr9	36793586	36793938	+	12.9	B3A|SINE|B2	SINE
chr8	117407358	117407710	+	12.9	B2_Mm2|SINE|B2	SINE
chr4	126986858	126987210	+	12.9	B2_Mm2|SINE|B2	SINE
chr13	23766865	23767217	+	12.9	B4|SINE|B4	SINE
chr8	105556642	105556994	+	12.9	B2_Mm2|SINE|B2	SINE
chr5	74599933	74600285	+	12.9	B2_Mm1t|SINE|B2	SINE
chr19	3650846	3651198	+	12.9	B2_Mm1a|SINE|B2	SINE
chr16	14162220	14162572	+	12.9	promoter-TSS (NM_001285504)	SINE
chr15	75465602	75465954	+	12.9	B2_Mm2|SINE|B2	SINE
chr4	117319235	117319587	+	12.9	B2_Mm2|SINE|B2	SINE
chr19	4836035	4836387	+	12.9	intron (NM_016892, intron 2 of 7)	Intragenic
chr15	77860286	77860638	+	12.9	Intergenic	SINE
chr2	127008105	127008457	+	12.9	promoter-TSS (NM_175550)	SINE
chr7	100593428	100593780	+	12.9	B2_Mm1t|SINE|B2	SINE
chr4	41124978	41125562	+	12.9	promoter-TSS (NM_139236)	SINE
chr9	40631688	40632132	+	12.865	Intergenic	SINE
chr15	81036953	81037321	+	12.85	intron (NM_001082536, intron 3 of 13)	SINE
chr9	107664253	107664679	+	12.85	B2_Mm2|SINE|B2	SINE
chr12	69734024	69734376	+	12.8	B2_Mm2|SINE|B2	SINE
chr9	78164749	78165117	+	12.8	intron (NM_001163780, intron 12 of 13)	Pol II
chr1	75178968	75179343	+	12.8	B2_Mm2|SINE|B2	SINE
chr11	115521524	115521883	+	12.8	B2_Mm1a|SINE|B2	SINE
chr13	21362556	21362951	+	12.76	promoter-TSS (NM_016684)	Pol II
chr13	98926947	98927307	+	12.7533	promoter-TSS (NM_178716)	SINE
chr2	24914794	24915197	+	12.7333	intron (NM_001012518, intron 1 of 26)	SINE
chr8	80997390	80997844	+	12.73	B2_Mm1a|SINE|B2	SINE
chr14	65143970	65144341	+	12.7	B2_Mm2|SINE|B2	SINE
chr3	95333147	95333587	+	12.7	B2_Mm2|SINE|B2	SINE
chr18	3839995	3840353	+	12.7	Intergenic	SINE
chr7	134022316	134022688	+	12.65	ID_B1|SINE|B4	SINE
chr8	47008484	47008866	+	12.65	intron (NM_177304, intron 1 of 7)	SINE
chr11	60880896	60881310	+	12.6	B2_Mm2|SINE|B2	SINE
chr18	9957568	9957920	+	12.6	promoter-TSS (NM_153552)	SINE
chr1	63138826	63139193	+	12.6	B1_Mus1|SINE|Alu	SINE
chr12	25021151	25021577	+	12.522	B2_Mm1a|SINE|B2	SINE
chr17	33824222	33824762	+	12.5	promoter-TSS (NM_023202)	Pol II
chr9	64765212	64765564	+	12.5	B3|SINE|B2	SINE
chr15	58092854	58093206	+	12.5	B2_Mm2|SINE|B2	SINE
chr9	65216477	65216829	+	12.5	L1M4b|LINE|L1	LINE
chr11	69758358	69758710	+	12.5	promoter-TSS (NM_001291068)	Pol II
chr11	101566608	101566960	+	12.5	intron (NM_008676, intron 10 of 23)	SINE
chr6	70823357	70823709	+	12.5	B2_Mm1a|SINE|B2	SINE
chr7	141521120	141521472	+	12.5	intron (NM_001369352, intron 8 of 12)	SINE
chr4	34794047	34794399	+	12.5	B1_Mur3|SINE|Alu	SINE
chr9	90108314	90108666	+	12.5	PB1|SINE|Alu	SINE
chr12	80930475	80930827	+	12.5	MTE2b|LTR|ERVL-MaLR	LTR
chr10	44326192	44326544	+	12.5	B2_Mm2|SINE|B2	SINE
chr7	35350174	35350526	+	12.5	ID_B1|SINE|B4	SINE
chr2	10125474	10125826	+	12.5	B2_Mm2|SINE|B2	SINE
chr10	62599028	62599380	+	12.5	intron (NM_019553, intron 1 of 14)	SINE
chr10	89458845	89459197	+	12.5	intron (NM_001385711, intron 8 of 9)	SINE
chr17	33093490	33093842	+	12.5	B3|SINE|B2	SINE
chr16	23339241	23339593	+	12.5	B2_Mm2|SINE|B2	SINE
chr4	135335254	135335606	+	12.5	B1_Mus1|SINE|Alu	SINE
chr18	64910096	64910448	+	12.5	B2_Mm2|SINE|B2	SINE
chr6	140532570	140532922	+	12.5	intron (NM_144920, intron 7 of 30)	SINE
chr2	164446168	164446520	+	12.5	Intergenic	SINE
chr17	56268734	56269086	+	12.5	TTS (NM_174989)	SINE
chr14	34745226	34745578	+	12.5	intron (NM_001004436, intron 18 of 18)	SINE
chr8	94652208	94652560	+	12.5	B2_Mm1a|SINE|B2	SINE
chr19	55112817	55113169	+	12.5	(GA)n|Simple_repeat|Simple_repeat	SINE
chr3	81972063	81972415	+	12.5	B2_Mm2|SINE|B2	SINE
chr9	96717316	96717668	+	12.5	B2_Mm2|SINE|B2	SINE
chr1	171057309	171057661	+	12.5	intron (NM_001356511, intron 3 of 4)	SINE
chr19	7242946	7243298	+	12.5	B2_Mm2|SINE|B2	SINE
chr3	19447721	19448073	+	12.5	Intergenic	SINE
chr9	108136173	108136525	+	12.5	promoter-TSS (NR_126077)	SINE
chr6	88036932	88037284	+	12.5	B2_Mm2|SINE|B2	SINE
chr19	36836990	36837342	+	12.5	B2_Mm2|SINE|B2	SINE
chr11	3560334	3560686	+	12.5	B1_Mus2|SINE|Alu	SINE
chr12	85752219	85752571	+	12.5	B1_Mus1|SINE|Alu	SINE
chr2	57152263	57152615	+	12.5	B2_Mm2|SINE|B2	SINE
chr10	75427805	75428157	+	12.5	B2_Mm2|SINE|B2	SINE
chr6	6063243	6063595	+	12.5	B2_Mm2|SINE|B2	SINE
chr1	171281027	171281379	+	12.5	promoter-TSS (NM_008911)	Pol II
chr10	95857940	95858292	+	12.5	ID_B1|SINE|B4	SINE
chr6	35272818	35273170	+	12.5	B2_Mm2|SINE|B2	SINE
chr4	116056803	116057155	+	12.5	B2_Mm2|SINE|B2	SINE
chr9	78517286	78517638	+	12.5	B2_Mm1t|SINE|B2	SINE
chr11	116170320	116170672	+	12.5	B2_Mm1a|SINE|B2	SINE
chr11	107616075	107616427	+	12.5	PB1D10|SINE|Alu	SINE
chr2	165920987	165921339	+	12.5	B2_Mm2|SINE|B2	SINE
chr1	165583583	165583935	+	12.5	Intergenic	Intergenic
chr5	149158585	149158937	+	12.5	B2_Mm2|SINE|B2	SINE
chr7	99475247	99475818	+	12.45	B2_Mm1t|SINE|B2	SINE
chr2	30242153	30242691	+	12.435	B1_Mus1|SINE|Alu	SINE
chr13	64291271	64291623	+	12.405	3' UTR (NM_025370, exon 6 of 6)	SINE
chr9	22307932	22308334	+	12.38	promoter-TSS (NM_145612)	SINE
chr17	84864324	84864685	+	12.315	B2_Mm2|SINE|B2	SINE
chr17	74330797	74331188	+	12.3	B3|SINE|B2	SINE
chr2	126781496	126781925	+	12.2975	B2_Mm1t|SINE|B2	SINE
chr5	124156567	124157008	+	12.295	B2_Mm2|SINE|B2	SINE
chr1	58800682	58801049	+	12.27	L1M1|LINE|L1	LINE
chr10	116944157	116944509	+	12.25	B2_Mm2|SINE|B2	SINE
chr13	24826215	24826567	+	12.25	intron (NM_025790, intron 1 of 2)	SINE
chr14	120773005	120773357	+	12.25	RMER16-int|LTR|ERVK	LTR
chr13	113789776	113790341	+	12.25	B2_Mm1t|SINE|B2	SINE
chr9	64341367	64341818	+	12.2333	promoter-TSS (NM_001177784)	SINE
chr14	51106403	51106739	+	12.2	TTS (NM_021472)	SINE
chr5	145203238	145203643	+	12.18	Intergenic	SINE
chr11	69696408	69696939	+	12.18	promoter-TSS (NM_001159503)	SINE
chr2	69910752	69911200	+	12.115	B2_Mm2|SINE|B2	SINE
chr3	152216280	152216632	+	12.1	B1_Mus1|SINE|Alu	SINE
chr14	45416021	45416373	+	12.1	B3|SINE|B2	SINE
chr4	11015721	11016073	+	12.1	Intergenic	SINE
chr16	23061071	23061423	+	12.1	intron (NM_023125, intron 2 of 10)	SINE
chr15	102442627	102442979	+	12.1	Intergenic	SINE
chr14	31018118	31018470	+	12.1	promoter-TSS (NM_001081251)	SINE
chr2	109750619	109750971	+	12.1	Intergenic	SINE
chr11	28684050	28684402	+	12.1	B1_Mus2|SINE|Alu	SINE
chr2	58557838	58558190	+	12.1	intron (NM_001110204, intron 1 of 12)	SINE
chr15	102396492	102396844	+	12.1	B1_Mus2|SINE|Alu	SINE
chr3	96534885	96535237	+	12.1	MYSERV16_I-int|LTR|ERVK	LTR
chr7	88279405	88279757	+	12.1	RMER10B|LTR|ERVL	LTR
chr6	55191951	55192303	+	12.1	B2_Mm2|SINE|B2	SINE
chr4	135266228	135266580	+	12.1	B3|SINE|B2	SINE
chr14	8094614	8094966	+	12.1	B1_Mus2|SINE|Alu	SINE
chr15	93268381	93268733	+	12.1	B2_Mm1a|SINE|B2	SINE
chr6	83113925	83114277	+	12.1	(TGAG)n|Simple_repeat|Simple_repeat	SINE
chr3	97230563	97230915	+	12.1	B2_Mm2|SINE|B2	SINE
chr9	70023873	70024225	+	12.1	B2_Mm1a|SINE|B2	SINE
chr5	148746863	148747215	+	12.1	RLTR44D|LTR|ERVK	LTR
chr7	143501155	143501507	+	12.1	TTS (NM_009434)	SINE
chr6	124924931	124925283	+	12.1	B3A|SINE|B2	SINE
chr3	51227930	51228282	+	12.1	B1_Mus1|SINE|Alu	SINE
chr9	100508114	100508466	+	12.1	B2_Mm2|SINE|B2	SINE
chr17	26252650	26253002	+	12.1	promoter-TSS (NM_028190)	Pol II
chr10	18065604	18065956	+	12.1	B2_Mm1t|SINE|B2	SINE
chr3	86070854	86071206	+	12.1	PB1D10|SINE|Alu	SINE
chr7	45554082	45554434	+	12.1	promoter-TSS (NM_025330)	LTR
chrX	60330906	60331258	+	12.1	B2_Mm2|SINE|B2	SINE
chr8	123899807	123900159	+	12.1	PB1|SINE|Alu	SINE
chr2	104702206	104702558	+	12.1	B1_Mur4|SINE|Alu	SINE
chr1	174771900	174772252	+	12.1	intron (NM_019445, intron 15 of 17)	Pol II
chr2	164458444	164458796	+	12.1	MIRc|SINE|MIR	SINE
chr2	156868252	156868604	+	12.1	B2_Mm2|SINE|B2	SINE
chr11	11928268	11928620	+	12.1	Intergenic	SINE
chr14	61654902	61655254	+	12.1	RSINE1|SINE|B4	SINE
chr18	60784519	60784871	+	12.1	B2_Mm1t|SINE|B2	SINE
chr17	46727371	46727723	+	12.1	intron (NM_001364890, intron 1 of 5)	SINE
chr4	139336312	139336664	+	12.1	B2_Mm1t|SINE|B2	SINE
chr16	31422680	31423032	+	12.1	intron (NM_175177, intron 1 of 6)	SINE
chr9	87021609	87021961	+	12.098	promoter-TSS (NM_024195)	Pol II
chr15	99800706	99801120	+	12.0733	B2_Mm2|SINE|B2	SINE
chrX	13069719	13070161	+	12.0667	B2_Mm2|SINE|B2	SINE
chr11	79995813	79996182	+	12.0667	B2_Mm1a|SINE|B2	SINE
chr14	50904733	50905172	+	12.06	Intergenic	SINE
chr6	120568120	120568531	+	12.05	B2_Mm2|SINE|B2	SINE
chr5	134636782	134637336	+	12.05	B2_Mm1a|SINE|B2	SINE
chr11	23332140	23332492	+	12.05	intron (NM_001190401, intron 2 of 79)	SINE
chr4	89525471	89525932	+	12.05	Intergenic	SINE
chr10	128332618	128333131	+	12.0133	B2_Mm2|SINE|B2	SINE
chr11	77967249	77967605	+	11.9	intron (NM_001291225, intron 4 of 15)	SINE
chr7	127718390	127718780	+	11.8667	TTS (NM_001301283)	SINE
chr1	131911775	131912127	+	11.8	intron (NM_175294, intron 1 of 6)	SINE
chr8	105229033	105229385	+	11.8	B2_Mm2|SINE|B2	SINE
chr12	99366555	99366907	+	11.8	MLT1A|LTR|ERVL-MaLR	LTR
chr9	113788051	113788403	+	11.8	B2_Mm2|SINE|B2	SINE
chr8	94550354	94550706	+	11.8	B2_Mm1t|SINE|B2	SINE
chr4	117120259	117120611	+	11.8	3' UTR (NM_001384196, exon 8 of 8)	Pol II
chr11	76854146	76854498	+	11.8	B2_Mm2|SINE|B2	SINE
chr17	34855122	34855474	+	11.8	intron (NM_138580, intron 10 of 10)	SINE
chr5	87028181	87028533	+	11.8	Intergenic	SINE
chr10	116575903	116576255	+	11.8	intron (NM_001359251, intron 1 of 16)	SINE
chr9	64281292	64281644	+	11.8	promoter-TSS (NM_001324558)	SINE
chr5	123736947	123737299	+	11.8	B1_Mus2|SINE|Alu	SINE
chr5	122466154	122466506	+	11.8	intron (NR_027838, intron 10 of 20)	SINE
chr1	180957308	180957660	+	11.8	B2_Mm2|SINE|B2	SINE
chr12	110830437	110830789	+	11.8	B2_Mm1t|SINE|B2	SINE
chr11	106842505	106842857	+	11.8	B2_Mm2|SINE|B2	SINE
chr6	29609705	29610057	+	11.8	promoter-TSS (NM_001347079)	Pol II
chr10	63325227	63325579	+	11.8	B2_Mm1t|SINE|B2	SINE
chr7	6242122	6242474	+	11.8	B3|SINE|B2	SINE
chr4	149082685	149083037	+	11.8	B2_Mm2|SINE|B2	SINE
chr6	119406155	119406507	+	11.8	B4A|SINE|B4	SINE
chr1	170885146	170885498	+	11.8	non-coding (NR_151477, exon 1 of 5)	Pol II
chr11	106928323	106928675	+	11.8	B2_Mm2|SINE|B2	SINE
chr1	87213680	87214032	+	11.8	promoter-TSS (NM_001039169)	Pol II
chr13	21453567	21453919	+	11.8	promoter-TSS (NM_001013786)	Pol II
chr19	43795061	43795413	+	11.8	B2_Mm1t|SINE|B2	SINE
chr14	76122686	76123038	+	11.8	intron (NM_013745, intron 5 of 9)	Intragenic
chr2	32704389	32704741	+	11.8	B1_Mus2|SINE|Alu	SINE
chr3	84238915	84239267	+	11.8	B2_Mm2|SINE|B2	SINE
chr11	16749735	16750087	+	11.8	B2_Mm1a|SINE|B2	SINE
chr12	70219825	70220177	+	11.8	B2_Mm1t|SINE|B2	SINE
chr10	128432696	128433048	+	11.8	B1_Mur3|SINE|Alu	SINE
chr11	58323272	58323624	+	11.8	promoter-TSS (NM_001256519)	Pol II
chr1	191582013	191582365	+	11.8	B2_Mm2|SINE|B2	SINE
chr16	13689485	13689837	+	11.8	B1_Mm|SINE|Alu	SINE
chr3	98294908	98295260	+	11.8	intron (NM_008256, intron 2 of 9)	SINE
chr1	84879874	84880226	+	11.8	B2_Mm2|SINE|B2	SINE
chr2	168127441	168127793	+	11.8	B2_Mm1t|SINE|B2	SINE
chr8	33901919	33902271	+	11.8	B2_Mm2|SINE|B2	SINE
chr4	11146247	11146599	+	11.8	MIRc|SINE|MIR	SINE
chr7	35253263	35253615	+	11.8	B2_Mm2|SINE|B2	SINE
chr6	50734574	50734926	+	11.8	B1_Mus1|SINE|Alu	SINE
chr7	28842747	28843099	+	11.8	B2_Mm1a|SINE|B2	SINE
chr8	33673365	33673717	+	11.8	intron (NM_010344, intron 4 of 12)	SINE
chr11	69252659	69253011	+	11.8	B2_Mm2|SINE|B2	SINE
chr18	36645438	36645790	+	11.8	intron (NM_175375, intron 27 of 33)	SINE
chr3	19894639	19894991	+	11.8	promoter-TSS (NR_027985)	Pol II
chr18	64484216	64484568	+	11.8	intron (NM_007998, intron 1 of 10)	SINE
chr12	84312288	84312640	+	11.8	intron (NM_029880, intron 9 of 9)	SINE
chr9	22150932	22151284	+	11.8	RLTR13D3|LTR|ERVK	LTR
chr11	61582254	61582606	+	11.8	B2_Mm1a|SINE|B2	SINE
chr7	46828452	46828804	+	11.8	B2_Mm1t|SINE|B2	SINE
chr2	24890128	24890480	+	11.8	MTE2a|LTR|ERVL-MaLR	LTR
chr4	130695545	130695897	+	11.8	B2_Mm2|SINE|B2	SINE
chr2	119615849	119616240	+	11.8	intron (NM_001042653, intron 2 of 5)	SINE
chr2	73312982	73313345	+	11.8	promoter-TSS (NM_025854)	SINE
chr4	123298868	123299277	+	11.78	TTS (NM_130881)	SINE
chr4	43891500	43891936	+	11.75	B2_Mm1a|SINE|B2	SINE
chr11	97967068	97967423	+	11.715	intron (NM_001163608, intron 2 of 13)	Intragenic
chr4	127076693	127077196	+	11.7	promoter-TSS (NM_001285887)	SINE
chr19	32531398	32531828	+	11.7	B2_Mm2|SINE|B2	SINE
chr1	191956668	191957004	+	11.7	Intergenic	SINE
chr4	134187338	134187674	+	11.7	promoter-TSS (NM_144527)	SINE
chr16	52388881	52389360	+	11.7	intron (NM_009655, intron 1 of 15)	SINE
chr6	146539002	146539358	+	11.63	Intergenic	SINE
chr17	65773528	65773906	+	11.63	promoter-TSS (NM_133685)	SINE
chr3	65989502	65989880	+	11.63	B2_Mm2|SINE|B2	SINE
chr1	165658567	165658976	+	11.63	ID_B1|SINE|B4	SINE
chr5	112325782	112326145	+	11.6	promoter-TSS (NM_018783)	SINE
chr14	21505830	21506301	+	11.52	intron (NM_017479, intron 1 of 16)	SINE
chr11	79962192	79962546	+	11.5167	promoter-TSS (NM_144826)	Pol II
chr5	125475353	125475772	+	11.51	promoter-TSS (NM_030210)	Pol II
chr4	8685643	8686016	+	11.5067	B2_Mm2|SINE|B2	SINE
chr11	87069739	87070091	+	11.5	MTD|LTR|ERVL-MaLR	LTR
chr8	84820375	84820735	+	11.49	intron (NR_033145, intron 1 of 1)	SINE
chr14	54904078	54904480	+	11.465	B2_Mm2|SINE|B2	SINE
chr1	132429902	132430260	+	11.45	B2_Mm2|SINE|B2	SINE
chr17	80225165	80225531	+	11.45	intron (NM_001355458, intron 1 of 2)	SINE
chr16	17271225	17271587	+	11.45	Intergenic	SINE
chr4	132399657	132400158	+	11.43	intron (NM_175306, intron 2 of 13)	SINE
chr2	30059758	30060110	+	11.4	B1_Mus1|SINE|Alu	SINE
chr17	24213291	24213643	+	11.4	PB1D7|SINE|Alu	SINE
chr7	12955672	12956024	+	11.4	intron (NR_166501, intron 1 of 1)	SINE
chr2	144370583	144370935	+	11.4	Tigger5b|DNA|TcMar-Tigger	SINE
chr5	36533182	36533534	+	11.4	B2_Mm2|SINE|B2	SINE
chr1	182191278	182191630	+	11.4	L1M2|LINE|L1	LINE
chr5	92269961	92270313	+	11.4	B2_Mm2|SINE|B2	SINE
chr1	133499920	133500272	+	11.4	ID4_|SINE|ID	SINE
chr7	45992785	45993137	+	11.4	intron (NM_018795, intron 19 of 30)	SINE
chr2	122243882	122244234	+	11.4	intron (NM_146126, intron 1 of 8)	SINE
chr11	4702760	4703112	+	11.4	B2_Mm1a|SINE|B2	SINE
chrX	20666222	20666574	+	11.4	B1F2|SINE|Alu	SINE
chr13	73823771	73824123	+	11.4	intron (NM_001347535, intron 6 of 8)	SINE
chr5	149136020	149136372	+	11.4	B2_Mm2|SINE|B2	SINE
chr4	140738514	140738866	+	11.4	B2_Mm1t|SINE|B2	SINE
chr14	57863606	57863958	+	11.4	B2_Mm2|SINE|B2	SINE
chr8	110878294	110878646	+	11.4	intron (NM_001310607, intron 13 of 18)	SINE
chr13	55230831	55231183	+	11.4	intron (NM_008739, intron 2 of 22)	SINE
chr3	79625228	79625580	+	11.4	B1_Mus1|SINE|Alu	SINE
chrX	136060409	136060761	+	11.4	B2_Mm2|SINE|B2	SINE
chr9	57312366	57312718	+	11.4	B2_Mm2|SINE|B2	SINE
chr3	121294381	121294733	+	11.4	B2_Mm2|SINE|B2	SINE
chr5	129844764	129845116	+	11.4	intron (NM_009838, intron 10 of 12)	SINE
chr17	83846737	83847089	+	11.4	promoter-TSS (NM_025325)	Pol II
chr2	32389619	32389971	+	11.4	B2_Mm2|SINE|B2	SINE
chr7	45125030	45125382	+	11.4	promoter-TSS (NM_013725)	SINE
chr10	54065737	54066089	+	11.4	B2_Mm2|SINE|B2	SINE
chr11	23310729	23311081	+	11.4	B2_Mm2|SINE|B2	SINE
chr4	86847184	86847536	+	11.4	intron (NM_184088, intron 30 of 31)	SINE
chrX	7761253	7761605	+	11.4	B2_Mm1a|SINE|B2	SINE
chr9	21919098	21919505	+	11.3867	B2_Mm2|SINE|B2	SINE
chr16	4474104	4474563	+	11.3867	B2_Mm1a|SINE|B2	SINE
chr2	118256862	118257214	+	11.385	promoter-TSS (NM_001374672)	SINE
chr4	138360442	138360819	+	11.38	B2_Mm2|SINE|B2	SINE
chr4	136101800	136102152	+	11.38	MLTR14|LTR|ERV1	LTR
chr7	132858188	132858540	+	11.365	promoter-TSS (NM_198017)	SINE
chr10	59951306	59951851	+	11.3	CpG-1075	Pol II
chr2	126874787	126875166	+	11.3	B2_Mm1a|SINE|B2	SINE
chr9	78191867	78192305	+	11.28	(TG)n|Simple_repeat|Simple_repeat	Pol II
chr5	92134728	92135269	+	11.2567	B2_Mm2|SINE|B2	SINE
[truncated: 1,215 more rows]

## Sheet: B, Pol III peaks_cerebellum
Supplementary Table S1B: Pol III peaks detected in the cerebellum of Polr3a KI/KI mice.
Chromosome	Start	End	Peak Score	Detailed Annotation	Type
chr3	90475710	90476137	28985.2	promoter-TSS (NM_026374)	tRNA
chr14	51064683	51065453	28174.2	Intergenic	tRNA
chr7	120835341	120835763	27955.4	tRNA-Leu-CTA|tRNA|tRNA	tRNA
chr2	57182187	57182662	23722.9	promoter-TSS (NR_040356)	tRNA
chr6	38533721	38534143	23673.3	promoter-TSS (NM_025363)	tRNA
chr6	86403676	86404098	22290.6	promoter-TSS (NM_001164078)	tRNA
chr11	107012650	107013072	22157.4	Intergenic	tRNA
chr11	97988770	97989198	22050.4	TTS (NR_152188)	tRNA
chr10	30810927	30811349	22002.7	Intergenic	tRNA
chr10	91181948	91182370	21676.6	tRNA-Asp-GAY|tRNA|tRNA	tRNA
chr11	69118642	69119064	21304.3	tRNA-Gly-GGY|tRNA|tRNA	tRNA
chr13	21710769	21711191	20683.9	Intergenic	tRNA
chr15	57975844	57976266	20536.1	tRNA-Met_|tRNA|tRNA	tRNA
chr1	171036886	171037308	20280.4	tRNA-Asp-GAY|tRNA|tRNA	tRNA
chr11	48818330	48818752	20260.2	Intergenic	tRNA
chr11	48853405	48853829	19985.3	Intergenic	tRNA
chr1	165642132	165642554	19912.5	Intergenic	tRNA
chr1	171102837	171103245	18816.5	Intergenic	tRNA
chr13	23516990	23517412	18607.2	Intergenic	tRNA
chr14	51089286	51089708	18535.8	tRNA-Tyr-TAC|tRNA|tRNA	tRNA
chr1	34434682	34435104	18108.9	Intergenic	tRNA
chr13	21200009	21200431	17907.2	tRNA-Leu-TTG|tRNA|tRNA	tRNA
chr7	98815204	98815626	17903.6	tRNA-Pro-CCA|tRNA|tRNA	tRNA
chr6	128764005	128764427	17903.3	4.5SRNA|scRNA|scRNA	scRNA (rRNA)
chr11	58302032	58302464	17779.8	tRNA-Glu-GAG_|tRNA|tRNA	tRNA
chr3	96500843	96501305	17644.9	tRNA-Gly-GGA|tRNA|tRNA	tRNA
chr7	79466191	79466617	17135.5	promoter-TSS (NM_017462)	tRNA
chr13	23437968	23438390	16738.9	tRNA-Ile-ATT|tRNA|tRNA	tRNA
chr3	30601054	30601476	16720.4	promoter-TSS (NM_001289623)	tRNA
chr11	48856392	48856829	16689.5	Intergenic	tRNA
chr3	19628581	19629003	16594.4	tRNA-Tyr-TAC|tRNA|tRNA	tRNA
chr6	128802891	128803313	16582.2	4.5SRNA|scRNA|scRNA	scRNA (rRNA)
chr1	171044771	171045193	16562.1	Intergenic	tRNA
chr5	30887885	30888307	16547.4	promoter-TSS (NM_001374737)	tRNA
chr10	80248943	80249365	16531.8	promoter-TSS (NM_029272)	tRNA
chr11	61407765	61408187	15609.1	tRNA-Trp-TGG|tRNA|tRNA	tRNA
chr14	54517487	54517909	15566.8	promoter-TSS (NM_013768)	tRNA
chr2	122375385	122375807	15508.8	intron (NR_166176, intron 1 of 2)	LINE
chr13	21974817	21975239	15481.8	Intergenic	tRNA
chr6	47748288	47748710	15367.4	4.5SRNA|scRNA|scRNA	scRNA (rRNA)
chr13	21279475	21279897	14997.6	Intergenic	tRNA
chr13	21855809	21856217	14986.1	Intergenic	tRNA
chr11	69124402	69124875	14901.4	tRNA-Gln-CAG|tRNA|tRNA	tRNA
chr17	23546338	23546746	14594.6	tRNA-Pro-CCA|tRNA|tRNA	tRNA
chr14	51063671	51064093	14045.2	Intergenic	tRNA
chr13	23450410	23450832	13715.7	Intergenic	tRNA
chr6	128799312	128799734	13506.2	4.5SRNA|scRNA|scRNA	scRNA (rRNA)
chr13	21167941	21168363	13404.3	Intergenic	tRNA
chr17	23550127	23550549	13302	promoter-TSS (NR_126485)	tRNA
chr6	47778103	47778525	13132.1	4.5SRNA|scRNA|scRNA	scRNA (rRNA)
chr7	58399097	58399519	13023.1	Intergenic	tRNA
chr4	43492674	43493096	12982.3	promoter-TSS (NM_001037913)	RNAase P
chr13	23530210	23530632	12943.8	promoter-TSS (NM_153173)	tRNA
chr8	111062350	111062772	12603.8	tRNA-Gly-GGY|tRNA|tRNA	tRNA
chr14	76152551	76152973	12549.3	Intergenic	tRNA
chr1	171033810	171034232	12370.7	Intergenic	tRNA
chr11	97798751	97799173	12275.8	promoter-TSS (NM_010688)	tRNA
chr1	171111229	171111652	12274.5	Intergenic	tRNA
chr19	12011717	12012139	12057.6	Intergenic	tRNA
chr6	128843069	128843491	12041.1	Intergenic	scRNA (rRNA)
chr1	173390114	173390536	11739.8	Intergenic	tRNA
chr19	5038172	5038594	11739.3	promoter-TSS (NM_175383)	tRNA
chr2	18586914	18587336	11725	Intergenic	tRNA
chr11	48834264	48834686	11568.8	tRNA-Ala-GCG|tRNA|tRNA	tRNA
chr13	21275734	21276156	11316	Intergenic	tRNA
chr13	21169550	21169972	11303.2	Intergenic	tRNA
chr18	36801663	36802085	11282.2	non-coding (NR_027885, exon 1 of 1)	lncRNA
chr5	125404103	125404529	11274.7	tRNA-Ala-GCG|tRNA|tRNA	tRNA
chr13	23453298	23453720	11245.8	tRNA-Leu-CTG|tRNA|tRNA	tRNA
chr6	128760598	128761020	11116.2	Intergenic	scRNA (rRNA)
chr13	21161193	21161615	11037.8	Intergenic	SINE
chr19	12005833	12006255	10986.7	tRNA-Lys-AAA|tRNA|tRNA	tRNA
chr5	125405467	125405889	10961.9	tRNA-Asp-GAY|tRNA|tRNA	tRNA
chr13	21172134	21172556	10687.8	Intergenic	tRNA
chr17	25874877	25875299	10604	promoter-TSS (NM_026686)	LINE
chr10	12922441	12922863	10521.7	non-coding (NR_038027, exon 1 of 4)	tRNA
chr13	23446012	23446420	10447.7	Intergenic	tRNA
chr10	93452832	93453254	10433.2	promoter-TSS (NM_001313897)	tRNA
chr10	128458333	128458759	10408.2	promoter-TSS (NR_106183)	tRNA
chr17	83861751	83862173	10376.5	tRNA-Ile-ATA|tRNA|tRNA	tRNA
chr1	171037854	171038262	10317.5	tRNA-Gly-GGA|tRNA|tRNA	tRNA
chr2	27539671	27540093	10142.5	promoter-TSS (NR_166126)	LINE
chr11	97796866	97797288	9621.3	tRNA-Cys-TGY|tRNA|tRNA	tRNA
chr14	51090433	51090855	9512.15	promoter-TSS (NM_001161731)	tRNA
chr17	23547139	23547567	9456.75	Intergenic	tRNA
chr3	97157877	97158299	9455.45	promoter-TSS (NM_019800)	tRNA
chr13	23518831	23519253	9354.25	Intergenic	tRNA
chr7	35234646	35235068	8803.5	Intergenic	tRNA
chr6	128838239	128838666	8729.75	4.5SRNA|scRNA|scRNA	scRNA (rRNA)
chr19	3576082	3576504	8715.4	promoter-TSS (NM_001360430)	tRNA
chr9	123529278	123529709	8677.5	promoter-TSS (NM_030692)	tRNA
chr11	48823522	48823944	8659.25	tRNA-Val-GTY|tRNA|tRNA	tRNA
chr12	110845124	110845546	8584.8	Intergenic	tRNA
chr11	69110704	69111136	8574	TTS (NM_011065)	tRNa
chr13	22029009	22029431	8426.05	Intergenic	tRNA
chr13	21259572	21259994	8170.75	tRNA-Ala-GCY_|tRNA|tRNA	tRNA
chr13	21855166	21855588	8162	tRNA-Ile-ATT|tRNA|tRNA	tRNA
chr13	21222373	21222795	8045.6	Intergenic	tRNA
chr13	23436125	23436564	7992.9	tRNA-Lys-AAG|tRNA|tRNA	tRNA
chr11	62745867	62746289	7945.9	tRNA-Trp-TGG|tRNA|tRNA	tRNA
chr12	69361318	69361741	7890.85	CpG	srpRNA
chr13	23466866	23467288	7758.95	tRNA-Tyr-TAC|tRNA|tRNA	LINE
chr11	95859049	95859471	7446.65	CpG	tRNA
chrX	160765904	160766326	7442.3	tRNA-Val-GTA|tRNA|tRNA	tRNA
chr13	22022275	22022698	7438.7	tRNA-Ser-TCG|tRNA|tRNA	SINE
chr13	21940790	21941212	7398.15	Intergenic	tRNA
chr13	21233853	21234275	7390.2	tRNA-Ala-GCY_|tRNA|tRNA	tRNA
chr2	119046615	119047042	7357.6	promoter-TSS (NM_001362732)	tRNA
chr17	23548618	23549026	7351.1	tRNA-Arg-AGG|tRNA|tRNA	tRNA
chr8	94703791	94704268	7190.3	tRNA-Leu-CTG|tRNA|tRNA	tRNA
chr11	69062931	69063353	7063.35	Intergenic	tRNA
chr10	63429348	63429786	7061.3	promoter-TSS (NM_177612)	tRNA
chr14	79481482	79481904	7006.2	promoter-TSS (NM_018765)	tRNA
chr13	21254027	21254449	6703.45	tRNA-Ala-GCG|tRNA|tRNA	tRNA
chr7	28372793	28373215	6580.95	promoter-TSS (NM_138752)	tRNA
chr6	47781457	47781879	6488.1	HY3|scRNA|scRNA	scRNA
chr13	21326560	21326988	6014.15	tRNA-Met|tRNA|tRNA	tRNA
chr16	13437130	13437552	5984	tRNA-Thr-ACG|tRNA|tRNA	tRNA
chr13	21935352	21935774	5943.25	tRNA-Asp-GAY|tRNA|tRNA	tRNA
chr14	50807508	50807930	5924.35	promoter-TSS (NR_002142)	LTR
chr13	23526319	23526741	5886.35	non-coding (NR_167692, exon 2 of 2)	tRNA
chr13	23425524	23425946	5811.35	Intergenic	tRNA
chr12	70968941	70969368	5682.35	tRNA-Lys-AAG|tRNA|tRNA	tRNA
chr2	122377750	122378172	5550.65	intron (NR_166176, intron 1 of 2)	tRNA
chr9	78175128	78175550	5441.7	promoter-TSS (NR_040401)	LINE
chr8	121579096	121579518	5378.2	promoter-TSS (NM_133765)	tRNA
chr8	110998055	110998477	5340.95	promoter-TSS (NM_007916)	SINE
chr11	115412770	115413192	5143.45	TTS (NM_001347645)	tRNA
chr1	133033826	133034248	5142.35	Intergenic	tRNA
chr13	23463316	23463738	5108.55	intron (NM_013483, intron 3 of 7)	tRNA
chr6	47787947	47788369	5081.8	HY1|scRNA|scRNA	scRNA
chr9	64737839	64738261	5052.95	promoter-TSS (NM_017382)	tRNA
chr7	120918603	120919025	5029.9	tRNA-Arg-CGA_|tRNA|tRNA	tRNA
chr4	10873852	10874274	4955.85	promoter-TSS (NM_026005)	tRNA
chr13	23431231	23431653	4752	promoter-TSS (NR_015492)	Simple_repeat
chr12	69159011	69159800	4519.4	promoter-TSS (NM_009093)	srpRNA
chr1	74816620	74817042	4244.6	Intergenic	tRNA
chr13	22020998	22021423	4086.25	tRNA-Arg-CGY_|tRNA|tRNA	tRNA
chr5	65535451	65535873	3836.4	B2_Mm2|SINE|B2	SINE
chr13	21215307	21215736	3798.95	tRNA-Arg-CGG|tRNA|tRNA	tRNA
chr7	126643180	126643607	3652.3	B2_Mm2|SINE|B2	SINE
chr14	118089389	118089811	3593.75	Intergenic	tRNA
chr13	21322584	21323006	3572.8	Intergenic	tRNA
chr6	47978818	47979240	3561.8	tRNA-Cys-TGY|tRNA|tRNA	tRNA
chr6	47650640	47651062	3274.05	4.5SRNA|scRNA|scRNA	scRNA (rRNA)
chr12	52604365	52604789	3207.15	U6|snRNA|snRNA	snRNA
chr10	79909007	79909429	3133.35	promoter-TSS (NM_001163276)	snRNA
chr7	19301095	19301517	3121.9	tRNA-SeC(e)-TGA|tRNA|tRNA	tRNA
chr13	22026345	22026753	3074	tRNA-Val-GTG|tRNA|tRNA	tRNA
chr11	79704458	79704886	3049.2	tRNA-Thr-ACG|tRNA|tRNA	tRNA
chr6	57536277	57536699	3047.2	B2_Mm2|SINE|B2	SINE
chr16	90921652	90922074	3022.9	B2_Mm2|SINE|B2	SINE
chr11	97702315	97702737	2833.95	promoter-TSS (NM_011971)	tRNA
chr4	11254356	11254778	2776.5	promoter-TSS (NM_001159595)	scRNA
chr10	62792420	62792851	2616.3	promoter-TSS (NM_026201)	SINE
chr13	22015668	22016095	2612.7	Intergenic	tRNA
chr19	12002027	12002460	2588	tRNA-Phe-TTY|tRNA|tRNA	tRNA
chrX	136590164	136590586	2566.9	promoter-TSS (NM_001359279)	LINE
chr13	23412789	23413219	2473.25	tRNA-Ala-GCY|tRNA|tRNA	tRNA
chr7	120917320	120917743	2433.5	promoter-TSS (NM_001379288)	tRNA
chr13	23500825	23501253	2314	Intergenic	tRNA
chr10	79985307	79985743	2256.95	U6|snRNA|snRNA	snRNA
chr5	149228854	149229277	2231.95	tRNA-Asn-AAC|tRNA|tRNA	tRNA
chr10	128212681	128213103	2202	B1_Mus2|SINE|Alu	SINE
chr19	22253758	22254180	2124.1	intron (NM_001035239, intron 1 of 24)	SINE
chr13	23503860	23504282	2105.75	Intergenic	tRNA
chr3	51358135	51358557	2060.85	Intergenic	tRNA
chr13	21264368	21264790	2004.2	Intergenic	tRNA
chr17	71599060	71599512	1888.8	promoter-TSS (NR_015549)	tRNA
chr9	109931054	109931477	1860.15	promoter-TSS (NM_008633)	SINE
chr3	122292801	122293223	1785.15	TTS (NR_030439)	tRNA
chr19	57404063	57404485	1779.8	Intergenic	SINE
chr9	90126357	90126783	1764.9	tRNA-Lys-AAG|tRNA|tRNA	tRNA
chr13	21896818	21897248	1705.5	promoter-TSS (NR_035500)	tRNA
chr5	137333950	137334372	1603.3	promoter-TSS (NM_031406)	SINE
chr9	63133091	63133513	1595.4	U6|snRNA|snRNA	snRNA
chr18	51334253	51334677	1575.55	Intergenic	SINE
chr9	56936884	56937307	1533.9	promoter-TSS (NM_133976)	SINE
chr13	21882739	21883161	1531.9	tRNA-Phe-TTY|tRNA|tRNA	LINE
chr7	113087496	113087918	1454.45	B2_Mm1a|SINE|B2	SINE
chr17	23540710	23541132	1403.65	tRNA-Pro-CCG|tRNA|tRNA	tRNA
chr13	23285442	23285871	1349.2	tRNA-Ala-GCY|tRNA|tRNA	tRNA
chr3	51359212	51359634	1320.4	tRNA-Pro-CCY|tRNA|tRNA	tRNA
chr12	116513650	116514072	1219.65	B2_Mm1a|SINE|B2	SINE
chr3	95289300	95289722	1212.9	B2_Mm1a|SINE|B2	SINE
chr15	76908139	76908575	1200.35	B2_Mm2|SINE|B2	SINE
chr19	53394476	53394898	1067.3	B1_Mus2|SINE|Alu	SINE
chr14	51082644	51083066	1060.2	tRNA-Leu-CTA_|tRNA|tRNA	tRNA
chr2	120628330	120628752	1038.55	promoter-TSS (NM_001370940)	SINE
chr13	23400919	23401362	999.5	tRNA-Val-GTY|tRNA|tRNA	tRNA
chr19	5786909	5787331	959.15	B2_Mm2|SINE|B2	SINE
chr4	129580491	129580913	958.25	MER5A|DNA|hAT-Charlie	DNA
chr12	98620864	98621286	945.8	Intergenic	SINE
chr17	24469362	24469788	938.9	promoter-TSS (NM_025954)	LINE
chr2	73893405	73893827	935.5	promoter-TSS (NM_001284374)	SINE
chr3	84228858	84229287	923.9	tRNA-Gly-GGY|tRNA|tRNA	tRNA
chr16	91769793	91770215	906.9	B2_Mm1t|SINE|B2	SINE
chr13	23299911	23300335	898.05	tRNA-Val-GTG|tRNA|tRNA	tRNA
chr1	163995317	163995739	888.55	promoter-TSS (NM_001357049)	SINE
chr4	82619486	82619912	856	Intergenic	tRNA
chr13	21994035	21994469	822.7	tRNA-Ser-AGY|tRNA|tRNA	tRNA
chr7	144914257	144914691	821.2	promoter-TSS (NM_028184)	scRNA
chr2	122233666	122234094	801.55	promoter-TSS (NM_146126)	SINE
chr13	21881896	21882304	788	tRNA-Ile-ATT|tRNA|tRNA	SINE
chr13	21240743	21241170	787.4	tRNA-Ala-GCA|tRNA|tRNA	tRNA
chr11	101605029	101605467	784.5	B2_Mm2|SINE|B2	snRNA
chr6	47587287	47587709	776.7	intron (NM_007971, intron 1 of 19)	SINE
chr1	133025469	133025891	773.65	promoter-TSS (NM_001302804)	SINE
chrX	50622791	50623213	768.4	intron (NR_015505, intron 3 of 19)	SINE
chr7	120842489	120842911	755.7	promoter-TSS (NM_001267710)	SINE
chr16	8769115	8769548	721.5	Intergenic	SINE
chr10	63488067	63488516	720.45	B2_Mm2|SINE|B2	SINE
chr19	4820770	4821207	697.1	B2_Mm1a|SINE|B2	SINE
chr5	139775736	139776173	688.15	promoter-TSS (NM_026748)	SINE
chr11	61173505	61173927	681.3	PB1D9|SINE|Alu	SINE
chr13	22040610	22041036	664.75	TTS (NM_175656)	LTR
chr8	123319563	123320016	648.5	B2_Mm1a|SINE|B2	SINE
chr13	22050541	22050964	624.4	tRNA-Ser-AGY|tRNA|tRNA	tRNA
chr16	44063471	44063893	602.95	B2_Mm1a|SINE|B2	LINE
chr8	72372384	72372806	577.6	intron (NM_001289859, intron 18 of 21)	SINE
chr11	69075723	69076145	570.45	B1_Mur3|SINE|Alu	SINE
chr15	80122002	80122425	562.2	B4A|SINE|B4	SINE
chr13	23298579	23299010	560.15	tRNA-Val-GTY|tRNA|tRNA	LINE
chr13	23506322	23506760	548.65	tRNA-Trp-TGG|tRNA|tRNA	tRNA
chr1	36244388	36244812	547.35	promoter-TSS (NM_198899)	SINE
chr7	19003326	19003758	540.2	promoter-TSS (NM_178757)	SINE
chr5	124776163	124776585	538.85	B2_Mm2|SINE|B2	scRNA (rRNA)
chr4	137397363	137397802	528.9	B1_Mus1|SINE|Alu	LINE
chr3	96479194	96479616	518.4	tRNA-Gln-CAG|tRNA|tRNA	tRNA
chr19	5014853	5015276	515.15	B2_Mm1a|SINE|B2	SINE
chr11	80183294	80183716	507.2	promoter-TSS (NM_028019)	SINE
chr7	19604783	19605205	507.05	promoter-TSS (NM_016680)	SINE
chr2	91237685	91238109	504.3	promoter-TSS (NM_001362705)	SINE
chr7	130954384	130954806	501	intron (NM_019564, intron 1 of 8)	SINE
chr13	23307430	23307856	491.65	tRNA-Val-GTG|tRNA|tRNA	tRNA
chr12	54697010	54697432	485.9	Intergenic	SINE
chr5	147402573	147403003	483.35	TTS (NR_165432)	LTR
chr9	65859447	65859899	479.55	B2_Mm2|SINE|B2	SINE
chr3	146521326	146521758	473.6	promoter-TSS (NM_027332)	SINE
chr19	5801925	5802366	465	non-coding (NR_002847, exon 1 of 1)	SINE
chr11	97769666	97770088	462.95	tRNA-Cys-TGY|tRNA|tRNA	SINE
chr7	144911085	144911515	449.65	ID4_|SINE|ID	SINE
chr4	155078843	155079272	448.7	intron (NM_026395, intron 3 of 6)	SINE
chr6	24627552	24627979	446.3	B2_Mm1t|SINE|B2	SINE
chr19	41870056	41870478	444.65	B2_Mm1t|SINE|B2	SINE
chr8	83594923	83595345	442.65	promoter-TSS (NM_134118)	DNA
chr14	54893438	54893870	441.95	promoter-TSS (NM_019402)	SINE
chr13	23308921	23309343	435.1	intron (NR_126444, intron 1 of 1)	tRNA
chr9	40817232	40817656	431	Intergenic	SINE
chr8	123625648	123626089	419.7	B2_Mm2|SINE|B2	SINE
chr7	126694603	126695050	411.2	B2_Mm2|SINE|B2	LTR
chr11	98711932	98712364	408.5	B3|SINE|B2	SINE
chr10	12964717	12965150	404.1	promoter-TSS (NM_001163591)	SINE
chr6	39319487	39319909	399.8	Intergenic	SINE
chr16	33797803	33798253	394.65	intron (NM_001382834, intron 1 of 11)	SINE
chr1	171143006	171143428	391.65	intron (NM_025321, intron 3 of 5)	DNA
chr3	96435480	96435902	391.05	intron (NM_001256180, intron 3 of 4)	SINE
chr8	123644773	123645196	391.05	Intergenic	SINE
chr6	48209694	48210124	384.05	tRNA-Cys-TGY|tRNA|tRNA	tRNA
chr12	111401294	111401716	380.35	B2_Mm2|SINE|B2	SINE
chr6	35177096	35177521	377.55	promoter-TSS (NM_027513)	SINE
chr6	38544114	38544553	377.1	Intergenic	SINE
chr1	38909145	38909571	376.05	B2_Mm2|SINE|B2	LTR
chr2	181495866	181496288	373.6	B2_Mm1t|SINE|B2	SINE
chr3	96668527	96668952	372.7	B2_Mm1a|SINE|B2	SINE
chr1	55027591	55028013	369.45	promoter-TSS (NM_031179)	SINE
chrX	101486595	101487019	367.3	Intergenic	LTR
chr3	96428078	96428507	365.2	tRNA-Lys-AAG|tRNA|tRNA	SINE
chr2	17538332	17538766	359.85	B1_Mus1|SINE|Alu	SINE
chr3	65958814	65959263	359.5	promoter-TSS (NM_001355433)	LTR
chr12	91395138	91395560	357	B2_Mm2|SINE|B2	LTR
chr17	25807366	25807788	354.2	promoter-TSS (NM_001379394)	LTR
chr8	75042246	75042668	354	B2_Mm2|SINE|B2	SINE
chr13	21914662	21915084	347.85	tRNA-Leu-TTG|tRNA|tRNA	tRNA
chr3	97681229	97681675	343.5	Intergenic	tRNA
chr10	18235474	18235896	336.1	promoter-TSS (NM_144820)	SINE
chr10	79892641	79893067	333.75	TTS (NM_013459)	SINE
chr14	50923358	50923790	333.45	B2_Mm2|SINE|B2	SINE
chr13	21847878	21848309	333.2	tRNA-Leu-TTA|tRNA|tRNA	tRNA
chr11	97790787	97791209	332.4	B2_Mm2|SINE|B2	LTR
chr4	152184778	152185200	327.55	promoter-TSS (NM_001369275)	SINE
chr9	46272755	46273192	327.4	promoter-TSS (NM_011752)	SINE
chr13	21927641	21928063	322.05	Intergenic	tRNA
chr3	108571282	108571711	321.5	promoter-TSS (NM_025444)	Low_complexity
chr6	115846913	115847335	320.05	B3A|SINE|B2	SINE
chr15	73469669	73470091	318.9	B2_Mm1t|SINE|B2	SINE
chr6	54718974	54719398	317.1	L2c|LINE|L2	LINE
chr7	13015903	13016325	314.75	Intergenic	SINE
chr2	181191360	181191783	314.05	Intergenic	SINE
chr8	122834869	122835308	309.65	B1_Mus2|SINE|Alu	LTR
chr2	59610016	59610459	309.2	B2_Mm1t|SINE|B2	SINE
chr10	126901487	126901909	307.65	promoter-TSS (NM_026858)	SINE
chr13	21917011	21917446	304.4	tRNA-Arg-AGA|tRNA|tRNA	tRNA
chr7	25848420	25848842	295.75	B1_Mur4|SINE|Alu	SINE
chr10	83652570	83652992	291.35	B2_Mm2|SINE|B2	LTR
chr6	29272143	29272603	289.8	promoter-TSS (NM_001190461)	SINE
chr3	96398870	96399304	287.55	tRNA-Gln-CAG|tRNA|tRNA	tRNA
chr2	24764746	24765206	285.95	B2_Mm1a|SINE|B2	SINE
chr2	152289558	152289980	285.9	RLTR31D_MM|LTR|ERVK	LTR
chr1	60041582	60042016	284.75	B2_Mm2|SINE|B2	SINE
chr10	127072223	127072657	283.95	B2_Mm2|SINE|B2	SINE
chr13	21911109	21911531	282.8	tRNA-Asp-GAY|tRNA|tRNA	tRNA
chr6	39558348	39558770	280.7	promoter-TSS (NM_172477)	SINE
chr19	11984669	11985091	280.05	B2_Mm1a|SINE|B2	SINE
chr3	152259360	152259785	276.3	intron (NM_199465, intron 1 of 12)	SINE
chr17	23586271	23586693	276.25	promoter-TSS (NM_001356268)	SINE
chr4	132269408	132269830	275.3	TTS (NR_002865)	SINE
chr13	21907789	21908229	274.45	tRNA-Lys-AAA|tRNA|tRNA	tRNA
chr9	104408517	104408946	273	tRNA-Glu-GAG_|tRNA|tRNA	tRNA
chr4	150598798	150599224	271.95	B2_Mm1a|SINE|B2	SINE
chr3	51344169	51344591	270.4	Intergenic	SINE
chr17	42785619	42786060	269.85	B2_Mm2|SINE|B2	LTR
chr8	33606659	33607081	266.9	B2_Mm2|SINE|B2	LTR
chr6	47771662	47772084	266.3	Intergenic	scRNA (rRNA)
chr10	63403167	63403589	260.8	B3|SINE|B2	SINE
chr6	29388609	29389031	257.4	Intergenic	tRNA
chr11	88046474	88046908	256.95	promoter-TSS (NM_001078167)	SINE
chr18	34881203	34881625	252.55	Intergenic	SINE
chr10	80901068	80901491	252.4	promoter-TSS (NM_013895)	SINE
chr8	110857068	110857499	251.65	intron (NM_001310607, intron 5 of 18)	SINE
chr13	21906916	21907340	251.25	tRNA-Met-i|tRNA|tRNA	tRNA
chr13	21919007	21919452	250.4	tRNA-Ser-TCY|tRNA|tRNA	tRNA
chr13	21919989	21920411	248.25	tRNA-Gln-CAG|tRNA|tRNA	SINE
chr7	18920250	18920681	248.05	B2_Mm1a|SINE|B2	SINE
chr14	55121698	55122126	247.55	Intergenic	SINE
chr7	126297633	126298057	247.1	B2_Mm1a|SINE|B2	SINE
chr13	111997255	111997690	245.85	B2_Mm2|SINE|B2	LTR
chrX	94213455	94213911	245.85	B2_Mm2|SINE|B2	SINE
chr10	93162682	93163118	243.95	TTS (NR_035452)	SINE
chr9	57074700	57075128	243.9	TTS (NR_152107)	SINE
chr12	75731942	75732381	243.9	B2_Mm2|SINE|B2	SINE
chr17	45655732	45656155	243.3	B2_Mm1t|SINE|B2	SINE
chr9	88720336	88720866	240.8	promoter-TSS (NM_001128601)	SINE
chr7	25297865	25298310	238.65	promoter-TSS (NM_008776)	SINE
chr2	34670859	34671281	236.95	Intergenic	SINE
chr11	106851029	106851451	234.5	B2_Mm1t|SINE|B2	SINE
chr10	80039722	80040152	232.35	promoter-TSS (NM_025554)	SINE
chr10	128191941	128192383	231.2	B2_Mm1a|SINE|B2	SINE
chr11	101628984	101629406	229.35	intron (NM_025654, intron 2 of 6)	SINE
chr10	66877237	66877726	228.15	B3|SINE|B2	SINE
chr12	52724210	52724632	227.7	intron (NM_198111, intron 1 of 13)	SINE
chr13	21996394	21996836	225.55	tRNA-Gln-CAG|tRNA|tRNA	tRNA
chr12	111272180	111272670	224.3	B1_Mus2|SINE|Alu	SINE
chr9	65201251	65201718	223.8	B2_Mm1a|SINE|B2	SINE
chr19	6679818	6680249	222.3	Intergenic	SINE
chrX	103628907	103629341	221	B2_Mm2|SINE|B2	SINE
chr9	44378557	44378999	220.5	promoter-TSS (NM_021395)	SINE
chr7	49468388	49468838	219	B2_Mm2|SINE|B2	SINE
chr4	14921393	14921815	217.7	B2_Mm1t|SINE|B2	SINE
chr11	107019730	107020152	217.25	Intergenic	LINE
chr14	60698537	60698959	216.15	B1_Mur1|SINE|Alu	SINE
chr9	44768000	44768422	216.05	promoter-TSS (NM_145985)	SINE
chr13	23317259	23317699	216	tRNA-Met|tRNA|tRNA	tRNA
chr4	156033627	156034060	215.55	TTS (NM_029264)	SINE
chr7	45943214	45943636	215.35	B2_Mm2|SINE|B2	SINE
chr10	63424089	63424512	214.7	B2_Mm2|SINE|B2	SINE
chr17	29031125	29031547	214.55	Intergenic	SINE
chr2	143113406	143113841	214.35	Intergenic	LTR
chr17	80120247	80120715	213.65	B2_Mm2|SINE|B2	LTR
chrX	53023110	53023532	210.3	Intergenic	SINE
chr14	56812798	56813233	209.85	non-coding (NR_152252, exon 1 of 1)	SINE
chr4	59037187	59037609	209.75	B2_Mm1a|SINE|B2	SINE
chr13	119409869	119410297	209.35	promoter-TSS (NM_001308506)	SINE
chr2	93911885	93912307	207.45	intron (NM_001363092, intron 1 of 14)	SINE
chr2	28633175	28633617	206.6	Intergenic	SINE
chr13	21242385	21242811	206.45	tRNA-Ala-GCY_|tRNA|tRNA	tRNA
chr11	87423637	87424063	206.2	B2_Mm1t|SINE|B2	SINE
chr2	30419475	30419925	205.2	intron (NM_138748, intron 1 of 9)	SINE
chr7	45505440	45505862	205.15	B2_Mm1t|SINE|B2	SINE
chr13	21924789	21925211	204.85	tRNA-Ser-TCA_|tRNA|tRNA	tRNA
chr19	36897691	36898113	203.8	B2_Mm2|SINE|B2	SINE
chr9	106466313	106466735	203.2	promoter-TSS (NM_001159652)	LINE
chr16	44204242	44204664	202.55	intron (NM_001029889, intron 5 of 7)	SINE
chr15	97783806	97784257	201.6	promoter-TSS (NM_026353)	SINE
chr7	19281764	19282215	201.4	promoter-TSS (NM_013648)	SINE
chr1	133043485	133044189	198.5	B2_Mm1a|SINE|B2	SINE
chr7	44548979	44549410	197.3	promoter-TSS (NM_011131)	SINE
chr5	122671736	122672158	196.75	B2_Mm1a|SINE|B2	SINE
chr7	127638036	127638458	195.75	Intergenic	SINE
chr1	167307705	167308411	195.45	promoter-TSS (NM_001039483)	SINE
chr6	128480239	128480667	195.1	B2_Mm2|SINE|B2	SINE
chr19	7496302	7496738	192.25	B2_Mm1a|SINE|B2	SINE
chr16	89569257	89569686	191.6	TTS (NM_001113406)	SINE
chr6	71493350	71493779	190.75	promoter-TSS (NM_001308303)	SINE
chr5	138116812	138117249	190.55	CpG	Pol II
chr8	26159054	26159487	188.45	B2_Mm2|SINE|B2	SINE
chr2	164784803	164785229	188.15	B1_Mur2|SINE|Alu	SINE
chr12	8638761	8639185	186.1	B2_Mm1t|SINE|B2	SINE
chr6	54670251	54670675	185.2	B1_Mus1|SINE|Alu	SINE
chr5	118117848	118118272	184.85	B2_Mm2|SINE|B2	SINE
chr4	131242017	131242439	184.65	Intergenic	LTR
chr3	31056002	31056410	184.4	B2_Mm1a|SINE|B2	SINE
chr7	126232310	126232735	182.05	RLTR19-int|LTR|ERVK	LTR
chr6	29346517	29346939	182	Intergenic	LTR
chr14	52001628	52002053	181.25	intron (NM_198249, intron 18 of 23)	SINE
chr3	54807705	54808127	181.15	promoter-TSS (NM_133231)	SINE
chr14	50904695	50905117	179.65	Intergenic	SINE
chr13	67269374	67269796	179.4	promoter-TSS (NR_155551)	SINE
chr9	40388169	40388622	179.35	B2_Mm1a|SINE|B2	SINE
chr3	96423861	96424291	178.65	tRNA-Gly-GGG|tRNA|tRNA	tRNA
chr10	67079367	67079789	178.5	intron (NM_178606, intron 1 of 7)	SINE
chr12	73693427	73693849	175.65	B2_Mm2|SINE|B2	SINE
chr16	18058130	18058565	175.3	B1_Mm|SINE|Alu	SINE
chr14	51024391	51024995	174.85	B2_Mm1t|SINE|B2	SINE
chr2	128816748	128817171	173.75	Intergenic	SINE
chr2	90474623	90475061	173.15	B3|SINE|B2	SINE
chr2	102038813	102039235	172.55	B2_Mm2|SINE|B2	LTR
chr15	98986152	98986583	171.75	B2_Mm2|SINE|B2	SINE
chr19	40272846	40273270	171.25	B2_Mm2|SINE|B2	SINE
chr14	21819160	21819661	170.7	B2_Mm1a|SINE|B2	SINE
chr7	16859823	16860271	170.2	B2_Mm2|SINE|B2	SINE
chr17	23535063	23535485	168.95	Intergenic	tRNA
chr14	61569555	61569977	168.2	Intergenic	SINE
chr15	79947573	79947995	167.45	B2_Mm2|SINE|B2	SINE
chr1	171074255	171074677	166.55	Intergenic	tRNA
chr11	101688436	101688858	165.1	Intergenic	SINE
chr8	122005896	122006318	165.05	intron (NM_001285983, intron 8 of 12)	SINE
chr14	124247302	124247725	164.9	intron (NM_207667, intron 1 of 4)	SINE
chr11	50173928	50174627	164.7	promoter-TSS (NM_026543)	SINE
chr11	48862954	48863376	164.65	B2_Mm2|SINE|B2	LTR
chr17	28313038	28313461	164	promoter-TSS (NM_001163819)	SINE
chr1	60044515	60044962	163.8	B2_Mm2|SINE|B2	SINE
chr17	32263204	32263651	163.25	B4|SINE|B4	SINE
chr19	24189189	24189664	163.05	B2_Mm2|SINE|B2	SINE
chr7	80246746	80247178	162.35	B2_Mm2|SINE|B2	SINE
chr4	124713854	124714276	161.2	promoter-TSS (NM_029157)	SINE
chr5	115653244	115653666	161.2	non-coding (NR_151600, exon 1 of 4)	SINE
chr8	127327492	127327924	160.95	intron (NM_001363431, intron 5 of 24)	SINE
chr6	83913679	83914135	160.9	promoter-TSS (NM_008717)	SINE
chr3	31056652	31057074	160.4	B2_Mm2|SINE|B2	LINE
chr5	32438628	32439051	160	B3|SINE|B2	SINE
chr11	48875378	48875801	159.3	B2_Mm2|SINE|B2	SINE
chr11	116009450	116009888	158	PB1D9|SINE|Alu	SINE
chr13	119757176	119757606	157.25	intron (NR_168716, intron 1 of 1)	SINE
chrX	150459414	150459858	156.55	promoter-TSS (NM_001164683)	SINE
chr16	91371937	91372360	155.2	promoter-TSS (NM_001110498)	SINE
chr19	5003693	5004115	154.35	B2_Mm1t|SINE|B2	SINE
chr10	93432671	93433093	153.8	promoter-TSS (NR_106161)	LTR
chr19	5020278	5020731	153.65	B2_Mm2|SINE|B2	SINE
chr11	97357348	97357770	152.9	Intergenic	SINE
chr11	78321784	78322223	152.85	B2_Mm1a|SINE|B2	SINE
chr6	83568730	83569186	152.45	B1_Mus1|SINE|Alu	SINE
chr17	26467498	26467920	152.25	B2_Mm1a|SINE|B2	SINE
chr1	171081814	171082236	152.2	Intergenic	tRNA
chr16	16201906	16202349	151.85	B1_Mus2|SINE|Alu	LTR
chrX	111696905	111697327	151.35	promoter-TSS (NM_001080549)	Pol II
chr3	96402005	96402531	151.35	tRNA-Asn-AAC|tRNA|tRNA	tRNA
chr19	5388945	5389460	151.3	promoter-TSS (NM_016882)	SINE
chr15	3978174	3978682	150.65	B2_Mm2|SINE|B2	SINE
chr15	8168300	8168735	150.2	promoter-TSS (NM_001162906)	SINE
chr4	147814600	147815062	149.4	B2_Mm2|SINE|B2	SINE
chr11	87426680	87427102	148.6	promoter-TSS (NM_001199293)	snRNA
chr6	47795577	47796008	148.2	TTS (NM_009787)	SINE
chr4	126096016	126096446	148.15	promoter-TSS (NM_138721)	SINE
chr1	153898955	153899377	147.9	promoter-TSS (NM_008131)	SINE
chr12	70239818	70240244	146.75	B2_Mm1t|SINE|B2	SINE
chr7	19933579	19934054	146.65	Intergenic	SINE
chr16	56065557	56066002	145.2	RSINE1|SINE|B4	SINE
chr3	122272523	122272952	144.9	L1M4|LINE|L1	SINE
chr3	51380287	51380746	144.55	Intergenic	SINE
chr7	127104416	127104866	143.75	Intergenic	SINE
chr4	156109440	156109880	143.5	promoter-TSS (NM_177205)	SINE
chr7	127007976	127008435	142.15	B1_Mus2|SINE|Alu	SINE
chr12	3663203	3663625	141.8	B2_Mm2|SINE|B2	LTR
chr12	69167098	69167520	141.65	Intergenic	SINE
chr4	62455144	62455603	141.1	B2_Mm1a|SINE|B2	SINE
chr13	111739898	111740321	140.3	B2_Mm1t|SINE|B2	SINE
chr6	128504452	128504891	138.95	intron (NM_007376, intron 14 of 35)	SINE
chr5	104024218	104024645	138.9	B2_Mm1a|SINE|B2	SINE
chr7	45395862	45396318	138.1	promoter-TSS (NM_009224)	SINE
chr11	97884656	97885090	137.15	promoter-TSS (NM_001081435)	SINE
chr4	149956373	149956805	136.55	B2_Mm2|SINE|B2	SINE
chr3	96341001	96341438	135.35	tRNA-Gln-CAG|tRNA|tRNA	tRNA
chr5	30935199	30935648	134.9	B2_Mm2|SINE|B2	SINE
chr5	90224236	90224658	134.9	promoter-TSS (NM_001163456)	SINE
chr8	110631117	110631539	134.9	intron (NR_151675, intron 1 of 17)	tRNA
chr4	126609074	126609496	134.4	promoter-TSS (NM_001145950)	SINE
chr5	123680237	123680693	134.05	B2_Mm2|SINE|B2	SINE
chr1	171264513	171264935	133.6	Intergenic	SINE
chr10	60101995	60102442	133.05	B1_Mus1|SINE|Alu	SINE
chr10	80173238	80173660	133	TTS (NR_152857)	SINE
chr9	66999602	67000024	132.4	Intergenic	SINE
chr11	23305405	23305851	132.3	Intergenic	SINE
chr6	47919651	47920209	131.7	promoter-TSS (NM_001145881)	SINE
chr18	23814511	23814950	131.6	B2_Mm2|SINE|B2	SINE
chr2	25192695	25193132	131.15	3' UTR (NM_146115, exon 2 of 2)	SINE
chr1	187216519	187216944	131	intron (NM_001357645, intron 1 of 9)	SINE
chr11	119014835	119015257	130.55	B2_Mm2|SINE|B2	SINE
chr7	118300471	118300899	129.6	B2_Mm2|SINE|B2	SINE
chr9	106168952	106169389	128.7	B2_Mm1a|SINE|B2	SINE
chr2	5893775	5894201	128.7	intron (NM_001356411, intron 1 of 10)	SINE
chr15	33992234	33992656	128.4	B2_Mm1t|SINE|B2	SINE
chr5	100108565	100109005	128.05	B2_Mm2|SINE|B2	SINE
chr12	25021125	25021555	126.7	intron (NM_001081378, intron 22 of 31)	SINE
chr11	102284131	102284576	126.3	promoter-TSS (NM_001302506)	SINE
chr10	127164120	127164549	125.85	promoter-TSS (NM_001244617)	SINE
chr1	170906537	170906972	125.15	TTS (NM_001029984)	SINE
chr10	79714637	79715059	125.15	B2_Mm1t|SINE|B2	SINE
chr5	121215793	121216215	124.65	Intergenic	SINE
chr10	63385839	63386268	124	promoter-TSS (NM_013888)	SINE
chr11	23332002	23332436	123.95	B2_Mm2|SINE|B2	SINE
chr7	127718373	127718795	123.75	TTS (NM_001301283)	SINE
chr6	149120301	149120723	123.65	B2_Mm1t|SINE|B2	SINE
chr6	86380153	86380575	123.15	B1_Mur2|SINE|Alu	SINE
chr9	28618816	28619240	121.65	B2_Mm2|SINE|B2	SINE
chr11	87072557	87072979	121.5	B2_Mm1a|SINE|B2	SINE
chr6	47817010	47817432	121.2	B2_Mm1t|SINE|B2	SINE
chr17	74860911	74861333	120.9	intron (NM_152817, intron 18 of 19)	SINE
chr19	5181989	5182411	120.85	B2_Mm2|SINE|B2	SINE
chr13	17805659	17806104	119.75	promoter-TSS (NM_001081058)	SINE
chr11	50361204	50361647	119.7	B2_Mm1t|SINE|B2	LTR
chr11	68988551	68989002	119.7	B2_Mm2|SINE|B2	SINE
chr4	11484532	11484977	119.25	B2_Mm1a|SINE|B2	SINE
chr3	90065683	90066118	118.4	3' UTR (NM_028567, exon 4 of 4)	SINE
chr13	74640755	74641197	118	intron (NM_030711, intron 1 of 18)	SINE
chr12	72057841	72058275	117.9	B2_Mm1a|SINE|B2	LINE
chr17	8176583	8177010	117.9	B2_Mm2|SINE|B2	SINE
chr7	128570603	128571045	117.05	Intergenic	SINE
chr11	54506904	54507358	116.9	B2_Mm1a|SINE|B2	LTR
chr15	98568278	98568700	116.65	promoter-TSS (NM_009833)	SINE
chr16	17271213	17271644	116.35	B2_Mm1t|SINE|B2	SINE
chr18	83543877	83544332	116.3	(CCTAA)n|Simple_repeat|Simple_repeat	Simple_repeat
chr3	123386872	123387294	116.25	B1_Mur4|SINE|Alu	Simple_repeat
chr3	53416490	53416933	114.75	Intergenic	SINE
chr8	84285746	84286192	113.85	B1_Mm|SINE|Alu	SINE
chr1	171066585	171067007	113.8	Intergenic	tRNA
chr12	111549764	111550195	113.75	MTD|LTR|ERVL-MaLR	SINE
chr17	23533878	23534300	113.5	Intergenic	tRNA
chr8	124658747	124659183	113.1	B4|SINE|B4	SINE
chr11	103134164	103134622	112.85	PB1D10|SINE|Alu	SINE
chr9	120345501	120345942	112.6	ID4|SINE|ID	SINE
chr10	5485913	5486336	112.6	B2_Mm1a|SINE|B2	LINE
chr10	91142354	91142776	111.85	Intergenic	SINE
chr15	89430325	89430813	111.7	promoter-TSS (NM_007692)	SINE
chr2	71094007	71094429	111.15	3' UTR (NM_001165980, exon 14 of 14)	SINE
chr4	149317402	149317826	111.1	Intergenic	SINE
chr8	124934572	124934999	109.85	B2_Mm1t|SINE|B2	SINE
chr2	163532675	163533102	109.4	B2_Mm2|SINE|B2	SINE
chr4	123688880	123689323	109.3	Lx8|LINE|L1	LINE
chr11	79962125	79962559	109	promoter-TSS (NM_144826)	SINE
chr11	97311688	97312114	108.35	Intergenic	SINE
chr5	144719447	144719869	108.05	B2_Mm2|SINE|B2	SINE
chr1	185481338	185481762	107.6	Intergenic	SINE
chr11	97845181	97845603	107.5	Intergenic	SINE
chr6	120495479	120495907	107.4	B2_Mm1a|SINE|B2	SINE
chr11	78327670	78328093	106.25	promoter-TSS (NM_201406)	SINE
chr2	128759482	128759915	105.7	intron (NM_008587, intron 7 of 18)	SINE
chr15	100262723	100263174	104.3	B2_Mm2|SINE|B2	SINE
chr9	104399903	104400337	103.65	tRNA-Cys-TGY|tRNA|tRNA	tRNA
chr2	126781476	126781911	103.45	B2_Mm1t|SINE|B2	SINE
chr8	75109020	75109446	103.15	promoter-TSS (NM_001302540)	SINE
chr7	28339147	28339572	103	promoter-TSS (NM_013676)	Simple_repeat
chr14	64570444	64570866	102.7	B2_Mm2|SINE|B2	LTR
chr14	54507994	54508443	102.35	B2_Mm2|SINE|B2	SINE
chr9	97080902	97081325	102.2	B2_Mm1a|SINE|B2	SINE
chr8	110856083	110856491	101.6	intron (NM_001310607, intron 5 of 18)	DNA
chr2	144368256	144368678	100.9	promoter-TSS (NM_181417)	SINE
chr13	23270281	23270715	100.9	tRNA-Ile-ATA|tRNA|tRNA	tRNA
chrX	77426737	77427203	100.55	B1_Mus2|SINE|Alu	Simple_repeat
chr6	113603959	113604415	100.5	promoter-TSS (NM_133937)	Simple_repeat
chr1	24222557	24223000	100.15	B2_Mm2|SINE|B2	SINE
chr9	64341295	64341734	100.1	promoter-TSS (NM_001177784)	Simple_repeat
chr2	156916380	156916803	99.75	B2_Mm2|SINE|B2	SINE
chr10	79801407	79801842	98.25	B2_Mm1t|SINE|B2	SINE
chr17	33508506	33508937	98.15	B2_Mm2|SINE|B2	SINE
chr9	21131597	21132038	97.95	promoter-TSS (NM_001205312)	SINE
chr6	47912200	47912622	97.75	Intergenic	SINE
chr14	61359547	61360002	97.65	L1M2|LINE|L1	LINE
chr3	95858287	95858712	97.6	B2_Mm1t|SINE|B2	Simple_repeat
chr17	32282878	32283308	97.45	B2_Mm2|SINE|B2	SINE
chr14	54864654	54865076	96.95	promoter-TSS (NM_001177705)	SINE
chr8	111026605	111027027	96.9	B1F|SINE|Alu	SINE
chr5	24195511	24195951	96.85	B2_Mm2|SINE|B2	LTR
chr15	98887732	98888157	96.75	Intergenic	SINE
chr4	15978362	15978784	96.55	B1_Mus1|SINE|Alu	Simple_repeat
chr6	124787441	124787900	96.55	B2_Mm2|SINE|B2	SINE
chr4	130553160	130553605	96.3	intron (NM_025998, intron 1 of 6)	SINE
chr19	10265946	10266394	96.3	intron (NM_198114, intron 5 of 19)	SINE
chr5	115498761	115499183	95.35	B2_Mm1a|SINE|B2	SINE
chr2	73048369	73048860	95.3	B2_Mm1a|SINE|B2	Simple_repeat
chr10	12797862	12798284	94.85	B2_Mm1t|SINE|B2	SINE
chr11	61582198	61582657	94.8	B2_Mm1a|SINE|B2	SINE
chr17	25842539	25842982	94.8	B2_Mm2|SINE|B2	SINE
chr5	142339945	142340393	94.35	B2_Mm1t|SINE|B2	SINE
chr2	125242846	125243281	94.3	RLTR40|LTR|ERVK	LTR
chr11	69020611	69021067	94.1	B2_Mm2|SINE|B2	SINE
chrX	37085603	37086035	94.05	promoter-TSS (NM_026055)	SINE
chr6	92184991	92185428	93.95	B2_Mm2|SINE|B2	SINE
chr9	108599072	108599511	93.65	B2_Mm1a|SINE|B2	SINE
chr1	59600874	59601316	93.55	B2_Mm1a|SINE|B2	SINE
chr13	35906342	35906771	93.25	promoter-TSS (NM_145938)	SINE
chr10	79958744	79959166	92.5	intron (NR_038088, intron 3 of 4)	SINE
chr11	69431701	69432138	91.65	B2_Mm2|SINE|B2	SINE
chr10	81026473	81027181	91.6	B1_Mus1|SINE|Alu	SINE
chr11	102325227	102325652	91.55	B2_Mm1a|SINE|B2	SINE
chr12	84154084	84154549	91.55	B2_Mm2|SINE|B2	SINE
chr15	78152182	78152604	91.2	Intergenic	SINE
chr6	86529543	86529967	91.05	B1_Mus1|SINE|Alu	SINE
chr8	90885686	90886141	90.7	B2_Mm1a|SINE|B2	SINE
chr10	75742825	75743298	90.7	B2_Mm2|SINE|B2	SINE
chr11	101627552	101627980	90.25	promoter-TSS (NM_025654)	SINE
chr6	88904412	88904845	89.95	B2_Mm2|SINE|B2	SINE
chr11	75346767	75347214	89.75	intron (NM_026653, intron 1 of 16)	SINE
chr13	55205985	55206407	89.6	Intergenic	SINE
chr11	78093724	78094146	89.55	promoter-TSS (NM_001346762)	SINE
chr11	60909228	60909672	89.15	B2_Mm1t|SINE|B2	SINE
chr4	127076555	127077030	88.85	promoter-TSS (NM_001285887)	LTR
chr8	84820357	84820779	88.6	intron (NR_033145, intron 1 of 1)	SINE
chr10	79924286	79924708	87.5	RLTR12A|LTR|ERVK	LTR
chr14	120772958	120773380	87	RMER16-int|LTR|ERVK	LTR
chr9	21630542	21630970	86.7	B1_Mus2|SINE|Alu	SINE
chr3	88715655	88716095	86.6	promoter-TSS (NM_009069)	SINE
chr11	69696420	69696856	86.55	promoter-TSS (NM_001159503)	SINE
chr3	40683953	40684378	86.35	intron (NM_175515, intron 8 of 15)	SINE
chr18	20649566	20649988	85.8	MTD|LTR|ERVL-MaLR	LTR
chr4	108117440	108117877	85.75	B2_Mm1t|SINE|B2	SINE
chr6	47630037	47630459	85.65	Intergenic	SINE
chr4	142165736	142166158	85.6	B2_Mm2|SINE|B2	SINE
chr5	142510554	142510976	85.35	B2_Mm1t|SINE|B2	SINE
chr19	42084663	42085085	85	B2_Mm1a|SINE|B2	SINE
chr18	61643373	61643847	84.9	B2_Mm1t|SINE|B2	SINE
chr11	62693488	62693910	84.65	Intergenic	SINE
chr8	72219171	72219593	84.15	promoter-TSS (NM_026455)	SINE
chr6	86437715	86438165	83.95	promoter-TSS (NM_001364558)	SINE
chr6	72380631	72381060	83.45	promoter-TSS (NM_001080742)	SINE
chr10	128535508	128536009	83.45	B2_Mm2|SINE|B2	LTR
chr11	79995784	79996224	83.4	B2_Mm1a|SINE|B2	SINE
chr5	63966176	63966598	83.35	intron (NM_145923, intron 1 of 6)	SINE
chr17	80636834	80637280	83.3	intron (NM_001360278, intron 12 of 33)	SINE
chr4	123254832	123255268	83.05	B2_Mm2|SINE|B2	SINE
chr11	55355898	55356402	83.05	B2_Mm2|SINE|B2	SINE
chr11	87403366	87403881	82.75	B1_Mus1|SINE|Alu	SINE
chr10	128332749	128333171	82.7	B2_Mm2|SINE|B2	SINE
chr16	17892883	17893316	82.7	Intergenic	SINE
chr2	119615857	119616279	82.15	B2_Mm1a|SINE|B2	SINE
chr10	121460875	121461297	81.85	B2_Mm2|SINE|B2	SINE
chr9	72192866	72193288	81.85	Intergenic	SINE
chr5	121618426	121618860	81.75	B1_Mus2|SINE|Alu	Simple_repeat
chr2	120211346	120211772	81.35	B2_Mm2|SINE|B2	SINE
chr9	44883710	44884132	81.3	MIR|SINE|MIR	SINE
chr11	103120771	103121206	81.3	L1Md_T|LINE|L1	SINE
chr7	137439026	137439448	81	B2_Mm1a|SINE|B2	SINE
chr15	76700825	76701247	81	promoter-TSS (NM_027122)	SINE
chr17	5456410	5456847	80.8	B2_Mm2|SINE|B2	LINE
chr2	119939937	119940410	79.95	B2_Mm1t|SINE|B2	SINE
chr11	97897434	97897872	79.9	B2_Mm1t|SINE|B2	SINE
chr14	52189430	52189871	79.55	B2_Mm2|SINE|B2	SINE
chr17	35648539	35649003	79.5	promoter-TSS (NM_001163194)	SINE
chr11	97866410	97866891	79.45	B2_Mm2|SINE|B2	SINE
chr3	90421910	90422332	79.3	intron (NM_145540, intron 2 of 29)	SINE
chr1	36532849	36533339	79.05	B1_Mus1|SINE|Alu	LTR
chr4	148590311	148590759	78.8	promoter-TSS (NM_009272)	SINE
chr13	104108049	104108471	78.8	Charlie1|DNA|hAT-Charlie	DNA
chr18	9957524	9957971	78.7	promoter-TSS (NM_153552)	SINE
chr4	130645397	130645838	78.65	RSINE1|SINE|B4	SINE
chr4	43528526	43528993	78.6	B2_Mm2|SINE|B2	SINE
chr6	120835276	120835715	78.6	promoter-TSS (NM_153516)	SINE
chr7	45617635	45618062	78.35	intron (NM_001271981, intron 1 of 1)	SINE
chr7	44263545	44264092	78.35	B1_Mus1|SINE|Alu	SINE
chr11	72440652	72441087	78	promoter-TSS (NM_016776)	SINE
chr11	101095935	101096407	78	promoter-TSS (NM_008949)	SINE
chr16	33660767	33661193	77.95	B2_Mm1a|SINE|B2	SINE
chr18	57920407	57920907	77.85	intron (NM_009194, intron 16 of 26)	SINE
chr17	24458291	24458720	77.8	B2_Mm2|SINE|B2	SINE
chr11	98344450	98344872	77.75	B2_Mm1t|SINE|B2	SINE
chr15	98918393	98918921	77.75	promoter-TSS (NM_029098)	SINE
chr13	55490320	55490744	77.25	Intergenic	SINE
chr3	96332527	96332968	77	tRNA-Val-GTG|tRNA|tRNA	tRNA
chr11	115521471	115521943	76.95	B2_Mm1a|SINE|B2	SINE
chr12	75616434	75616856	76.9	B2_Mm1a|SINE|B2	LTR
chr14	78668346	78668822	76.65	intron (NM_001081336, intron 2 of 29)	SINE
chr1	36540904	36541384	76.65	B2_Mm1a|SINE|B2	Simple_repeat
chr11	85270484	85270963	76.55	B2_Mm2|SINE|B2	SINE
chr1	74361682	74362106	76.45	promoter-TSS (NM_001379457)	Simple_repeat
chr11	106066594	106067066	76.45	intron (NM_027346, intron 1 of 4)	SINE
chr5	137656293	137656875	76.35	intron (NM_178162, intron 6 of 11)	SINE
chr8	83247104	83247526	76.2	L1MB8|LINE|L1	LINE
chr10	62401977	62402414	76.15	B2_Mm1a|SINE|B2	SINE
chr2	121279267	121279737	76.15	B2_Mm1t|SINE|B2	SINE
chr2	24914848	24915315	76	B2_Mm1t|SINE|B2	SINE
chr15	81465011	81465433	75.9	Intergenic	SINE
chr9	78475953	78476395	75.8	B2_Mm2|SINE|B2	SINE
chr14	25312985	25313433	75.8	PB1D11|SINE|Alu	SINE
chr12	55064453	55064876	75.7	intron (NR_155260, intron 1 of 7)	SINE
chr11	107064336	107064788	75.6	intron (NM_176850, intron 15 of 27)	SINE
chr1	180904801	180905249	75.2	intron (NM_133705, intron 2 of 6)	SINE
chr11	23767369	23767796	75.2	intron (NM_009044, intron 1 of 9)	SINE
chrX	13069731	13070169	75.2	B2_Mm2|SINE|B2	SINE
chr4	8685626	8686081	74.85	B2_Mm2|SINE|B2	SINE
chr4	138360432	138360856	74.75	B2_Mm2|SINE|B2	SINE
chr17	32284965	32285387	74.7	BC1_Mm|scRNA|scRNA	scRNA
chr4	136101775	136102197	74.45	B2_Mm1t|SINE|B2	Simple_repeat
chr5	112325757	112326241	74	promoter-TSS (NM_018783)	SINE
chr9	95538132	95538636	73.95	B2_Mm1a|SINE|B2	SINE
chr14	52303507	52303946	73.75	B4|SINE|B4	Simple_repeat
chr12	103426103	103426596	73.5	promoter-TSS (NM_001159502)	SINE
chr9	107986195	107986647	73.15	promoter-TSS (NM_026597)	SINE
chr16	57120514	57120973	73.1	promoter-TSS (NM_138599)	Simple_repeat
chr11	20546451	20546884	73.05	B2_Mm2|SINE|B2	SINE
chr4	89525479	89525915	72.9	B2_Mm1a|SINE|B2	SINE
chr10	108280823	108281245	72.8	Intergenic	LINE
chr5	142988610	142989045	72.75	Intergenic	SINE
chr8	119978664	119979091	72.7	B2_Mm2|SINE|B2	SINE
chrX	52987504	52987956	72.6	promoter-TSS (NM_013556)	SINE
chr11	98242997	98243419	72.5	B2_Mm1t|SINE|B2	SINE
chr5	92312027	92312557	72.45	B3|SINE|B2	SINE
chr12	112989897	112990319	72.45	B2_Mm1a|SINE|B2	SINE
chr3	108553747	108554276	72.3	TTS (NR_028538)	SINE
chr7	128589476	128589898	72.2	Intergenic	SINE
chr9	37597930	37598378	72.2	B2_Mm2|SINE|B2	LTR
chr18	38641872	38642297	72.2	B2_Mm2|SINE|B2	SINE
chr8	123631701	123632123	72.1	Intergenic	SINE
chr3	32511237	32511701	72.05	B1_Mus1|SINE|Alu	SINE
chr19	18615722	18616236	71.95	B3A|SINE|B2	SINE
chr10	80886756	80887182	71.8	B2_Mm1a|SINE|B2	LTR
chrX	74357045	74357494	71.8	Lx6|LINE|L1	LINE
chr2	121480601	121481054	71.4	B2_Mm2|SINE|B2	SINE
chr1	134616855	134617351	71.3	B2_Mm1a|SINE|B2	SINE
chr9	45291248	45291716	71.3	B2_Mm2|SINE|B2	LINE
chr10	128616045	128616467	71.05	Intergenic	SINE
chr12	52021192	52021765	71.05	B2_Mm1t|SINE|B2	SINE
chr6	85450028	85450461	71	B2_Mm2|SINE|B2	SINE
chr8	123335842	123336275	70.95	B3A|SINE|B2	SINE
chr13	64291214	64291636	70.75	3' UTR (NM_025370, exon 6 of 6)	SINE
chr2	122621328	122621750	70.45	Intergenic	LTR
chr8	125268645	125269096	70.4	B2_Mm2|SINE|B2	SINE
chr1	171064404	171064830	70.3	promoter-TSS (NR_106103)	Simple_repeat
chr6	38337815	38338280	70.2	intron (NM_001347122, intron 2 of 12)	Unknown
chr17	56255570	56255994	70.2	B3|SINE|B2	SINE
chr1	167338227	167338649	70	B4A|SINE|B4	SINE
chr5	92134891	92135313	70	B2_Mm2|SINE|B2	SINE
chr11	48799557	48800063	70	promoter-TSS (NM_008143)	SINE
chr11	6388560	6388988	69.65	B1_Mus2|SINE|Alu	SINE
chr6	47763110	47763546	69.65	4.5SRNA|scRNA|scRNA	scRNA (rRNA)
chr2	144600986	144601408	69.5	intron (NM_025314, intron 1 of 5)	SINE
chr2	156411379	156411815	69.1	B2_Mm2|SINE|B2	SINE
chr8	111093379	111093837	69.05	B1_Mus1|SINE|Alu	SINE
chr7	30551370	30551842	68.8	promoter-TSS (NM_001364179)	SINE
chr5	129458731	129459153	68.7	B2_Mm1t|SINE|B2	SINE
chr2	80639447	80639897	68.65	B1_Mus1|SINE|Alu	SINE
chr11	97758157	97758579	68.5	B2_Mm2|SINE|B2	SINE
chr4	155667134	155667590	68.4	intron (NM_001369166, intron 1 of 19)	SINE
chr13	49641652	49642194	68.3	B2_Mm1a|SINE|B2	SINE
chr8	111090759	111091231	67.95	B2_Mm1a|SINE|B2	SINE
chr15	81859425	81859847	67.9	Intergenic	SINE
chr12	101974925	101975352	67.85	promoter-TSS (NM_016856)	SINE
chr17	56219029	56219831	67.65	promoter-TSS (NM_172624)	tRNA
chr2	39220082	39220510	67.5	B1_Mus2|SINE|Alu	SINE
chr7	44672018	44672445	67.25	B3|SINE|B2	Simple_repeat
chr11	120991237	120991726	67.05	promoter-TSS (NM_139059)	SINE
chr4	115846353	115846797	66.95	B2_Mm2|SINE|B2	SINE
chr4	99117529	99117997	66.9	B2_Mm2|SINE|B2	SINE
chr6	128856489	128857189	66.9	B1_Mus1|SINE|Alu	LTR
chr2	32028981	32029436	66.8	intron (NM_172268, intron 26 of 35)	SINE
chr10	75209971	75210408	66.65	B1_Mus1|SINE|Alu	Simple_repeat
chr10	89871685	89872120	66.5	B2_Mm1a|SINE|B2	Simple_repeat
chr2	30242140	30242716	66.3	B1_Mus1|SINE|Alu	SINE
chr12	110766377	110766811	66.2	Lx9|LINE|L1	LINE
chr19	6143361	6143788	66.1	B2_Mm2|SINE|B2	SINE
chr11	101644688	101645163	65.9	L1M2|LINE|L1	LINE
chr10	128536623	128537218	65.8	B2_Mm2|SINE|B2	SINE
chr6	134775672	134776094	65.6	B2_Mm1a|SINE|B2	SINE
chr6	128483938	128484392	65.55	B2_Mm1a|SINE|B2	SINE
chr4	152167530	152167962	65.5	B2_Mm1a|SINE|B2	SINE
chr4	155697358	155697787	65.4	B2_Mm2|SINE|B2	SINE
chr9	59538431	59538882	65.15	promoter-TSS (NM_010421)	SINE
chr19	29673681	29674103	65.05	B2_Mm2|SINE|B2	SINE
chr1	87301818	87302240	64.95	B3A|SINE|B2	SINE
chr7	19272907	19273460	64.95	B2_Mm2|SINE|B2	SINE
chr19	4309923	4310474	64.6	B2_Mm1a|SINE|B2	SINE
chr8	124779794	124780237	64.55	Intergenic	Simple_repeat
chr6	42334811	42335260	64.5	B2_Mm1t|SINE|B2	LINE
chr4	126046310	126046733	64.35	promoter-TSS (NM_025544)	SINE
chr7	127839771	127840194	64.3	B2_Mm2|SINE|B2	SINE
chr12	110705467	110705906	64.25	B2_Mm1a|SINE|B2	LTR
chr11	120344648	120345079	64.1	TTS (NM_009609)	SINE
chr17	34948955	34949377	64.1	B2_Mm1a|SINE|B2	SINE
chr7	27680230	27680674	64.05	L1_Mur3|LINE|L1	SINE
chr12	81788196	81788648	64.05	B2_Mm2|SINE|B2	SINE
chr8	123599732	123600154	64	5S|rRNA|rRNA	scRNA (rRNA)
chr10	63387278	63387712	63.95	B1_Mm|SINE|Alu	SINE
chr5	3146827	3147444	63.75	B2_Mm1a|SINE|B2	SINE
chr6	134640523	134640959	63.75	promoter-TSS (NM_026371)	SINE
chr11	97052956	97053378	63.35	B2_Mm1a|SINE|B2	SINE
chr6	71605081	71605516	63.3	intron (NM_001038695, intron 12 of 26)	SINE
chr14	26857384	26857806	63.1	B2_Mm1t|SINE|B2	SINE
chr19	37265219	37265660	62.95	L1MC|LINE|L1	LINE
chr1	185327869	185328311	62.75	B2_Mm2|SINE|B2	SINE
chr10	82852726	82853148	62.6	B2_Mm2|SINE|B2	SINE
chr7	16255926	16256361	62.6	ID_B1|SINE|B4	SINE
chr6	29766262	29766684	62.6	Intergenic	Low_complexity
chr14	54904132	54904574	62.55	B2_Mm2|SINE|B2	SINE
chr2	32853674	32854108	62.45	B2_Mm2|SINE|B2	SINE
chr11	101440654	101441076	62.45	Intergenic	SINE
chr17	80276456	80277096	62.45	B2_Mm1t|SINE|B2	SINE
chr8	22805790	22806228	62.4	promoter-TSS (NM_001122820)	SINE
chr9	21549601	21550036	62.4	ID_B1|SINE|B4	SINE
chr4	132303500	132303922	62.35	promoter-TSS (NM_001081651)	SINE
chr1	171079095	171079503	62.1	CpG	tRNA
chr4	41124917	41125366	62.1	promoter-TSS (NM_139236)	SINE
chr7	16953853	16954317	62.05	B2_Mm2|SINE|B2	SINE
chr7	99475222	99475774	61.95	B2_Mm1t|SINE|B2	SINE
chr18	24528830	24529360	61.95	B1_Mus1|SINE|Alu	SINE
chr6	61605520	61605942	61.85	B3|SINE|B2	LTR
chr2	38928106	38928553	61.75	B2_Mm2|SINE|B2	SINE
chr8	119782736	119783162	61.75	Intergenic	SINE
chr9	102868190	102868667	61.75	B2_Mm2|SINE|B2	SINE
chr16	33553173	33553628	61.7	B3A|SINE|B2	SINE
chr9	52124206	52124665	61.5	intron (NM_001368810, intron 3 of 5)	SINE
chr10	62951583	62952005	61.5	B2_Mm2|SINE|B2	SINE
chr19	7493694	7494127	61.45	promoter-TSS (NM_001163505)	SINE
chr6	149097986	149098419	61.4	RCHARR1|DNA|hAT-Charlie	SINE
chr11	48788921	48789382	61.25	B1_Mus2|SINE|Alu	Simple_repeat
chr19	5401152	5401574	61.2	B2_Mm1a|SINE|B2	SINE
chr8	90827665	90828097	61.2	promoter-TSS (NM_177224)	SINE
chr2	167328410	167328911	60.8	ID4_|SINE|ID	SINE
chr10	77504273	77504695	60.8	intron (NM_133998, intron 2 of 5)	SINE
chr10	127314842	127315308	60.65	B2_Mm2|SINE|B2	SINE
chr13	54479099	54479533	60.55	Intergenic	SINE
chr7	141122513	141122935	60.5	B2_Mm1a|SINE|B2	SINE
chr8	106682615	106683037	60.5	promoter-TSS (NM_173037)	SINE
chr11	97647908	97648343	60.5	B2_Mm2|SINE|B2	SINE
chr6	113241483	113241915	60.45	B2_Mm1a|SINE|B2	SINE
chr12	84404444	84404884	60.2	intron (NM_001026214, intron 2 of 15)	SINE
chr2	164111214	164111673	60.15	B2_Mm2|SINE|B2	LINE
chr2	35108579	35109024	60.1	promoter-TSS (NM_012018)	SINE
chr19	41875462	41875884	60	A-rich|Low_complexity|Low_complexity	Low_complexity
chr3	94820061	94820527	60	Intergenic	DNA
chr4	56823305	56823727	59.95	B2_Mm2|SINE|B2	Simple_repeat
chr11	5705170	5705660	59.65	B2_Mm2|SINE|B2	SINE
chr8	107588711	107589133	59.55	promoter-TSS (NM_010817)	SINE
chr4	48627964	48628430	59.55	B2_Mm2|SINE|B2	SINE
chr4	141140130	141140564	59.5	promoter-TSS (NM_001277195)	SINE
chr18	32894185	32894607	59.5	Intergenic	Low_complexity
chr2	29402455	29402931	59.45	B2_Mm2|SINE|B2	SINE
chr1	151348198	151348638	59.1	B2_Mm1t|SINE|B2	SINE
chr3	107632051	107632507	59.1	promoter-TSS (NM_153563)	SINE
chr3	58558049	58558558	58.95	TTS (NM_001005509)	SINE
chr6	149076466	149076890	58.95	B2_Mm1t|SINE|B2	SINE
chr5	125465151	125465621	58.8	B1F2|SINE|Alu	SINE
chr11	97945663	97946104	58.8	B2_Mm1t|SINE|B2	SINE
chr1	87437993	87438446	58.75	intron (NM_146112, intron 23 of 28)	SINE
chr2	34802883	34803368	58.7	B1_Mur4|SINE|Alu	SINE
chr4	138913996	138914435	58.65	promoter-TSS (NM_001377089)	SINE
chr15	98698807	98699268	58.35	B2_Mm2|SINE|B2	LTR
chr9	108287515	108288251	58.3	B2_Mm1a|SINE|B2	Simple_repeat
chr8	71519005	71519457	58.3	TTS (NM_001370849)	SINE
chr10	79792048	79792546	58.15	B2_Mm1a|SINE|B2	SINE
chr15	98998822	98999250	58	B2_Mm2|SINE|B2	SINE
chr5	32815467	32816047	57.95	B2_Mm1a|SINE|B2	SINE
chr17	29614417	29614903	57.95	promoter-TSS (NR_132314)	SINE
chr3	96590659	96591102	57.8	B2_Mm1a|SINE|B2	SINE
chr1	181118850	181119363	57.7	B2_Mm1t|SINE|B2	SINE
chr11	53766134	53766564	57.55	B2_Mm1a|SINE|B2	SINE
chr2	18654327	18654763	57.55	Intergenic	LTR
chr11	59551269	59551706	57.5	intron (NM_001359638, intron 5 of 10)	SINE
chr7	110108392	110108822	57.3	Intergenic	SINE
chr6	39377904	39378330	57.25	promoter-TSS (NM_028123)	Simple_repeat
chr9	123833478	123833909	57.25	B2_Mm1t|SINE|B2	SINE
chr17	25939114	25939536	57.25	B2_Mm2|SINE|B2	SINE
chr2	127008997	127009485	57.2	B1_Mus1|SINE|Alu	SINE
chr9	63599758	63600195	57.2	intron (NM_030068, intron 1 of 21)	SINE
chr7	127720277	127720701	57.2	intron (NM_198858, intron 2 of 2)	Simple_repeat
chr8	123967146	123967568	57.05	B2_Mm2|SINE|B2	SINE
chr9	78358144	78358590	57	B2_Mm1t|SINE|B2	SINE
chr4	132399843	132400265	56.9	B2_Mm2|SINE|B2	SINE
chr17	83349736	83350228	56.9	promoter-TSS (NM_001379374)	SINE
chr14	54527844	54528327	56.85	PB1D10|SINE|Alu	SINE
chr13	108170806	108171264	56.8	intron (NM_001362403, intron 3 of 10)	SINE
chr12	80372824	80373254	56.7	B2_Mm1a|SINE|B2	SINE
chr11	87503206	87503636	56.7	B2_Mm2|SINE|B2	SINE
chr7	143505711	143506166	56.65	B3|SINE|B2	SINE
chr2	91224587	91225011	56.55	B2_Mm2|SINE|B2	SINE
chr11	98859112	98859555	56.55	MT2B|LTR|ERVL	LTR
chr1	156557955	156558381	56.5	promoter-TSS (NM_001136104)	SINE
chr9	22307998	22308423	56.45	promoter-TSS (NM_145612)	SINE
chr10	80045075	80045497	56.45	(CAA)n|Simple_repeat|Simple_repeat	SINE
chr8	110878231	110878683	56.35	intron (NM_001310607, intron 13 of 18)	LTR
chr3	65990816	65991245	56	B1_Mur4|SINE|Alu	SINE
chr11	97966037	97966466	56	B2_Mm2|SINE|B2	SINE
chr17	80225129	80225571	56	intron (NM_001355458, intron 1 of 2)	SINE
chr2	75678104	75678526	55.95	B2_Mm1a|SINE|B2	SINE
chr4	21880159	21880782	55.85	B1_Mus2|SINE|Alu	SINE
chr8	123752628	123753053	55.8	B2_Mm1t|SINE|B2	SINE
chr7	29952923	29953346	55.8	B2_Mm2|SINE|B2	SINE
chr7	79481783	79482344	55.6	B2_Mm2|SINE|B2	LTR
chr11	84987569	84988088	55.55	PB1D11|SINE|Alu	SINE
chr14	120945711	120946173	55.45	B2_Mm1t|SINE|B2	SINE
chr18	34485854	34486290	55.45	B2_Mm2|SINE|B2	SINE
chr17	25920695	25921135	55.35	B1_Mus2|SINE|Alu	SINE
chr2	163892223	163892645	55.25	intron (NM_183023, intron 1 of 5)	SINE
chr15	101255162	101255688	55.25	B2_Mm2|SINE|B2	SINE
chr13	111753088	111753701	55.05	B2_Mm1t|SINE|B2	SINE
chr8	123511852	123512274	55	B2_Mm2|SINE|B2	SINE
chr1	13051427	13051876	54.9	Intergenic	SINE
chr9	43015130	43015587	54.85	B1_Mus1|SINE|Alu	SINE
chr4	101422884	101423329	54.8	intron (NM_001177604, intron 2 of 5)	Simple_repeat
chr14	45389860	45390307	54.65	B2_Mm1t|SINE|B2	SINE
chr19	38835911	38836355	54.65	promoter-TSS (NM_001362424)	SINE
chr19	46571535	46571957	54.6	intron (NM_001355233, intron 1 of 6)	SINE
chr5	115505867	115506289	54.55	promoter-TSS (NM_133915)	SINE
chr8	94839284	94840004	54.55	B2_Mm1t|SINE|B2	SINE
chr7	16812565	16812994	54.5	B2_Mm2|SINE|B2	SINE
chr9	108202867	108203323	54.5	B1_Mur4|SINE|Alu	SINE
chr2	109999154	109999606	54.4	intron (NM_172671, intron 6 of 17)	SINE
chr9	78195954	78196384	54.4	B2_Mm2|SINE|B2	LTR
chr14	61419869	61420306	54.35	intron (NM_008466, intron 1 of 16)	SINE
chr2	121408022	121408491	54.1	B2_Mm2|SINE|B2	SINE
chrX	52221621	52222043	54.05	B2_Mm1t|SINE|B2	SINE
chr10	71302918	71303351	54	B2_Mm1t|SINE|B2	LINE
chr14	87414786	87415208	53.95	Intergenic	SINE
chr7	116426709	116427147	53.95	B2_Mm1t|SINE|B2	LINE
chr12	80437726	80438175	53.8	Intergenic	SINE
chr1	183273303	183273774	53.75	Intergenic	SINE
chr5	34383016	34383439	53.75	B2_Mm1t|SINE|B2	SINE
chr11	101144295	101144774	53.7	Intergenic	SINE
chr19	5443298	5443720	53.7	Intergenic	SINE
chr2	57152191	57152705	53.7	B2_Mm2|SINE|B2	LINE
chr14	51994341	51994791	53.65	B2_Mm2|SINE|B2	SINE
chr8	94652182	94652604	53.6	intron (NM_026274, intron 13 of 14)	SINE
chr11	97633029	97633451	53.55	B2_Mm1a|SINE|B2	SINE
chr11	75715281	75715801	53.55	B2_Mm2|SINE|B2	SINE
chr9	80025377	80025799	53.35	B2_Mm2|SINE|B2	SINE
chr6	54044577	54045028	53.3	B2_Mm1a|SINE|B2	SINE
chr18	61537450	61537891	53.3	B2_Mm1t|SINE|B2	SINE
chr2	69837494	69837916	53.25	Intergenic	Simple_repeat
chr10	128080440	128080891	53.2	B2_Mm2|SINE|B2	SINE
chr13	74389812	74390293	53.15	B2_Mm2|SINE|B2	SINE
chr4	137065961	137066383	53.1	B2_Mm1t|SINE|B2	LINE
chr4	88723919	88724420	52.95	B3|SINE|B2	SINE
chr2	37772274	37772696	52.9	B2_Mm1t|SINE|B2	SINE
chr8	122858247	122858681	52.85	B2_Mm1t|SINE|B2	SINE
chr5	115337910	115338347	52.8	B2_Mm2|SINE|B2	SINE
chr7	43284103	43284555	52.7	B2_Mm2|SINE|B2	SINE
chr10	70295025	70295480	52.7	B2_Mm2|SINE|B2	SINE
chr1	152777294	152777716	52.65	B2_Mm1t|SINE|B2	SINE
chr11	48791787	48792250	52.6	TTS (NR_166852)	SINE
chr19	60552333	60552795	52.6	intron (NM_001172096, intron 3 of 7)	SINE
chr9	110076211	110076633	52.5	intron (NM_001311163, intron 7 of 10)	SINE
chr12	52636881	52637303	52.5	B1_Mus1|SINE|Alu	SINE
chr9	8132649	8133080	52.4	intron (NM_001045524, intron 1 of 10)	LTR
chr4	142303186	142303641	52.35	B1_Mus1|SINE|Alu	Simple_repeat
chr14	120953067	120953566	52.3	B2_Mm2|SINE|B2	SINE
chr2	127207805	127208229	52.2	promoter-TSS (NM_177214)	Simple_repeat
chr11	6321608	6322047	52.15	B2_Mm1t|SINE|B2	SINE
chr11	97846509	97846945	52.1	B2_Mm2|SINE|B2	SINE
chr15	58087230	58087652	52.1	B2_Mm1a|SINE|B2	Simple_repeat
chr9	99170412	99170835	52.05	B2_Mm1t|SINE|B2	SINE
chr8	70839310	70839732	52	5' UTR (NM_027560, exon 1 of 8)	Simple_repeat
chr9	74149990	74150423	52	B3|SINE|B2	SINE
chr10	79837728	79838150	52	B2_Mm2|SINE|B2	SINE
chr7	112824251	112824685	51.8	B2_Mm1a|SINE|B2	Simple_repeat
chr9	111144790	111145225	51.8	B2_Mm2|SINE|B2	SINE
chr14	8212473	8212895	51.8	B2_Mm2|SINE|B2	SINE
chr15	8805472	8805937	51.8	B2_Mm2|SINE|B2	SINE
chr8	40961989	40962411	51.75	intron (NM_026840, intron 2 of 5)	SINE
chr15	98663200	98663622	51.75	promoter-TSS (NM_001080981)	SINE
chr1	170999733	171000179	51.7	B2_Mm2|SINE|B2	LINE
chr1	75412213	75412641	51.65	B2_Mm2|SINE|B2	SINE
chr17	21526570	21527045	51.65	B2_Mm1t|SINE|B2	SINE
chr8	126421955	126422464	51.6	promoter-TSS (NM_174987)	SINE
chr1	191411885	191412326	51.55	Intergenic	SINE
chr2	119980166	119980624	51.55	B2_Mm1t|SINE|B2	SINE
chr12	54671607	54672069	51.55	3' UTR (NM_025456, exon 6 of 6)	SINE
chr17	88443035	88443495	51.5	B1_Mus1|SINE|Alu	SINE
chr2	62513315	62513775	51.45	ID2|SINE|ID	Simple_repeat
chr5	30909867	30910346	51.45	B2_Mm1t|SINE|B2	SINE
chr8	35923694	35924147	51.4	B2_Mm1t|SINE|B2	SINE
chr18	60801827	60802256	51.4	RLTR30|LTR|ERV1	LTR
chr7	120953676	120954105	51.3	B2_Mm1a|SINE|B2	SINE
chr3	104866912	104867352	51.3	intron (NR_045578, intron 1 of 13)	SINE
chr13	98926894	98927316	51.3	promoter-TSS (NM_178716)	SINE
chr6	70823276	70823729	51.25	B2_Mm1a|SINE|B2	SINE
chr19	37419717	37420167	51.2	B1_Mur4|SINE|Alu	SINE
chr17	66380536	66380958	51.2	intron (NM_001114098, intron 4 of 14)	Satellite
chr15	99252861	99253495	51.15	B2_Mm1a|SINE|B2	LTR
chr7	15945978	15946408	51.05	promoter-TSS (NM_133831)	SINE
chr7	64576174	64576596	51	B1_Mus1|SINE|Alu	SINE
chr2	168836560	168836983	50.8	B2_Mm1t|SINE|B2	SINE
chr2	71302341	71302804	50.75	B2_Mm1t|SINE|B2	SINE
chrX	136584612	136585076	50.65	tRNA-Ala-GCG|tRNA|tRNA	LINE
chr5	36365152	36365589	50.55	B2_Mm2|SINE|B2	Simple_repeat
chr5	143249944	143250613	50.55	3' UTR (NM_017467, exon 7 of 7)	SINE
chr1	156021479	156021907	50.5	intron (NM_001160018, intron 6 of 9)	SINE
chr7	141140689	141141139	50.5	B2_Mm2|SINE|B2	SINE
chr8	105714037	105714477	50.45	3' UTR (NM_001368388, exon 5 of 5)	SINE
chr3	51228369	51228837	50.4	B2_Mm1a|SINE|B2	SINE
chr12	69732809	69733281	50.3	RMER12B|LTR|ERVK	LTR
chr10	80141702	80142139	50.2	promoter-TSS (NM_001347092)	SINE
chr5	124483893	124484315	50.1	B2_Mm2|SINE|B2	SINE
chr11	3580735	3581210	49.95	B2_Mm2|SINE|B2	SINE
chr16	17508007	17508443	49.95	promoter-TSS (NM_001331226)	SINE
chr1	59376825	59377270	49.9	B2_Mm2|SINE|B2	SINE
chr19	57296858	57297368	49.9	B2_Mm1t|SINE|B2	SINE
chr4	132926530	132926955	49.8	B2_Mm1a|SINE|B2	LTR
chr8	70672781	70673221	49.65	promoter-TSS (NM_001359042)	SINE
chr10	81255911	81256337	49.65	B2_Mm1t|SINE|B2	SINE
chr11	94402022	94402449	49.6	Intergenic	SINE
chr15	58171656	58172123	49.55	B2_Mm1a|SINE|B2	SINE
chr10	63316070	63316550	49.45	B2_Mm1t|SINE|B2	LINE
chr2	34801603	34802011	49.3	B2_Mm2|SINE|B2	SINE
chr15	81067245	81067969	49.25	B2_Mm1a|SINE|B2	SINE
chr11	98053990	98054505	49.2	promoter-TSS (NM_146028)	SINE
chr6	86922203	86922630	49.15	intron (NM_001040106, intron 1 of 20)	SINE
chr13	58147666	58148145	49.15	B2_Mm2|SINE|B2	LTR
chr6	124995502	124995986	49.05	promoter-TSS (NM_175696)	LINE
chr3	95509824	95510287	49.05	TTS (NM_007802)	DNA
chr9	64632920	64633440	49	intron (NM_001134399, intron 5 of 24)	LINE
chr14	13344092	13344519	49	B1_Mm|SINE|Alu	SINE
chr1	182092533	182093001	48.95	B2_Mm1t|SINE|B2	SINE
chr8	11549146	11549574	48.95	intron (NM_024248, intron 2 of 14)	SINE
chr14	51883623	51884061	48.9	promoter-TSS (NM_001029990)	SINE
chr18	36717337	36717759	48.9	B2_Mm1a|SINE|B2	SINE
chr16	91390234	91390666	48.8	B1_Mus1|SINE|Alu	SINE
chr8	31032850	31033281	48.75	B1_Mus1|SINE|Alu	SINE
chr15	79329553	79329991	48.75	Intergenic	SINE
chr1	156671988	156672433	48.7	B2_Mm2|SINE|B2	SINE
chr2	167682634	167683064	48.7	B2_Mm1t|SINE|B2	SINE
chr15	99159198	99159635	48.6	B2_Mm1a|SINE|B2	LTR
chr6	47676513	47676935	48.5	promoter-TSS (NR_002841).7	scRNA (rRNA)
chr10	121323913	121324383	48.5	B2_Mm2|SINE|B2	SINE
chr18	61513572	61514049	48.4	B2_Mm1a|SINE|B2	LINE
chr2	34792058	34792527	48.35	B1_Mus2|SINE|Alu	SINE
chr3	95913815	95914252	48.35	B2_Mm1a|SINE|B2	SINE
chr6	124804154	124804594	48.35	B2_Mm2|SINE|B2	Simple_repeat
chr5	115082700	115083122	48.3	B2_Mm1a|SINE|B2	SINE
chr6	29609927	29610356	48.3	promoter-TSS (NM_001347079)	SINE
chr13	117227984	117228408	48.3	intron (NM_010330, intron 1 of 8)	SINE
chr6	120821777	120822225	48.25	B2_Mm2|SINE|B2	SINE
chr11	68936971	68937506	48.15	B2_Mm2|SINE|B2	SINE
chr1	97681816	97682238	48.05	L1Md_F|LINE|L1	LINE
chr10	80914520	80914959	48.05	B1_Mur4|SINE|Alu	SINE
chr11	116636555	116636977	48	B2_Mm1a|SINE|B2	Simple_repeat
chr15	100490298	100490720	48	ID4|SINE|ID	SINE
chr7	35397087	35397581	47.95	promoter-TSS (NM_178643)	SINE
chr11	77927245	77927767	47.75	B2_Mm2|SINE|B2	SINE
chr10	34265045	34265467	47.65	B2_Mm1a|SINE|B2	SINE
chr5	86066202	86066674	47.6	promoter-TSS (NM_001345904)	Simple_repeat
chr4	34780747	34781190	47.55	Intergenic	SINE
chr15	78950380	78950803	47.55	B2_Mm2|SINE|B2	SINE
chr7	6361478	6361907	47.5	BC1_Mm|scRNA|scRNA	scRNA
chr6	128353447	128353876	47.45	B2_Mm1t|SINE|B2	LINE
chr1	167242779	167243334	47.4	B2_Mm1t|SINE|B2	SINE
chr5	113724833	113725266	47.35	promoter-TSS (NR_033216)	LINE
chr11	85183839	85184261	47.35	Intergenic	SINE
chr8	111992220	111992908	47.3	promoter-TSS (NM_001357186)	SINE
chr11	115509273	115509695	47.3	B2_Mm1a|SINE|B2	Simple_repeat
chr4	137528007	137528491	47.2	B3|SINE|B2	SINE
chr2	49577852	49578274	47.2	B2_Mm1a|SINE|B2	LTR
chr18	10032396	10032896	47.2	B2_Mm2|SINE|B2	LTR
chr7	28387318	28387747	47.1	B2_Mm1t|SINE|B2	SINE
chr7	44424472	44424894	47.1	PB1D10|SINE|Alu	SINE
chr4	108416519	108416945	47	B2_Mm1t|SINE|B2	LTR
chr7	101302786	101303212	47	promoter-TSS (NR_152152)	SINE
chr11	80075226	80075651	47	B2_Mm1t|SINE|B2	SINE
chr11	76410491	76410913	47	B2_Mm2|SINE|B2	SINE
chr6	47667847	47668280	46.95	promoter-TSS (NR_002841).5	scRNA (rRNA)
chr4	154145960	154146413	46.8	B2_Mm1a|SINE|B2	SINE
chr10	67285990	67286422	46.8	promoter-TSS (NM_001036293)	SINE
chr6	47400820	47401324	46.6	ID_B1|SINE|B4	SINE
chr8	104600171	104600626	46.6	B4|SINE|B4	SINE
chr17	35999427	35999861	46.6	B2_Mm2|SINE|B2	LINE
chrX	48209734	48210165	46.6	Intergenic	SINE
chr13	97550086	97550536	46.5	Intergenic	SINE
chr16	17919183	17919617	46.45	Intergenic	SINE
chr6	49264367	49264795	46.45	promoter-TSS (NM_001347209)	Low_complexity
chr5	143547311	143547736	46.4	B1_Mur4|SINE|Alu	LTR
chr11	58255639	58256064	46.4	L1MA5A|LINE|L1	LINE
chr19	29647006	29647486	46.4	B2_Mm1t|SINE|B2	SINE
chr3	96215777	96216411	46.35	B2_Mm1a|SINE|B2	LTR
chr3	88278843	88279265	46.3	MLT1E2|LTR|ERVL-MaLR	LTR
chr8	95598886	95599338	46.25	Intergenic	SINE
chr5	108240056	108240478	46.2	Intergenic	SINE
chr11	78508948	78509370	46.2	B2_Mm1t|SINE|B2	SINE
chr12	3792283	3792951	46.15	B2_Mm1a|SINE|B2	SINE
chr6	39368509	39368931	46.1	intron (NM_001361618, intron 1 of 15)	SINE
chr6	140446703	140447201	45.95	intron (NM_144920, intron 3 of 30)	SINE
chr8	111687531	111687963	45.95	intron (NM_025583, intron 5 of 6)	SINE
chr14	35250493	35250926	45.85	ID_B1|SINE|B4	SINE
chr1	180551230	180551731	45.75	B2_Mm1a|SINE|B2	LTR
chr9	65604695	65605164	45.75	B2_Mm2|SINE|B2	SINE
chr1	16613291	16613713	45.65	intron (NM_025773, intron 1 of 5)	SINE
chr4	141767998	141768440	45.6	B2_Mm2|SINE|B2	SINE
chr16	57231877	57232330	45.6	promoter-TSS (NM_026254)	SINE
chr10	40039444	40039866	45.55	B2_Mm2|SINE|B2	LINE
chr12	104978094	104978516	45.55	B2_Mm2|SINE|B2	SINE
chr9	110041482	110041928	45.5	B2_Mm1t|SINE|B2	SINE
chr5	65439354	65440027	45.4	B2_Mm1a|SINE|B2	LTR
chr9	66059573	66059998	45.4	promoter-TSS (NM_011149)	SINE
chr12	70914107	70914554	45.4	B2_Mm2|SINE|B2	SINE
chr11	120796602	120797025	45.25	promoter-TSS (NM_026824)	LTR
chr13	97524649	97525094	45.25	Intergenic	SINE
chr18	77787488	77787911	45.25	B2_Mm1t|SINE|B2	Simple_repeat
chr6	86763909	86764367	45.15	B2_Mm1t|SINE|B2	Simple_repeat
chr14	79394889	79395342	45.15	B2_Mm1t|SINE|B2	SINE
chr4	149169852	149170277	45.05	Intergenic	SINE
chr2	163964130	163964567	45.05	MTEa|LTR|ERVL-MaLR	LTR
chr7	68680587	68681034	45	B2_Mm1t|SINE|B2	SINE
chr3	97028282	97028709	44.9	B2_Mm2|SINE|B2	SINE
chr3	90441795	90442218	44.9	B2_Mm1t|SINE|B2	SINE
chr14	47594065	47594546	44.9	B2_Mm2|SINE|B2	LINE
chr8	119737093	119737519	44.85	intron (NM_026922, intron 10 of 26)	SINE
chr14	37097550	37098022	44.85	B2_Mm2|SINE|B2	Simple_repeat
chr9	115260101	115260523	44.8	intron (NM_024222, intron 5 of 15)	SINE
chr7	45898178	45898848	44.75	B2_Mm2|SINE|B2	SINE
chr16	17524833	17525282	44.75	intron (NM_025808, intron 18 of 20)	SINE
chr10	128017381	128017811	44.7	intron (NM_008921, intron 2 of 12)	SINE
chr1	136305744	136306212	44.55	intron (NM_001347109, intron 2 of 17)	SINE
chr8	11703185	11703651	44.55	B2_Mm2|SINE|B2	SINE
chr1	185329381	185329804	44.45	promoter-TSS (NM_198653)	SINE
chr2	90571214	90571636	44.45	B2_Mm2|SINE|B2	SINE
chr4	129070219	129070641	44.45	intron (NM_001368763, intron 1 of 8)	Simple_repeat
chr8	122558416	122558955	44.4	B2_Mm2|SINE|B2	SINE
chr10	128372157	128372596	44.4	B2_Mm1t|SINE|B2	LTR
chr7	16937844	16938302	44.35	B2_Mm2|SINE|B2	SINE
chr17	87903830	87904295	44.35	B2_Mm1a|SINE|B2	LTR
chr9	78490190	78490786	44.3	B2_Mm1a|SINE|B2	SINE
chr4	129535182	129535660	44.25	B3|SINE|B2	SINE
chrX	37080355	37080777	44.2	Intergenic	SINE
chr11	69252573	69253008	44.2	B2_Mm2|SINE|B2	SINE
chr17	88405039	88405535	44.15	Intergenic	SINE
chr8	123899752	123900231	44.1	PB1|SINE|Alu	SINE
chr15	25718686	25719170	44.1	B2_Mm2|SINE|B2	SINE
chr6	47685130	47685571	44.05	promoter-TSS (NR_002841)	scRNA (rRNA)
chr14	24486999	24487438	44.05	promoter-TSS (NM_001081247)	SINE
chr4	118300697	118301119	44.05	B2_Mm1a|SINE|B2	SINE
chr9	63522377	63522820	44	intron (NM_030068, intron 11 of 21)	SINE
chr16	4474188	4474610	44	B2_Mm1a|SINE|B2	LTR
chr2	132266462	132266890	43.95	B2_Mm2|SINE|B2	SINE
chr3	95970629	95971078	43.9	Intergenic	SINE
chr6	48079577	48080021	43.9	B2_Mm2|SINE|B2	SINE
chr8	123415275	123415706	43.9	B2_Mm2|SINE|B2	Simple_repeat
chr14	45145638	45146089	43.6	intron (NM_172597, intron 17 of 20)	SINE
chr11	87445555	87445987	43.55	intron (NM_031386, intron 2 of 30)	SINE
chr6	39787186	39787625	43.5	B2_Mm2|SINE|B2	SINE
chr6	22356762	22357265	43.5	promoter-TSS (NM_138587)	SINE
chr13	100786795	100787217	43.5	promoter-TSS (NM_172301)	SINE
chr2	73312937	73313444	43.45	promoter-TSS (NM_025854)	Simple_repeat
chr8	106980161	106980822	43.45	B2_Mm1a|SINE|B2	SINE
chr10	75843938	75844385	43.45	B2_Mm1a|SINE|B2	SINE
chr19	45067753	45068179	43.45	B2_Mm1t|SINE|B2	SINE
chr8	120642312	120643032	43.4	B2_Mm2|SINE|B2	SINE
chr11	69750483	69750906	43.4	intron (NM_001291068, intron 1 of 28)	SINE
chr13	112262642	112263111	43.3	B2_Mm2|SINE|B2	SINE
chr11	96799462	96799925	43.3	B2_Mm1t|SINE|B2	Simple_repeat
chr11	117065559	117066010	43.3	Intergenic	SINE
chr19	44545102	44545526	43.3	intron (NM_001033343, intron 1 of 25)	SINE
chr4	154828338	154828796	43.25	B2_Mm2|SINE|B2	SINE
chr4	129179266	129179688	43.2	B2_Mm1a|SINE|B2	SINE
chr7	12902256	12902699	43.15	B2_Mm1a|SINE|B2	SINE
chr19	5573937	5574359	43.15	MMERVK9E_I-int|LTR|ERVK	SINE
chr7	139916277	139916718	43	B2_Mm2|SINE|B2	SINE
chr10	128739251	128739673	43	B2_Mm1a|SINE|B2	Simple_repeat
chr19	8849736	8850158	42.95	promoter-TSS (NM_001360628)	Low_complexity
chr11	97667525	97668143	42.85	B2_Mm2|SINE|B2	Simple_repeat
chr13	8883880	8884302	42.85	B4A|SINE|B4	SINE
chr12	85270796	85271274	42.75	promoter-TSS (NM_001304475)	LINE
chr16	18688277	18688742	42.75	B2_Mm2|SINE|B2	SINE
chr5	92352596	92353018	42.7	RLTR13D2|LTR|ERVK	SINE
chr14	54585293	54585719	42.7	B2_Mm2|SINE|B2	SINE
chr17	35009376	35009815	42.7	B1_Mus1|SINE|Alu	SINE
chr13	48968474	48968951	42.65	promoter-TSS (NM_001033268)	SINE
chr4	32614731	32615200	42.6	promoter-TSS (NM_011997)	Simple_repeat
chr7	12961870	12962403	42.6	promoter-TSS (NR_166501)	Simple_repeat
chr4	148074614	148075048	42.5	B2_Mm2|SINE|B2	SINE
chr10	128272685	128273123	42.5	B2_Mm2|SINE|B2	LINE
chr11	69008389	69008811	42.5	promoter-TSS (NM_001159519)	SINE
chr12	80470692	80471149	42.5	B2_Mm2|SINE|B2	SINE
chr17	29487830	29488252	42.5	intron (NR_168683, intron 1 of 3)	SINE
chr19	36920852	36921300	42.5	Intergenic	SINE
chr14	56772199	56772635	42.45	B1_Mus2|SINE|Alu	SINE
chr7	80242868	80243276	42.4	Intergenic	SINE
chr7	81154220	81154722	42.3	B2_Mm1t|SINE|B2	SINE
chr11	75108213	75108686	42.25	intron (NM_001002764, intron 13 of 18)	SINE
chr1	172051225	172051653	42.15	TTS (NM_010916)	SINE
chr6	29685025	29685447	42.1	B2_Mm1a|SINE|B2	SINE
chr10	116593379	116593801	42.1	RSINE1|SINE|B4	SINE
chr5	34572586	34573060	42.05	promoter-TSS (NM_013457)	LTR
chr6	29780526	29780972	42.05	B2_Mm2|SINE|B2	SINE
chr4	41163098	41163562	41.95	B2_Mm1a|SINE|B2	LTR
chr13	55728935	55729413	41.95	B2_Mm1t|SINE|B2	SINE
chr17	24725865	24726342	41.9	B2_Mm2|SINE|B2	SINE
chr7	29237450	29237886	41.8	promoter-TSS (NM_001357668)	SINE
chr7	46019334	46019814	41.8	B2_Mm2|SINE|B2	SINE
chr1	118311336	118311758	41.8	promoter-TSS (NM_011650)	Low_complexity
chr4	133573867	133574331	41.75	promoter-TSS (NM_172876)	SINE
chr5	121223994	121224458	41.75	ERVB2_1-I_MM-int|LTR|ERVK	LTR
chr9	55252122	55252597	41.75	B2_Mm2|SINE|B2	SINE
chr17	88091291	88091713	41.75	B2_Mm1a|SINE|B2	SINE
chr19	8855123	8855575	41.7	B2_Mm2|SINE|B2	LTR
chr6	29776867	29777304	41.65	B2_Mm1t|SINE|B2	SINE
chr7	109984675	109985097	41.65	B2_Mm1t|SINE|B2	SINE
chr17	8287969	8288403	41.65	L1MC1|LINE|L1	LINE
chr7	127694527	127695056	41.6	B2_Mm1t|SINE|B2	SINE
chr8	80739860	80740285	41.6	promoter-TSS (NM_053124)	LTR
chr8	123795759	123796252	41.6	B2_Mm1a|SINE|B2	LTR
chr9	64765208	64765659	41.6	B2_Mm1a|SINE|B2	SINE
chr15	98659937	98660393	41.6	intron (NM_001080981, intron 1 of 16)	SINE
chr4	134001048	134001559	41.55	promoter-TSS (NM_026144)	SINE
chr2	5865278	5865739	41.45	B2_Mm1a|SINE|B2	LINE
chr11	107616000	107616452	41.45	PB1D10|SINE|Alu	SINE
chr11	101658242	101658683	41.45	Intergenic	snRNA
chr3	97623781	97624207	41.4	B2_Mm2|SINE|B2	SINE
chr11	86257630	86258134	41.3	promoter-TSS (NM_001363130)	SINE
chr12	71100997	71101419	41.25	Intergenic	SINE
chr16	57292978	57293499	41.25	promoter-TSS (NM_027651)	LTR
chr10	7434208	7434630	41.15	B2_Mm1a|SINE|B2	LTR
chr7	27296351	27296796	41.1	B2_Mm2|SINE|B2	SINE
chr10	69353060	69353482	41.1	promoter-TSS (NM_007659)	SINE
chr2	131344745	131345174	41.05	intron (NM_178607, intron 1 of 5)	SINE
chr11	106020666	106021088	41.05	B1_Mus1|SINE|Alu	SINE
chr1	36334539	36334967	41	TTS (NM_172652)	SINE
chr3	90213929	90214396	40.95	promoter-TSS (NM_001190258)	SINE
chr3	96409849	96410325	40.9	tRNA-His-CAY_|tRNA|tRNA	tRNA
chr14	46766215	46766637	40.9	B2_Mm2|SINE|B2	SINE
chr6	47680812	47681250	40.85	promoter-TSS (NR_002841).8	scRNA (rRNA)
chr2	154372822	154373274	40.75	promoter-TSS (NM_025876)	Simple_repeat
chr10	128540506	128540993	40.75	MER90a|LTR|ERV1	Simple_repeat
chr11	6489102	6489535	40.7	Intergenic	SINE
chr5	122262664	122263140	40.6	B2_Mm2|SINE|B2	SINE
chr6	122800171	122800640	40.6	Intergenic	SINE
chr6	83096980	83097428	40.6	B2_Mm1t|SINE|B2	SINE
chr9	50629124	50629567	40.6	MMETn-int|LTR|ERVK	LTR
chr5	73320724	73321179	40.55	B2_Mm2|SINE|B2	LTR
chr4	129379125	129379547	40.55	Intergenic	LTR
chr17	25273487	25273962	40.55	promoter-TSS (NR_027452)	Low_complexity
chr16	22132015	22132454	40.5	B2_Mm2|SINE|B2	SINE
chr8	83954688	83955115	40.45	promoter-TSS (NM_024184)	SINE
chr5	124357233	124357683	40.4	B2_Mm2|SINE|B2	SINE
chr7	80685793	80686258	40.35	Charlie29a|DNA|hAT-Charlie	DNA
chr11	97851589	97852019	40.35	Intergenic	SINE
chr3	64040409	64040909	40.25	B2_Mm1t|SINE|B2	LTR
chr14	48988986	48989473	40.25	Intergenic	SINE
chr9	73112783	73113243	40.2	promoter-TSS (NM_198609)	SINE
chr12	52595693	52596176	40.2	B2_Mm2|SINE|B2	SINE
chrX	162889857	162890301	40.2	B2_Mm2|SINE|B2	SINE
chr6	47672182	47672604	40.1	promoter-TSS (NR_002841).6	scRNA (rRNA)
chr13	24930602	24931100	40.1	B2_Mm1t|SINE|B2	LTR
chr5	32971666	32972090	40	MER44B|DNA|TcMar-Tigger	DNA
chr19	5453298	5453726	40	3' UTR (NM_198616, exon 1 of 1)	SINE
chr4	130973183	130973605	39.95	B4A|SINE|B4	SINE
chr6	42338490	42338918	39.95	B2_Mm2|SINE|B2	LINE
chr7	141542332	141542792	39.95	B2_Mm1t|SINE|B2	SINE
chr17	80372605	80373042	39.95	non-coding (NR_028385, exon 1 of 1)	Simple_repeat
chr19	7480739	7481205	39.95	intron (NM_001271487, intron 1 of 7)	SINE
chr15	89414905	89415327	39.9	B2_Mm1t|SINE|B2	SINE
chr17	28733755	28734178	39.9	B2_Mm1a|SINE|B2	SINE
chr7	19343506	19344071	39.85	B1_Mur1|SINE|Alu	SINE
chr9	21453528	21453989	39.85	B2_Mm2|SINE|B2	SINE
chr1	165611635	165612100	39.8	B2_Mm2|SINE|B2	SINE
chr11	60021357	60021779	39.8	B2_Mm1t|SINE|B2	LTR
chr1	74235644	74236177	39.75	promoter-TSS (NM_029711)	Simple_repeat
chr18	35899714	35900147	39.75	Intergenic	Simple_repeat
chr6	83879562	83879984	39.7	B2_Mm2|SINE|B2	Simple_repeat
chr19	7218882	7219332	39.7	B2_Mm1a|SINE|B2	SINE
chr6	122873566	122874003	39.65	promoter-TSS (NM_026267)	SINE
chr8	106802673	106803098	39.65	intron (NM_173037, intron 15 of 17)	SINE
chr3	88684303	88685028	39.6	B2_Mm1a|SINE|B2	LTR
chr8	94550269	94550717	39.55	B2_Mm1t|SINE|B2	SINE
chr6	128314646	128315068	39.55	B2_Mm1a|SINE|B2	SINE
chr6	125143455	125143883	39.5	B2_Mm1a|SINE|B2	SINE
chr8	111888883	111889337	39.5	TTS (NM_019950)	SINE
chr8	26101468	26101914	39.5	B2_Mm1t|SINE|B2	LINE
chr10	91172430	91173025	39.5	B1_Mus1|SINE|Alu	SINE
chr15	58139027	58139450	39.45	Intergenic	Simple_repeat
chr7	6410000	6410461	39.35	Intergenic	Simple_repeat
chr5	108001323	108001745	39.35	Intergenic	LTR
chr7	100621613	100622079	39.35	intron (NM_024287, intron 1 of 7)	SINE
chr18	34858818	34859240	39.3	B2_Mm2|SINE|B2	SINE
chr1	157445329	157445798	39.25	Intergenic	SINE
chr11	115526347	115526769	39.25	B2_Mm1t|SINE|B2	SINE
chr12	69686167	69686627	39.25	B2_Mm2|SINE|B2	Simple_repeat
chr14	20703186	20703708	39.25	promoter-TSS (NR_029446)	SINE
chr19	36985592	36986090	39.25	B2_Mm1t|SINE|B2	LINE
chr3	54685217	54685649	39.15	B2_Mm1t|SINE|B2	SINE
chr3	95311051	95311522	39.15	B2_Mm2|SINE|B2	SINE
chr1	132431234	132431680	39.05	B2_Mm2|SINE|B2	SINE
chr11	57930570	57931008	39.05	B2_Mm2|SINE|B2	SINE
chr19	46990299	46990761	39.05	B2_Mm1a|SINE|B2	SINE
chr13	97237546	97237991	39	MTEa|LTR|ERVL-MaLR	SINE
chr19	7353991	7354506	39	Intergenic	SINE
chr3	137914230	137914658	38.9	Intergenic	SINE
chr5	77141878	77142300	38.9	Intergenic	SINE
chr9	107273516	107273982	38.9	B2_Mm1a|SINE|B2	SINE
chr10	128479456	128479882	38.9	B2_Mm2|SINE|B2	SINE
chr16	38274733	38275210	38.9	B2_Mm2|SINE|B2	LINE
chr2	29741197	29741705	38.85	3' UTR (NM_001370924, exon 4 of 4)	SINE
chr5	122709218	122709738	38.85	B2_Mm2|SINE|B2	SINE
chr11	43712780	43713289	38.85	B2_Mm2|SINE|B2	SINE
chr2	156352504	156352936	38.8	B2_Mm2|SINE|B2	SINE
chr10	128348499	128348948	38.8	B2_Mm1a|SINE|B2	LTR
chr11	97190409	97190831	38.8	Intergenic	SINE
chr13	60582099	60582544	38.8	B3|SINE|B2	Simple_repeat
chr12	16845541	16846050	38.75	B3|SINE|B2	LTR
chr5	64075405	64075827	38.65	B2_Mm1a|SINE|B2	Simple_repeat
chr10	91169656	91170121	38.65	intron (NM_001080130, intron 1 of 7)	SINE
chr16	33659363	33659811	38.65	B3A|SINE|B2	LINE
chr6	30537173	30537608	38.55	ID_B1|SINE|B4	Simple_repeat
chr7	126736642	126737086	38.55	Intergenic	Simple_repeat
chr15	82873354	82873804	38.55	intron (NM_013836, intron 1 of 4)	SINE
chr5	115119656	115120120	38.5	promoter-TSS (NM_007383)	LINE
chr8	72561317	72561790	38.5	B2_Mm2|SINE|B2	LTR
chr10	126922768	126923295	38.5	Intergenic	scRNA
chr14	21822391	21822799	38.5	B2_Mm2|SINE|B2	SINE
chr18	34330372	34330840	38.5	promoter-TSS (NM_025527)	SINE
chr7	127463087	127463521	38.45	MMERVK9E_I-int|LTR|ERVK	SINE
chr12	80456494	80456917	38.45	Intergenic	SINE
chr17	25953930	25954370	38.45	B2_Mm2|SINE|B2	SINE
chr5	65469500	65469932	38.4	B1_Mus2|SINE|Alu	SINE
chr19	60875966	60876397	38.4	Intergenic	SINE
chr19	7355442	7355882	38.35	TTS (NM_001033139)	SINE
chr3	88904716	88905192	38.3	B2_Mm2|SINE|B2	SINE
chr8	95854077	95854540	38.3	promoter-TSS (NM_172758)	SINE
chr14	50857189	50857652	38.3	Lx9|LINE|L1	LINE
chr5	107891637	107892113	38.3	B2_Mm2|SINE|B2	SINE
chr7	44720159	44720581	38.3	TTS (NM_001368390)	LTR
chr8	105301705	105302166	38.3	intron (NM_148952, intron 7 of 9)	SINE
chr17	33809907	33810329	38.3	promoter-TSS (NM_030697)	SINE
chr4	129450829	129451255	38.25	B2_Mm2|SINE|B2	SINE
chr1	86220192	86220674	38.2	B2_Mm1t|SINE|B2	SINE
chr10	128353483	128353929	38.2	B2_Mm1t|SINE|B2	SINE
chr17	35042812	35043234	38.2	intron (NR_130641, intron 7 of 23)	SINE
chr11	97634340	97634766	38.15	B2_Mm2|SINE|B2	SINE
chrX	73225297	73225742	38.15	B2_Mm2|SINE|B2	SINE
chr6	72396254	72396686	38.1	B1_Mur2|SINE|Alu	SINE
chr11	107105860	107106308	38.1	B2_Mm1a|SINE|B2	SINE
chr2	25388330	25388814	38.05	B2_Mm1t|SINE|B2	SINE
chr11	78086811	78087236	38	B2_Mm2|SINE|B2	LINE
chr14	20636925	20637445	38	B2_Mm1t|SINE|B2	SINE
chr1	135783773	135784206	37.95	Intergenic	SINE
chr4	32746951	32747373	37.95	intron (NM_001081392, intron 76 of 101)	SINE
chr11	30782766	30783188	37.95	B2_Mm2|SINE|B2	Simple_repeat
chr7	120911240	120911662	37.9	Intergenic	Simple_repeat
chr11	3122659	3123130	37.9	B1_Mus1|SINE|Alu	LTR
chr1	52264097	52264550	37.85	B2_Mm2|SINE|B2	SINE
chr3	53244107	53244647	37.85	B2_Mm2|SINE|B2	SINE
chr6	8257925	8258483	37.85	B1_Mus2|SINE|Alu	SINE
chr7	73354714	73355138	37.85	intron (NR_040324, intron 1 of 2)	SINE
chr5	88686859	88687318	37.8	B2_Mm1t|SINE|B2	SINE
chr6	47626935	47627394	37.8	Intergenic	SINE
chr8	34677584	34678006	37.8	B2_Mm1t|SINE|B2	SINE
chr11	97936190	97936630	37.8	B2_Mm2|SINE|B2	SINE
chr12	59039109	59039569	37.8	B2_Mm1t|SINE|B2	SINE
chr1	33718439	33718901	37.75	B2_Mm2|SINE|B2	SINE
chr4	128330703	128331234	37.75	B4A|SINE|B4	LINE
chr11	67024704	67025126	37.7	promoter-TSS (NM_177392)	Simple_repeat
chr2	32638560	32638982	37.65	B2_Mm1a|SINE|B2	Simple_repeat
chr4	46444795	46445290	37.65	B1F|SINE|Alu	SINE
chr16	35998791	35999231	37.65	B2_Mm1a|SINE|B2	LINE
chr5	125490091	125490532	37.6	B2_Mm1t|SINE|B2	SINE
chr11	69541413	69541861	37.6	B2_Mm2|SINE|B2	SINE
chr15	103536279	103536701	37.6	intron (NM_021391, intron 1 of 6)	SINE
chr7	28793848	28794270	37.5	tRNA-Lys-AAA|tRNA|tRNA	tRNA
chr9	72168799	72169458	37.5	B2_Mm1t|SINE|B2	LINE
chr12	70904799	70905267	37.5	B2_Mm1a|SINE|B2	SINE
chr4	133133603	133134064	37.45	B2_Mm1t|SINE|B2	SINE
chr19	3588598	3589020	37.45	PB1D7|SINE|Alu	SINE
chr4	124690185	124690653	37.4	B3|SINE|B2	SINE
chr5	86809481	86809927	37.35	B2_Mm1t|SINE|B2	SINE
chr4	134187317	134187739	37.3	promoter-TSS (NM_144527)	SINE
chr7	49182274	49182718	37.3	intron (NM_001111016, intron 2 of 38)	SINE
chr9	7753431	7753853	37.3	Intergenic	SINE
chr13	21790055	21790797	37.3	B2_Mm1t|SINE|B2	SINE
chr4	53980193	53980648	37.2	B2_Mm2|SINE|B2	SINE
chr3	95213133	95213581	37.15	B3A|SINE|B2	SINE
chr9	21264092	21264514	37.15	promoter-TSS (NM_153583)	SINE
chr15	99667957	99668641	37.15	B2_Mm1a|SINE|B2	SINE
chr4	46389652	46390136	37.1	promoter-TSS (NM_001347095)	SINE
chr8	77531502	77531930	37.1	Intergenic	SINE
chr9	107647127	107647604	37.05	B2_Mm1t|SINE|B2	SINE
chr18	66318653	66319075	37.05	Intergenic	scRNA (rRNA)
chr4	141556153	141556586	37	Intergenic	LINE
chr8	123746930	123747361	37	non-coding (NR_166622, exon 3 of 3)	SINE
chr9	96355196	96355620	37	intron (NM_001357213, intron 1 of 7)	SINE
chr2	103729223	103729682	36.95	B2_Mm2|SINE|B2	SINE
chr6	86486793	86487247	36.95	B2_Mm1t|SINE|B2	SINE
chr9	36812629	36813177	36.95	B2_Mm1a|SINE|B2	LTR
chr9	66285168	66285657	36.95	B2_Mm1a|SINE|B2	SINE
chr11	116306596	116307183	36.95	promoter-TSS (NM_001378961)	SINE
chrX	103304533	103304999	36.95	B2_Mm2|SINE|B2	LINE
chr12	4583461	4583888	36.9	B2_Mm1a|SINE|B2	SINE
chr12	84082206	84082646	36.85	B2_Mm2|SINE|B2	SINE
chr3	95587867	95588312	36.8	promoter-TSS (NM_001177670)	SINE
chr17	29956440	29956870	36.8	B2_Mm2|SINE|B2	SINE
chrX	102214907	102215691	36.8	(T)n|Simple_repeat|Simple_repeat	SINE
chr12	51881625	51882081	36.75	intron (NM_177171, intron 33 of 35)	SINE
chr13	93615040	93615487	36.75	B2_Mm2|SINE|B2	SINE
chr2	181309850	181310277	36.7	intron (NM_009133, intron 1 of 4)	LTR
chr12	84539510	84540306	36.65	B2_Mm1a|SINE|B2	SINE
chr8	89139023	89139445	36.65	B2_Mm1t|SINE|B2	LTR
chr2	165254923	165255345	36.6	Intergenic	SINE
chr2	84652366	84652892	36.6	B2_Mm1a|SINE|B2	SINE
chr16	13575974	13576439	36.6	intron (NM_001358453, intron 20 of 22)	LTR
chr5	33033606	33034032	36.55	Intergenic	SINE
chr1	93801785	93802246	36.55	promoter-TSS (NM_001105667)	SINE
chr2	71229902	71230433	36.5	B2_Mm2|SINE|B2	SINE
chr5	149141131	149141556	36.5	MER58B|DNA|hAT-Charlie	DNA
chr8	85107569	85108076	36.5	TTS (NM_001357366)	SINE
chr2	126678963	126679413	36.45	B1_Mm|SINE|Alu	SINE
chr15	72568490	72568953	36.45	Intergenic	DNA
chr7	19355341	19355808	36.4	TTS (NM_145822)	SINE
chr19	3761915	3762342	36.4	Intergenic	SINE
chr2	90781610	90782085	36.35	promoter-TSS (NR_151502)	SINE
chr7	4996963	4997655	36.35	B2_Mm1a|SINE|B2	SINE
chr17	56232690	56233176	36.3	B2_Mm1a|SINE|B2	SINE
chr7	24400053	24400555	36.25	B2_Mm2|SINE|B2	SINE
chr11	78331435	78331992	36.25	B2_Mm1t|SINE|B2	SINE
chr5	125432000	125432754	36.2	B2_Mm1a|SINE|B2	SINE
chr8	119795279	119795716	36.2	B2_Mm2|SINE|B2	SINE
chr11	5707644	5708087	36.2	promoter-TSS (NM_001362871)	SINE
chr17	32836857	32837305	36.2	Lx8b|LINE|L1	LINE
chr4	43456086	43456514	36.15	Intergenic	Simple_repeat
chr7	35316207	35316681	36.1	B2_Mm1t|SINE|B2	LTR
chr14	75695560	75696006	36.1	B2_Mm1t|SINE|B2	SINE
chr8	123957678	123958101	36.05	B2_Mm2|SINE|B2	SINE
chr10	128486070	128486492	36.05	B2_Mm1t|SINE|B2	SINE
chr15	98579399	98580125	36.05	B2_Mm2|SINE|B2	SINE
chr5	121209887	121210492	36.05	TTS (NM_011290)	SINE
chr9	114381648	114382072	36.05	B2_Mm1a|SINE|B2	SINE
chr16	97852101	97852564	36.05	promoter-TSS (NM_001359078)	SINE
chr16	13572198	13572633	36	B2_Mm1a|SINE|B2	Simple_repeat
chr4	125121414	125121838	35.95	B2_Mm2|SINE|B2	SINE
chr11	48844502	48845001	35.95	B1_Mur3|SINE|Alu	SINE
chr3	30951292	30951714	35.9	B2_Mm1a|SINE|B2	SINE
chr5	125266652	125267074	35.9	B2_Mm2|SINE|B2	SINE
chr5	147894805	147895238	35.9	promoter-TSS (NM_027872)	Simple_repeat
chr6	148990062	148990484	35.9	3' UTR (NM_177192, exon 21 of 21)	SINE
chr8	98685075	98685513	35.85	Intergenic	Simple_repeat
chr11	115769326	115769761	35.85	L1MA5|LINE|L1	LINE
chr5	92104925	92105350	35.8	intron (NM_001359195, intron 1 of 11)	SINE
chr9	106459549	106460008	35.75	B2_Mm2|SINE|B2	SINE
chr10	63035353	63035796	35.75	MLT1D|LTR|ERVL-MaLR	SINE
chr8	94723479	94723996	35.7	B2_Mm2|SINE|B2	LTR
chr8	123470213	123470914	35.7	B2_Mm2|SINE|B2	SINE
chr11	116655108	116655547	35.7	RSINE1|SINE|B4	SINE
chr4	46488901	46489336	35.65	promoter-TSS (NM_053179)	SINE
chr12	85508467	85508925	35.65	B2_Mm2|SINE|B2	LTR
chr10	30618042	30618464	35.6	exon (NM_025798, exon 1 of 5)	LINE
chr4	152029101	152029627	35.6	intron (NM_031867, intron 5 of 5)	SINE
chr10	80743455	80743877	35.6	B2_Mm1t|SINE|B2	LTR
chr11	80378352	80378774	35.6	promoter-TSS (NM_027472)	SINE
chr4	116595502	116595924	35.55	B2_Mm1t|SINE|B2	LTR
chr5	124540370	124540818	35.55	promoter-TSS (NM_019770)	SINE
chr8	18896504	18896964	35.55	B2_Mm1a|SINE|B2	SINE
chr11	87973442	87973875	35.55	B2_Mm1t|SINE|B2	LTR
chr12	110644121	110644596	35.55	intron (NM_030238, intron 42 of 76)	SINE
chr17	34989658	34990151	35.55	MYSERV6-int|LTR|ERVK	LTR
chr11	59901454	59901877	35.5	polypyrimidine|Low_complexity|Low_complexity	Low_complexity
chr6	86942414	86942836	35.4	intron (NM_001040106, intron 4 of 20)	SINE
chr7	3371731	3372313	35.4	B2_Mm1a|SINE|B2	LTR
chr2	164096197	164096619	35.35	B2_Mm1t|SINE|B2	SINE
chr7	45371880	45372302	35.35	B2_Mm1t|SINE|B2	SINE
chr11	75735587	75736217	35.35	B2_Mm1a|SINE|B2	SINE
chr2	153160090	153160515	35.3	promoter-TSS (NM_133847)	SINE
chr7	19366009	19366441	35.3	B2_Mm2|SINE|B2	SINE
chr4	117182582	117183106	35.25	promoter-TSS (NM_134471)	Simple_repeat
chr8	123755265	123755805	35.25	B2_Mm1t|SINE|B2	SINE
chr1	34522848	34523288	35.2	Intergenic	LTR
chr2	156868100	156868626	35.2	B2_Mm2|SINE|B2	SINE
chr5	129729958	129730410	35.2	B1_Mm|SINE|Alu	SINE
chr8	111034229	111034666	35.2	B1F|SINE|Alu	SINE
chr16	91645089	91645516	35.2	intron (NM_010256, intron 1 of 21)	SINE
chr19	53268258	53268723	35.2	B2_Mm1t|SINE|B2	SINE
chr10	110918039	110918536	35.15	B2_Mm1a|SINE|B2	SINE
chr4	138013861	138014417	35.05	B2_Mm1a|SINE|B2	Simple_repeat
chr5	150555375	150555891	35.05	B2_Mm2|SINE|B2	SINE
chr17	25894766	25895272	35.05	B2_Mm2|SINE|B2	SINE
chr4	116774975	116775466	35	intron (NM_146151, intron 4 of 10)	SINE
chr7	127458448	127458903	35	B2_Mm1a|SINE|B2	LTR
chr10	91125697	91126371	35	B2_Mm1a|SINE|B2	Simple_repeat
chr16	20514475	20514897	35	B2_Mm1t|SINE|B2	SINE
chr2	29971569	29971991	34.9	intron (NM_001369325, intron 1 of 55)	SINE
chr6	140698252	140698689	34.9	Intergenic	SINE
chr16	90074815	90075333	34.9	B2_Mm2|SINE|B2	SINE
chr11	116308625	116309120	34.85	B2_Mm2|SINE|B2	LTR
chr15	101317808	101318236	34.8	Intergenic	LTR
chr5	125274890	125275342	34.8	B2_Mm1t|SINE|B2	SINE
chr2	79512879	79513317	34.75	B2_Mm2|SINE|B2	SINE
chr4	133627175	133627671	34.75	intron (NM_001017968, intron 1 of 7)	SINE
chr12	40255305	40255727	34.7	Intergenic	SINE
chr2	119181688	119182141	34.65	MYSERV6-int|LTR|ERVK	LTR
chr15	38247395	38247817	34.6	Intergenic	SINE
chr3	96065114	96065536	34.55	PB1D9|SINE|Alu	SINE
chr7	29355960	29356408	34.55	B2_Mm1t|SINE|B2	SINE
chr11	107473462	107473931	34.55	B1_Mm|SINE|Alu	Simple_repeat
chr17	29655929	29656392	34.55	B2_Mm1t|SINE|B2	LINE
chr2	167011305	167011742	34.5	B1_Mus2|SINE|Alu	SINE
chr11	101998393	101998801	34.5	B2_Mm1t|SINE|B2	SINE
chr13	95528466	95528968	34.5	B2_Mm1a|SINE|B2	SINE
chr4	34921849	34922271	34.45	B2_Mm2|SINE|B2	SINE
chr1	9814841	9815295	34.4	B2_Mm1t|SINE|B2	SINE
chr11	106998424	106998884	34.4	B1_Mus1|SINE|Alu	SINE
chr11	95081128	95081557	34.4	Intergenic	SINE
chr7	105767069	105767500	34.35	B2_Mm2|SINE|B2	SINE
chr7	30206412	30206834	34.35	B2_Mm1t|SINE|B2	LTR
chr13	81939858	81940535	34.35	B2_Mm1a|SINE|B2	SINE
chr14	56776529	56777001	34.35	B1_Mur2|SINE|Alu	SINE
chr1	131992143	131992623	34.3	B2_Mm2|SINE|B2	SINE
chr4	11160018	11160448	34.2	B2_Mm1a|SINE|B2	SINE
chr14	50899045	50899467	34.2	B2_Mm2|SINE|B2	SINE
chr2	59584399	59584821	34.15	Intergenic	SINE
chr4	11156831	11157559	34.15	B1_Mm|SINE|Alu	SINE
chr5	124539334	124539813	34.15	B1_Mm|SINE|Alu	Simple_repeat
chr10	81017795	81018233	34.15	B2_Mm2|SINE|B2	SINE
chr11	101438138	101438578	34.15	B2_Mm1a|SINE|B2	SINE
chr11	70550036	70550490	34.15	B2_Mm1a|SINE|B2	SINE
chr11	87023141	87023593	34.15	B2_Mm1a|SINE|B2	SINE
chr6	54417385	54417807	34.05	B2_Mm1a|SINE|B2	Simple_repeat
chr1	170934908	170935347	34.05	B2_Mm1t|SINE|B2	SINE
chr4	150279246	150279687	34.05	B3A|SINE|B2	SINE
chr5	35870773	35871195	34.05	intron (NM_001177696, intron 18 of 21)	SINE
chr11	102766138	102766570	34.05	B2_Mm1t|SINE|B2	Simple_repeat
chr2	26030830	26031252	34	Intergenic	SINE
chr4	141792617	141793054	33.95	promoter-TSS (NM_001277932)	SINE
chr4	155402103	155402531	33.9	intron (NR_102284, intron 2 of 2)	SINE
chr9	103466227	103466653	33.9	B4A|SINE|B4	SINE
chr8	25567715	25568137	33.85	B2_Mm2|SINE|B2	SINE
chr13	21179711	21180133	33.85	promoter-TSS (NM_009054)	SINE
chr14	79615336	79615805	33.85	intron (NM_026474, intron 10 of 12)	SINE
chr4	98887214	98887673	33.8	Intergenic	SINE
chr11	3481150	3481745	33.8	B2_Mm1a|SINE|B2	SINE
chr12	99447171	99447623	33.8	B2_Mm2|SINE|B2	SINE
chr19	4258812	4259357	33.8	B2_Mm1a|SINE|B2	SINE
chr4	109668462	109668930	33.7	B2_Mm1t|SINE|B2	SINE
chr10	12712785	12713207	33.7	B1_Mus1|SINE|Alu	Simple_repeat
chr7	30096805	30097236	33.65	AT_rich|Low_complexity|Low_complexity	Low_complexity
chr1	38935579	38936001	33.65	Intergenic	SINE
chr9	107677844	107678266	33.65	intron (NM_008140, intron 1 of 8)	SINE
chr12	4858818	4859250	33.65	Intergenic	SINE
chr15	98941830	98942298	33.65	B2_Mm2|SINE|B2	SINE
chr19	44983639	44984106	33.65	TTS (NM_001081225)	SINE
chrX	7745828	7746257	33.65	B2_Mm1t|SINE|B2	Simple_repeat
chr3	95873799	95874240	33.6	B2_Mm1a|SINE|B2	SINE
chr11	62377194	62377679	33.6	B2_Mm1t|SINE|B2	SINE
chr18	47501264	47501703	33.6	B2_Mm2|SINE|B2	SINE
chr11	55344406	55344828	33.55	B2_Mm2|SINE|B2	SINE
chr8	94812700	94813108	33.5	TTS (NM_011332)	SINE
chr13	112839806	112840235	33.5	intron (NM_008247, intron 2 of 5)	Simple_repeat
chr15	77860246	77860705	33.5	RSINE1|SINE|B4	SINE
chr19	8723218	8723640	33.5	promoter-TSS (NR_002896)	Low_complexity
chr1	157076521	157076953	33.45	Intergenic	SINE
chr4	128972874	128973300	33.45	B2_Mm1a|SINE|B2	SINE
chr6	83126505	83126939	33.45	(TTTA)n|Simple_repeat|Simple_repeat	SINE
chr2	156471924	156472375	33.4	B2_Mm1a|SINE|B2	Simple_repeat
chr6	120689840	120690278	33.35	B2_Mm2|SINE|B2	SINE
chr11	114820794	114821311	33.35	B2_Mm2|SINE|B2	Simple_repeat
chr13	100780102	100780560	33.35	B2_Mm1t|SINE|B2	SINE
chr15	89198696	89199167	33.35	B2_Mm1a|SINE|B2	SINE
chr16	55895746	55896198	33.35	promoter-TSS (NM_001134457)	SINE
chrX	36799801	36800324	33.3	B2_Mm2|SINE|B2	Simple_repeat
chr8	123870587	123871079	33.25	B2_Mm1t|SINE|B2	LTR
chr11	53484555	53485186	33.25	B2_Mm2|SINE|B2	SINE
chr12	51833837	51834272	33.25	B2_Mm2|SINE|B2	SINE
chr15	81551494	81551938	33.25	RSINE1|SINE|B4	SINE
chr19	5792455	5792877	33.25	Intergenic	SINE
chr11	87443247	87443738	33.2	intron (NM_031386, intron 2 of 30)	snRNA
chr15	99510810	99511307	33.2	B2_Mm2|SINE|B2	SINE
chr11	6496972	6497452	33.15	B1_Mus1|SINE|Alu	Simple_repeat
chr11	75645998	75646447	33.15	B2_Mm2|SINE|B2	SINE
chr12	105427926	105428362	33.15	B2_Mm2|SINE|B2	SINE
chr13	55181301	55181970	33.15	B2_Mm1t|SINE|B2	Simple_repeat
chr15	98506555	98506998	33.15	B2_Mm2|SINE|B2	LTR
chr15	102049662	102050084	33.15	L1MD1|LINE|L1	SINE
chr5	36301377	36301851	33.1	promoter-TSS (NR_106162)	SINE
chr13	8996983	8997414	33.1	Intergenic	SINE
chr1	189619696	189620123	33.05	B2_Mm2|SINE|B2	Simple_repeat
chr2	29682454	29683232	33.05	(TTTA)n|Simple_repeat|Simple_repeat	Simple_repeat
chr8	31116781	31117258	33.05	intron (NM_001368373, intron 1 of 5)	SINE
chr9	110055864	110056331	33.05	B2_Mm2|SINE|B2	SINE
chr13	104113876	104114298	33.05	B3|SINE|B2	SINE
chr17	47662818	47663408	33.05	B2_Mm1t|SINE|B2	SINE
chr11	86469437	86469866	33	B2_Mm1t|SINE|B2	SINE
chr7	12955936	12956358	32.95	intron (NR_166501, intron 1 of 1)	SINE
chr5	124634978	124635402	32.9	B2_Mm1a|SINE|B2	SINE
chr3	58635642	58636076	32.9	B2_Mm2|SINE|B2	SINE
chr2	181699717	181700139	32.9	L1_Mur3|LINE|L1	SINE
chr7	49270329	49270791	32.9	B2_Mm1a|SINE|B2	SINE
chr10	40448787	40449326	32.9	intron (NM_001291817, intron 4 of 11)	LINE
chr8	111666563	111667001	32.8	B2_Mm2|SINE|B2	SINE
chr11	78216186	78216647	32.8	B2_Mm1t|SINE|B2	SINE
chr11	98841756	98842187	32.8	B2_Mm1t|SINE|B2	SINE
chr11	97710201	97710788	32.8	B1_Mus2|SINE|Alu	SINE
chr2	104887346	104887778	32.75	B2_Mm2|SINE|B2	Simple_repeat
chr4	141440353	141440808	32.75	Intergenic	SINE
chr7	100525773	100526211	32.75	B2_Mm2|SINE|B2	SINE
chr11	53464377	53464799	32.75	B2_Mm2|SINE|B2	LTR
chr11	80092832	80093254	32.75	B2_Mm1t|SINE|B2	Simple_repeat
chr15	99035878	99036321	32.75	B2_Mm2|SINE|B2	SINE
chr11	116277098	116277550	32.65	B2_Mm2|SINE|B2	SINE
chr15	99701582	99702030	32.65	promoter-TSS (NM_031842)	SINE
chr5	142835909	142836331	32.6	B2_Mm2|SINE|B2	SINE
chr4	155830703	155831133	32.6	promoter-TSS (NM_025338)	SINE
chr10	63325179	63325617	32.6	B2_Mm1t|SINE|B2	SINE
chr11	55478337	55478836	32.6	B2_Mm1t|SINE|B2	SINE
chr11	116019739	116020199	32.6	B2_Mm2|SINE|B2	Simple_repeat
chr13	59677488	59677946	32.5	B2_Mm2|SINE|B2	SINE
chr1	8122971	8123403	32.45	IAPLTR3-int|LTR|ERVK	LTR
chr2	103084107	103084727	32.45	B2_Mm1t|SINE|B2	SINE
chr9	77752179	77752613	32.45	B2_Mm2|SINE|B2	SINE
chr18	73862743	73863201	32.45	promoter-TSS (NM_001360973)	SINE
chr1	59119044	59119525	32.4	intron (NM_001361413, intron 1 of 13)	SINE
chr2	144284036	144284475	32.4	B3A|SINE|B2	SINE
chr17	28915973	28916495	32.4	promoter-TSS (NM_172450)	SINE
chr6	128398728	128399159	32.35	promoter-TSS (NM_001162858)	SINE
chr9	106278964	106279464	32.35	B2_Mm2|SINE|B2	LTR
chr13	100732779	100733213	32.35	B2_Mm1t|SINE|B2	Simple_repeat
chr19	60837424	60837846	32.35	3' UTR (NM_053198, exon 14 of 14)	SINE
chr13	23368805	23369441	32.3	promoter-TSS (NM_001286156)	SINE
chr4	133566741	133567217	32.3	B2_Mm1a|SINE|B2	LINE
chr12	69194540	69194968	32.3	B2_Mm2|SINE|B2	SINE
chr11	78574011	78574461	32.2	intron (NM_008702, intron 8 of 10)	SINE
chr12	70880981	70881451	32.2	intron (NM_028127, intron 6 of 13)	SINE
chr10	12736239	12736661	32.15	intron (NM_011682, intron 11 of 73)	SINE
chr10	75504370	75504823	32.15	B3|SINE|B2	LTR
chr11	94888777	94889199	32.15	ID4|SINE|ID	SINE
chr13	44059178	44059601	32.1	B2_Mm1t|SINE|B2	SINE
chr2	69645425	69645878	32.1	B1_Mur1|SINE|Alu	LINE
chr9	57208199	57208710	32.1	MYSERV6-int|LTR|ERVK	LTR
chr12	76443490	76443920	32.1	promoter-TSS (NR_028520)	LINE
chr16	85136872	85137343	32.1	B2_Mm2|SINE|B2	SINE
chr9	63400126	63400625	32.05	Intergenic	SINE
chr4	124669498	124669925	32	PB1D10|SINE|Alu	LTR
chr5	124156509	124156938	31.95	intron (NM_011256, intron 2 of 24)	LINE
chr7	44376448	44376874	31.9	B2_Mm1a|SINE|B2	SINE
chr17	80213902	80214324	31.9	B2_Mm2|SINE|B2	SINE
chr19	5512918	5513340	31.9	Intergenic	SINE
chr12	54832731	54833170	31.85	B2_Mm1t|SINE|B2	SINE
chr5	150167832	150168268	31.85	B3|SINE|B2	SINE
chr12	111568105	111568540	31.85	T-rich|Low_complexity|Low_complexity	Low_complexity
chr1	79694130	79694575	31.85	B2_Mm2|SINE|B2	SINE
chr9	118356260	118356784	31.85	B2_Mm2|SINE|B2	LTR
chr9	57921893	57922410	31.85	intron (NM_001122873, intron 8 of 10)	SINE
chr7	126928337	126928759	31.8	promoter-TSS (NM_172747)	Simple_repeat
chr3	121547228	121547730	31.75	B2_Mm2|SINE|B2	SINE
chr14	61380600	61381032	31.75	B2_Mm2|SINE|B2	SINE
chr16	93603190	93603694	31.75	intron (NM_145482, intron 1 of 11)	Simple_repeat
chr2	156313119	156313576	31.7	promoter-TSS (NM_020255)	SINE
chr2	30967888	30968386	31.7	promoter-TSS (NM_144884)	SINE
chr4	152035391	152035871	31.7	B2_Mm2|SINE|B2	SINE
chr10	91049835	91050257	31.7	B2_Mm2|SINE|B2	SINE
chr12	3692535	3693093	31.6	B1_Mm|SINE|Alu	SINE
chr2	180070515	180070923	31.6	TTS (NM_178750)	SINE
chr5	130255666	130256074	31.6	promoter-TSS (NM_023248)	Low_complexity
chr6	142937479	142937947	31.6	intron (NM_011374, intron 1 of 4)	Simple_repeat
chr11	98268893	98269332	31.55	Intergenic	SINE
chr4	11146172	11146594	31.55	Intergenic	SINE
chr11	85202895	85203319	31.55	B2_Mm1t|SINE|B2	SINE
chr10	81269563	81270081	31.5	intron (NM_018758, intron 3 of 10)	SINE
chr5	65583678	65584108	31.4	B2_Mm2|SINE|B2	SINE
chr14	70715452	70715951	31.4	Tigger17a|DNA|TcMar-Tigger	DNA
chr16	85045957	85046412	31.4	intron (NM_001198824, intron 6 of 16)	SINE
chr10	13985086	13985508	31.4	intron (NM_001358782, intron 1 of 9)	Simple_repeat
chr11	100518468	100518890	31.4	intron (NM_134037, intron 6 of 27)	SINE
chr8	111190392	111190914	31.35	B2_Mm1t|SINE|B2	SINE
chr9	102784644	102785243	31.35	Intergenic	SINE
chr11	46436644	46437083	31.35	promoter-TSS (NM_001104557)	Low_complexity
chr16	90312079	90312564	31.3	Intergenic	SINE
chr17	29046698	29047140	31.3	B3|SINE|B2	SINE
chr2	70781551	70781987	31.25	intron (NM_172664, intron 2 of 19)	SINE
chr9	108283035	108283462	31.25	B2_Mm1t|SINE|B2	SINE
chr17	8311355	8311825	31.25	promoter-TSS (NR_073374)	SINE
chr2	57229454	57229883	31.2	Intergenic	LINE
chr6	113638962	113639391	31.2	(TAAAA)n|Simple_repeat|Simple_repeat	SINE
chr8	85035621	85036068	31.2	B1_Mus1|SINE|Alu	SINE
chr10	81281643	81282070	31.2	(CAA)n|Simple_repeat|Simple_repeat	SINE
chr8	33658979	33659401	31.15	B3|SINE|B2	SINE
chr15	12487882	12488374	31.15	intron (NM_001081064, intron 3 of 25)	LTR
chr12	110830309	110830731	31.15	intron (NM_011973, intron 2 of 11)	SINE
chr17	70797143	70797598	31.15	B2_Mm2|SINE|B2	SINE
chr8	105240545	105240986	31.05	intron (NR_166492, intron 6 of 14)	SINE
chr1	37594883	37595368	31.05	B1_Mus1|SINE|Alu	SINE
chr3	88434720	88435165	31.05	B3|SINE|B2	SINE
chr15	12139452	12139874	31.05	intron (NM_011767, intron 4 of 19)	SINE
chr16	79168920	79169355	31.05	Intergenic	SINE
chr11	78259943	78260365	31	RLTR18|LTR|ERVK	LTR
chr2	119016285	119016720	30.95	Intergenic	Low_complexity
chr10	127629453	127629957	30.9	B2_Mm1a|SINE|B2	LINE
chr1	162409854	162410288	30.9	B2_Mm2|SINE|B2	SINE
chr9	62713451	62713873	30.85	B2_Mm1t|SINE|B2	SINE
chr10	7666865	7667566	30.85	promoter-TSS (NM_145706)	SINE
chr11	101676164	101676605	30.85	B2_Mm1a|SINE|B2	SINE
chr11	20730507	20730990	30.85	B2_Mm2|SINE|B2	LINE
chr2	101759109	101759543	30.85	B2_Mm1a|SINE|B2	LINE
chr4	133635409	133635856	30.85	B2_Mm1t|SINE|B2	SINE
chr7	90441441	90441863	30.8	B2_Mm1a|SINE|B2	Simple_repeat
chr7	30128182	30128658	30.8	B2_Mm1a|SINE|B2	SINE
chr11	70959536	70960062	30.8	B2_Mm2|SINE|B2	LTR
chr15	12451999	12452514	30.8	B3|SINE|B2	SINE
chr1	131985506	131986117	30.7	B2_Mm1t|SINE|B2	SINE
chr2	164823311	164823733	30.7	B1_Mus1|SINE|Alu	SINE
chr15	76342827	76343249	30.7	promoter-TSS (NM_025567)	LINE
chr17	27623685	27624107	30.7	promoter-TSS (NM_001291046)	SINE
chr19	24499178	24499660	30.7	B2_Mm2|SINE|B2	LINE
chr9	79760811	79761233	30.65	Intergenic	Simple_repeat
chr8	123582738	123583160	30.65	5S|rRNA|rRNA	scRNA (rRNA)
chr8	46212914	46213322	30.6	B2_Mm2|SINE|B2	SINE
chr14	50898286	50898694	30.6	Intergenic	SINE
chr15	77367391	77367840	30.6	B1_Mus1|SINE|Alu	Simple_repeat
chr11	69703393	69703828	30.6	MLTR25A|LTR|ERVK	LTR
chr17	86646924	86647382	30.6	B2_Mm1a|SINE|B2	SINE
chrX	103165496	103165924	30.55	B2_Mm1t|SINE|B2	SINE
chr2	164875712	164876144	30.5	B2_Mm1t|SINE|B2	SINE
chr7	140881031	140881572	30.5	ID_B1|SINE|B4	SINE
chr10	81619688	81620192	30.5	B2_Mm1t|SINE|B2	SINE
chr10	127115058	127115499	30.5	B2_Mm2|SINE|B2	SINE
chr17	69313067	69313554	30.5	B2_Mm2|SINE|B2	SINE
chr14	51037462	51037892	30.4	TTS (NM_183032)	SINE
chr19	44140948	44141392	30.4	intron (NM_028607, intron 4 of 4)	SINE
chr2	120353210	120353632	30.35	promoter-TSS (NR_027618)	SINE
chr12	70962812	70963234	30.35	3' UTR (NM_019785, exon 13 of 13)	Simple_repeat
chr8	126989076	126989697	30.35	B2_Mm2|SINE|B2	SINE
chr17	3433781	3434206	30.35	B2_Mm2|SINE|B2	Simple_repeat
chr17	27578032	27578471	30.35	Intergenic	SINE
chr12	4842706	4843329	30.3	promoter-TSS (NM_001170858)	SINE
chr15	98906652	98907083	30.3	intron (NM_029098, intron 13 of 16)	SINE
chr1	132429919	132430359	30.25	B2_Mm2|SINE|B2	SINE
chr11	115647099	115647564	30.25	intron (NM_001313936, intron 4 of 5)	SINE
chr3	19895643	19896193	30.2	non-coding (NR_027985, exon 1 of 1)	SINE
chr5	42055069	42055504	30.2	Intergenic	LTR
chr7	100593376	100593866	30.2	B2_Mm1t|SINE|B2	SINE
chr8	84999118	84999541	30.2	(TATAA)n|Simple_repeat|Simple_repeat	SINE
chr11	88873950	88874394	30.2	B2_Mm1t|SINE|B2	SINE
chr4	142093521	142093985	30.15	B2_Mm1a|SINE|B2	LTR
chr4	11244731	11245206	30.15	B2_Mm1t|SINE|B2	SINE
chr19	29944949	29945371	30.15	promoter-TSS (NM_001164724)	SINE
chr11	69625765	69626224	30.1	Intergenic	Simple_repeat
chr1	172375546	172376024	30.05	promoter-TSS (NM_026234)	SINE
chr2	15054331	15054753	30	promoter-TSS (NM_029466)	SINE
chr8	71706033	71706455	30	B2_Mm1a|SINE|B2	SINE
chr11	87448715	87449137	30	intron (NM_031386, intron 2 of 30)	snRNA
chr15	74911027	74911486	30	Intergenic	LINE
chr17	26252414	26252836	30	promoter-TSS (NM_028190)	SINE
chr18	38342757	38343184	30	Intergenic	SINE
chr19	8747620	8748043	30	B2_Mm1t|SINE|B2	SINE
chr19	4478523	4478983	30	Intergenic	SINE
chr3	90482965	90483491	29.95	B2_Mm1t|SINE|B2	SINE
chr3	96487519	96487941	29.95	B1_Mus1|SINE|Alu	SINE
chr5	134175530	134175991	29.95	B1_Mus1|SINE|Alu	SINE
chr6	128780817	128781247	29.95	Lx8|LINE|L1	SINE
chr10	62946466	62946888	29.95	promoter-TSS (NM_177372)	Simple_repeat
chr11	98034273	98034712	29.95	Intergenic	SINE
chr11	79989001	79989431	29.95	B2_Mm1a|SINE|B2	SINE
chr16	33745850	33746322	29.95	RSINE1|SINE|B4	SINE
chr5	139484795	139485271	29.9	promoter-TSS (NM_001159908)	SINE
chr9	44630150	44630625	29.9	intron (NM_001110826, intron 10 of 13)	SINE
chr5	32608622	32609049	29.85	B2_Mm2|SINE|B2	SINE
chr16	33055273	33055696	29.85	promoter-TSS (NM_001130485)	SINE
chrX	50633550	50634197	29.85	B2_Mm2|SINE|B2	SINE
chr15	5116368	5116790	29.8	promoter-TSS (NM_026069)	DNA
chr12	84312244	84312666	29.8	B2_Mm1t|SINE|B2	SINE
chr19	7577340	7577974	29.8	B1_Mur1|SINE|Alu	LTR
chr11	69619629	69620064	29.75	Intergenic	Simple_repeat
chr13	51644331	51644889	29.75	promoter-TSS (NM_025415)	SINE
chr8	79685882	79686599	29.7	B2_Mm1a|SINE|B2	SINE
chr17	36934959	36935474	29.7	B2_Mm2|SINE|B2	SINE
chr7	44289390	44289824	29.65	MTC|LTR|ERVL-MaLR	SINE
chr7	113338812	113339244	29.65	B2_Mm2|SINE|B2	LINE
chr11	5744661	5745132	29.65	B2_Mm1a|SINE|B2	SINE
chr1	78489156	78489564	29.6	promoter-TSS (NR_102757)	SINE
chr3	86029718	86030140	29.6	B2_Mm2|SINE|B2	SINE
chr5	142258829	142259296	29.6	B3|SINE|B2	SINE
chr12	84420996	84421433	29.6	intron (NM_028377, intron 5 of 11)	SINE
chr3	145990902	145991332	29.6	intron (NM_001166064, intron 1 of 6)	Low_complexity
chr10	20288036	20288581	29.55	B2_Mm1a|SINE|B2	SINE
chr17	46382465	46382910	29.55	B1_Mus1|SINE|Alu	SINE
chr4	117093616	117094038	29.5	Intergenic	SINE
chr8	26114759	26115188	29.5	intron (NM_207659, intron 1 of 21)	DNA
chr11	121060660	121061082	29.5	B2_Mm2|SINE|B2	SINE
chr11	96777921	96778371	29.5	promoter-TSS (NM_028965)	SINE
chr15	79071063	79071816	29.5	B2_Mm1a|SINE|B2	LTR
chr18	34411013	34411439	29.5	B2_Mm1a|SINE|B2	SINE
chr2	24939012	24939449	29.45	B2_Mm1a|SINE|B2	SINE
chr5	30771498	30772030	29.45	B2_Mm2|SINE|B2	SINE
chr8	111305431	111305902	29.45	RLTR19-int|LTR|ERVK	LTR
chr10	78411396	78411822	29.45	B2_Mm1t|SINE|B2	SINE
chr12	110681384	110681815	29.45	B2_Mm2|SINE|B2	SINE
chr15	88872487	88872916	29.45	MTD|LTR|ERVL-MaLR	LTR
chr12	4856894	4857329	29.4	TTS (NM_001170858)	SINE
chr12	21419475	21419915	29.4	(TTTA)n|Simple_repeat|Simple_repeat	Simple_repeat
chr15	79657481	79658109	29.4	B2_Mm1a|SINE|B2	SINE
chr1	171502051	171502473	29.35	B2_Mm1t|SINE|B2	SINE
chr17	74318267	74318947	29.35	B2_Mm1a|SINE|B2	SINE
chr5	124097524	124097973	29.3	B2_Mm2|SINE|B2	LTR
chr15	88766676	88767133	29.3	intron (NM_181412, intron 2 of 2)	SINE
chr7	35361304	35361728	29.3	B2_Mm1a|SINE|B2	SINE
chr12	80944508	80945005	29.3	promoter-TSS (NM_001079694)	SINE
chr1	132824620	132825145	29.25	B2_Mm1t|SINE|B2	LINE
chr9	8046188	8046627	29.25	B2_Mm2|SINE|B2	LTR
chr19	47572683	47573134	29.2	Intergenic	SINE
chr8	70635828	70636251	29.15	B2_Mm1t|SINE|B2	SINE
chr16	44079751	44080213	29.15	B2_Mm2|SINE|B2	SINE
chr7	126486271	126486854	29.1	promoter-TSS (NM_172745)	SINE
chr8	105976440	105976868	29.1	intron (NM_027960, intron 6 of 9)	SINE
chr18	36370297	36370919	29.1	ID_B1|SINE|B4	SINE
chr13	53331022	53331686	29.05	B2_Mm1t|SINE|B2	LINE
chr2	30271076	30271514	29	B1_Mus2|SINE|Alu	SINE
chr4	132135227	132135694	29	B2_Mm1t|SINE|B2	LTR
chr5	136548907	136549391	29	PB1D10|SINE|Alu	SINE
chr8	94826776	94827202	29	intron (NM_134141, intron 5 of 8)	Simple_repeat
chr13	44992018	44992445	29	B2_Mm2|SINE|B2	SINE
chr18	75005123	75005744	29	promoter-TSS (NM_001358304)	SINE
chr11	80150811	80151236	28.95	B2_Mm1a|SINE|B2	SINE
chr14	20544463	20544983	28.95	B2_Mm1t|SINE|B2	SINE
chr17	29003035	29003521	28.95	intron (NM_001357173, intron 1 of 13)	SINE
chr4	129700484	129700942	28.9	B2_Mm2|SINE|B2	SINE
chr7	126476961	126477383	28.9	Intergenic	SINE
chr8	123898429	123898873	28.9	3' UTR (NM_172288, exon 26 of 26)	SINE
chr11	101985452	101985895	28.9	promoter-TSS (NM_028207)	SINE
chr8	79162978	79163400	28.85	intron (NM_178267, intron 8 of 14)	SINE
chr12	69241308	69241763	28.8	promoter-TSS (NM_178253)	SINE
chr2	25341694	25342209	28.8	intron (NM_001029983, intron 5 of 12)	SINE
chr7	27218263	27218742	28.8	B1F|SINE|Alu	SINE
chr8	107399863	107400300	28.8	B1_Mur2|SINE|Alu	SINE
chr11	106985347	106986058	28.8	B2_Mm1a|SINE|B2	SINE
chr14	76135004	76135473	28.8	3' UTR (NM_013745, exon 10 of 10)	SINE
chr18	36740087	36740509	28.8	intron (NM_028036, intron 9 of 11)	SINE
chr5	135969037	135969473	28.75	B2_Mm2|SINE|B2	SINE
chr5	150133721	150134193	28.75	Intergenic	SINE
chr18	57877200	57877622	28.75	Intergenic	SINE
chr6	140644323	140644959	28.65	B2_Mm1t|SINE|B2	SINE
chr14	8173858	8174312	28.65	Intergenic	SINE
chr3	88012600	88013044	28.65	B2_Mm2|SINE|B2	LTR
chr12	85110510	85110932	28.6	promoter-TSS (NM_030225)	DNA
chr3	95819848	95820270	28.6	B1_Mus1|SINE|Alu	SINE
chr4	139611961	139612369	28.6	B3|SINE|B2	SINE
chr5	90647915	90648337	28.6	Intergenic	LTR
chr6	142965389	142966050	28.6	B1_Mus2|SINE|Alu	SINE
chr6	34784582	34785004	28.6	B2_Mm1a|SINE|B2	LTR
chr8	126971643	126972066	28.6	promoter-TSS (NM_001374800)	SINE
chr11	60735322	60735747	28.6	Intergenic	SINE
chr11	54956252	54956660	28.6	intron (NM_001199275, intron 1 of 18)	Simple_repeat
chr14	51993356	51993764	28.6	intron (NM_198249, intron 8 of 23)	Simple_repeat
chr14	25549406	25549828	28.6	B2_Mm2|SINE|B2	SINE
chr3	51828832	51829254	28.55	B2_Mm2|SINE|B2	Simple_repeat
chr5	134636937	134637360	28.55	intron (NM_033561, intron 1 of 6)	SINE
chr11	74846494	74846916	28.55	TTS (NM_010813)	SINE
chr3	79607508	79607997	28.5	intron (NM_025794, intron 10 of 12)	SINE
chr7	18894940	18895410	28.5	B2_Mm2|SINE|B2	SINE
chr8	123815131	123815569	28.5	intron (NM_009003, intron 1 of 7)	SINE
chr14	31661088	31661600	28.5	B1_Mus2|SINE|Alu	SINE
chr17	66502658	66503091	28.5	intron (NM_024448, intron 2 of 5)	SINE
chr1	82215661	82216182	28.45	Intergenic	SINE
chr3	104586995	104587491	28.45	Intergenic	SINE
chr4	43759860	43760305	28.45	TTS (NR_040667)	Simple_repeat
chr5	133010365	133010800	28.45	B4|SINE|B4	Simple_repeat
chr10	80323997	80324654	28.45	B2_Mm1a|SINE|B2	SINE
chr14	27036916	27037348	28.45	B2_Mm1a|SINE|B2	SINE
chr2	143920544	143920970	28.4	B2_Mm2|SINE|B2	SINE
chr2	166960985	166961449	28.4	intron (NR_111895, intron 2 of 11)	SINE
chr2	125776133	125776556	28.4	intron (NM_177608, intron 1 of 17)	SINE
chr18	31628671	31629093	28.4	B2_Mm2|SINE|B2	LTR
chr18	67605400	67605822	28.4	intron (NM_194355, intron 1 of 16)	SINE
chr5	143329546	143330009	28.35	promoter-TSS (NR_153112)	SINE
chr19	53609452	53609968	28.3	B2_Mm1t|SINE|B2	LINE
chr15	79463493	79463961	28.3	B3|SINE|B2	SINE
chr17	87787784	87788245	28.25	MTC-int|LTR|ERVL-MaLR	LTR
chr7	82528270	82528756	28.2	B3|SINE|B2	SINE
chr11	59936935	59937414	28.2	B2_Mm2|SINE|B2	SINE
chr12	76373409	76373831	28.2	T-rich|Low_complexity|Low_complexity	Low_complexity
chr6	124458743	124459168	28.15	B2_Mm2|SINE|B2	SINE
chr9	108016032	108016459	28.15	intron (NM_013785, intron 1 of 5)	Simple_repeat
chr5	121262150	121262572	28.1	B2_Mm1t|SINE|B2	SINE
chr5	147428365	147428787	28.1	Intergenic	SINE
chr7	25086899	25087343	28.1	Intergenic	SINE
chr8	120249165	120249599	28.1	B2_Mm2|SINE|B2	SINE
chr12	76718194	76718693	28.1	B2_Mm1a|SINE|B2	SINE
chr13	77943225	77943654	28.1	B1_Mus1|SINE|Alu	SINE
chr15	58156295	58156740	28.1	B2_Mm1t|SINE|B2	SINE
chr16	16218851	16219288	28.05	B1_Mus1|SINE|Alu	SINE
chr13	3663593	3664043	28.05	B2_Mm1t|SINE|B2	SINE
chr4	133997267	133997987	28.05	B2_Mm1a|SINE|B2	LINE
chr15	79031869	79032298	28.05	intron (NM_013847, intron 1 of 8)	SINE
chr15	99800708	99801130	28.05	B2_Mm2|SINE|B2	SINE
chr11	61856523	61856993	28	B2_Mm1t|SINE|B2	Simple_repeat
chr14	68089565	68089987	28	TTS (NM_010910)	SINE
chrX	101132956	101133427	28	B2_Mm1t|SINE|B2	LINE
chr11	68979855	68980319	27.95	B2_Mm2|SINE|B2	SINE
chr17	26272404	26272826	27.95	B2_Mm1t|SINE|B2	SINE
chr1	165631274	165631696	27.9	RLTR30|LTR|ERV1	LTR
chr7	100529526	100529948	27.9	Intergenic	SINE
chr8	46149801	46150266	27.9	B2_Mm1t|SINE|B2	SINE
chr11	104501043	104501465	27.9	B2_Mm1t|SINE|B2	SINE
chr11	96076401	96076823	27.9	promoter-TSS (NM_001161419)	SINE
chr13	9292987	9293409	27.9	intron (NM_001081426, intron 1 of 36)	SINE
chr11	69900897	69901319	27.9	promoter-TSS (NM_001291119)	Low_complexity
chr19	8751840	8752297	27.85	B2_Mm1a|SINE|B2	SINE
chr11	114657894	114658329	27.85	Intergenic	SINE
chr1	9692580	9693241	27.8	B2_Mm1a|SINE|B2	SINE
chr1	91393429	91393894	27.8	intron (NM_001355152, intron 1 of 11)	SINE
chr12	76574420	76574896	27.8	B2_Mm1a|SINE|B2	SINE
chr1	139443009	139443435	27.75	B2_Mm1a|SINE|B2	SINE
chr3	95924700	95925122	27.75	MRLTR33|LTR|ERVK	LTR
chr5	113953826	113954254	27.75	intron (NM_001363469, intron 9 of 13)	SINE
chr7	141502723	141503163	27.75	B3|SINE|B2	SINE
chr18	63769541	63769997	27.75	B2_Mm2|SINE|B2	SINE
chr5	88583269	88583737	27.7	promoter-TSS (NM_027530)	SINE
chr8	124595760	124596247	27.7	B2_Mm2|SINE|B2	SINE
chr10	68202782	68203216	27.7	B2_Mm2|SINE|B2	SINE
chr10	115470029	115470480	27.65	intron (NM_010195, intron 8 of 17)	SINE
chr4	107364760	107365247	27.6	B2_Mm1a|SINE|B2	LINE
chr8	35338476	35338884	27.6	B2_Mm2|SINE|B2	SINE
chr10	71323486	71323939	27.6	Intergenic	SINE
chr11	97782407	97782815	27.6	promoter-TSS (NM_022891)	SINE
chr11	114721790	114722242	27.6	B2_Mm2|SINE|B2	SINE
chr11	32226533	32226941	27.6	CpG	SINE
chr11	120931821	120932229	27.6	L1MC4a|LINE|L1	LINE
chr4	116521685	116522256	27.55	B2_Mm2|SINE|B2	SINE
chr7	79409612	79410088	27.55	intron (NM_145946, intron 10 of 37)	SINE
chr7	123015435	123015866	27.55	B2_Mm2|SINE|B2	SINE
chr11	85323432	85323999	27.55	B2_Mm2|SINE|B2	SINE
chr17	36384414	36384890	27.55	B2_Mm2|SINE|B2	LINE
chr1	151489345	151489819	27.5	B2_Mm1t|SINE|B2	SINE
chr4	117156295	117156717	27.45	promoter-TSS (NM_009098)	Simple_repeat
chr9	57284173	57284628	27.4	B2_Mm1a|SINE|B2	SINE
chr11	60869331	60869812	27.4	B1_Mus1|SINE|Alu	SINE
chr1	133135423	133136006	27.35	B2_Mm1t|SINE|B2	SINE
chr7	99186164	99186706	27.35	B2_Mm1a|SINE|B2	SINE
chr7	132858182	132858650	27.35	promoter-TSS (NM_198017)	LINE
chr14	54269774	54270231	27.35	TTS (NM_001205181)	SINE
chr18	38237165	38237931	27.35	TTS (NR_015475)	LTR
chr6	86878540	86879075	27.3	B2_Mm2|SINE|B2	SINE
chr18	12745261	12745683	27.3	intron (NM_001042418, intron 3 of 5)	SINE
chr2	37464897	37465321	27.25	B2_Mm1t|SINE|B2	LTR
chr8	27179857	27180293	27.25	B2_Mm2|SINE|B2	SINE
chr11	96234188	96234649	27.25	Intergenic	SINE
chr15	80924796	80925253	27.25	B2_Mm1a|SINE|B2	SINE
chr2	121039841	121040307	27.2	B2_Mm1t|SINE|B2	SINE
chr2	30930815	30931239	27.2	B3|SINE|B2	SINE
chr11	96078226	96078726	27.2	B2_Mm1a|SINE|B2	SINE
chr12	3520044	3520526	27.2	URR1B|DNA|hAT-Charlie	DNA
chr7	99388823	99389343	27.15	B3|SINE|B2	SINE
chr5	115362247	115362756	27.15	Intergenic	Low_complexity
chr14	21678992	21679500	27.15	B2_Mm2|SINE|B2	SINE
chr15	93268335	93268834	27.15	B2_Mm1a|SINE|B2	SINE
chr11	68965900	68966375	27.1	Intergenic	Simple_repeat
chr2	83727760	83728241	27.05	B2_Mm2|SINE|B2	SINE
chr4	133649407	133649832	27.05	B2_Mm2|SINE|B2	SINE
chr5	117869255	117869695	27.05	B2_Mm1t|SINE|B2	SINE
chr8	123808107	123808561	27.05	B3|SINE|B2	SINE
chr8	91131923	91132377	27.05	intron (NM_001302267, intron 1 of 10)	SINE
chr14	54473871	54474320	27.05	B2_Mm2|SINE|B2	SINE
chr17	6429422	6429859	27.05	promoter-TSS (NM_009342)	SINE
chr1	171363344	171363863	27	B2_Mm2|SINE|B2	LTR
chr16	32697199	32697677	26.95	B1_Mus1|SINE|Alu	SINE
chr17	84130556	84131018	26.95	Intergenic	SINE
chr10	7589361	7589823	26.9	promoter-TSS (NM_001379152)	LINE
chr19	37183068	37183496	26.9	intron (NR_045329, intron 2 of 2)	SINE
chr3	87885255	87885734	26.85	promoter-TSS (NM_033573)	SINE
chr3	96321871	96322400	26.85	tRNA-Asn-AAC|tRNA|tRNA	tRNA
chr8	25214731	25215189	26.85	B2_Mm2|SINE|B2	SINE
chr8	26131602	26132064	26.85	B4A|SINE|B4	SINE
chr10	80034202	80034635	26.85	B2_Mm2|SINE|B2	SINE
chr10	81383831	81384253	26.85	promoter-TSS (NM_133964)	SINE
chr12	102503572	102504000	26.8	B3A|SINE|B2	SINE
chr12	28686864	28687296	26.8	B2_Mm1t|SINE|B2	SINE
chr13	119787738	119788193	26.8	intron (NM_028245, intron 3 of 7)	SINE
chr14	78534214	78534954	26.8	B2_Mm1t|SINE|B2	SINE
chr4	148116236	148116720	26.75	B2_Mm1t|SINE|B2	SINE
chr13	58243049	58243577	26.75	B2_Mm1a|SINE|B2	SINE
chr5	137548687	137549109	26.7	B2_Mm2|SINE|B2	SINE
chr2	181284321	181284802	26.7	L1MB4|LINE|L1	LINE
chr7	30109410	30109864	26.7	B2_Mm1a|SINE|B2	SINE
chr10	120554425	120554847	26.7	Intergenic	SINE
chr13	70638672	70639102	26.7	MT2C_Mm|LTR|ERVL	LTR
chr2	57266340	57266762	26.65	intron (NM_010274, intron 1 of 16)	Simple_repeat
chr4	83520233	83520655	26.65	B2_Mm2|SINE|B2	SINE
chr7	131411001	131411517	26.65	promoter-TSS (NM_175115)	Simple_repeat
chr8	11635879	11636319	26.65	promoter-TSS (NM_001167967)	SINE
chr5	34364405	34364827	26.65	Intergenic	SINE
chr11	3327653	3328083	26.65	B1F2|SINE|Alu	SINE
chr1	156040097	156040505	26.6	promoter-TSS (NM_022329)	SINE
chr5	30844687	30845095	26.6	intron (NM_133350, intron 1 of 6)	SINE
chr10	12972894	12973432	26.6	B2_Mm1t|SINE|B2	LINE
chr10	117064252	117064660	26.6	promoter-TSS (NM_007636)	SINE
chr13	55586627	55587035	26.6	B2_Mm2|SINE|B2	SINE
chr13	55692595	55693003	26.6	promoter-TSS (NM_181278)	SINE
chr13	29835223	29835657	26.6	intron (NM_001308486, intron 4 of 5)	Simple_repeat
chr10	18366103	18366553	26.55	B2_Mm1t|SINE|B2	SINE
chr13	48564658	48565116	26.55	Intergenic	SINE
chr3	19566781	19567203	26.5	intron (NM_025489, intron 2 of 4)	Simple_repeat
chr2	150908782	150909204	26.5	promoter-TSS (NM_001163476)	SINE
chr2	164917029	164917451	26.5	B2_Mm2|SINE|B2	LTR
chr2	156993070	156993727	26.5	B2_Mm1t|SINE|B2	SINE
chr7	16156059	16156498	26.5	intron (NM_148946, intron 8 of 9)	Simple_repeat
chr7	19369403	19369825	26.5	B2_Mm2|SINE|B2	SINE
chr8	107395540	107395962	26.5	intron (NM_008706, intron 1 of 5)	Simple_repeat
chr11	103965868	103966290	26.5	promoter-TSS (NM_001304574)	SINE
chr11	55483122	55483544	26.5	TTS (NR_028480)	SINE
chr15	81400449	81400871	26.5	promoter-TSS (NM_133726)	SINE
chr17	27609818	27610240	26.5	B3|SINE|B2	SINE
chr18	68319625	68320047	26.5	intron (NM_001361002, intron 10 of 11)	SINE
chr9	52035886	52036308	26.5	G-rich|Low_complexity|Low_complexity	Low_complexity
chr10	11210569	11211012	26.5	intron (NM_001077707, intron 28 of 29)	Low_complexity
chr13	45472827	45473249	26.45	B2_Mm1a|SINE|B2	SINE
chr1	182474694	182475142	26.4	B4A|SINE|B4	SINE
chr4	133629783	133630205	26.4	B2_Mm1a|SINE|B2	SINE
chr11	107502820	107503304	26.4	B2_Mm1a|SINE|B2	SINE
chr11	113678618	113679040	26.4	intron (NM_138598, intron 1 of 2)	SINE
[truncated: 5,080 more rows]

## Sheet: C, ChIP-seq reads on tRNAs
Supplementary Table S1C: ChIP-seq reads mapping to tRNAs in liver (n=2) and cerebellum (n=4) in Polr3A KI/KI mice
name	Confidence level	Liver_rep1	Liver_rep2	Liver_Sum	Cerebellum_rep1	Cerebellum_rep2	Cerebellum_rep3	Cerebellum_rep4	Cerebellum_Sum
tRNA-Ala-AGC-10-1	high-confidence	55	11	66	812	463	636	589	2500
tRNA-Ala-AGC-1-1	high-confidence	20	6	26	72	61	76	52	261
tRNA-Ala-AGC-11-1	low-confidence	0	0	0	1	0	1	0	2
tRNA-Ala-AGC-12-1	low-confidence	0	1	1	0	0	1	0	1
tRNA-Ala-AGC-13-1	low-confidence	0	0	0	1	1	0	0	2
tRNA-Ala-AGC-16-1	low-confidence	0	0	0	0	0	0	3	3
tRNA-Ala-AGC-17-1	low-confidence	1	0	1	2	0	4	2	8
tRNA-Ala-AGC-18-1	low-confidence	0	0	0	0	0	1	0	1
tRNA-Ala-AGC-19-1	low-confidence	0	0	0	0	0	0	0	0
tRNA-Ala-AGC-2-1	high-confidence	3898	1365	5263	3082	2129	2799	2354	10364
tRNA-Ala-AGC-2-2	high-confidence	3959	1194	5153	2716	1801	2351	1960	8828
tRNA-Ala-AGC-3-1	high-confidence	511	184	695	3022	1872	2495	2132	9521
tRNA-Ala-AGC-4-1	high-confidence	6376	2194	8570	2782	1995	2500	2050	9327
tRNA-Ala-AGC-4-2	high-confidence	6035	2291	8326	5162	3542	4820	3928	17452
tRNA-Ala-AGC-5-1	high-confidence	107	43	150	374	306	389	372	1441
tRNA-Ala-AGC-5-2	high-confidence	59	15	74	54	44	63	67	228
tRNA-Ala-AGC-5-3	high-confidence	97	42	139	144	124	125	102	495
tRNA-Ala-AGC-6-1	high-confidence	4840	1612	6452	1015	691	990	705	3401
tRNA-Ala-AGC-7-1	high-confidence	2397	808	3205	3086	2149	2745	2264	10244
tRNA-Ala-AGC-8-1	high-confidence	7	1	8	2	5	4	0	11
tRNA-Ala-AGC-9-1	low-confidence	0	2	2	0	2	0	0	2
tRNA-Ala-CGC-1-1	high-confidence	218	106	324	2288	1446	2094	1537	7365
tRNA-Ala-CGC-1-2	high-confidence	4454	1351	5805	2197	1523	1996	1542	7258
tRNA-Ala-CGC-2-1	high-confidence	3987	1407	5394	4843	3392	4465	3626	16326
tRNA-Ala-CGC-3-1	high-confidence	0	0	0	0	0	0	0	0
tRNA-Ala-CGC-3-2	high-confidence	0	0	0	0	0	0	0	0
tRNA-Ala-CGC-3-3	high-confidence	0	0	0	0	0	0	0	0
tRNA-Ala-CGC-4-1	high-confidence	1	2	3	0	0	1	0	1
tRNA-Ala-CGC-5-1	low-confidence	1	0	1	2	0	0	0	2
tRNA-Ala-CGC-6-1	high-confidence	0	0	0	0	0	0	0	0
tRNA-Ala-CGC-7-1	high-confidence	0	0	0	0	0	0	0	0
tRNA-Ala-GGC-1-1	low-confidence	1	1	2	0	2	0	0	2
tRNA-Ala-GGC-2-1	low-confidence	1	0	1	0	1	0	0	1
tRNA-Ala-GGC-3-1	low-confidence	1	0	1	1	0	0	0	1
tRNA-Ala-TGC-1-1	high-confidence	133	45	178	290	207	230	219	946
tRNA-Ala-TGC-2-1	high-confidence	5556	1982	7538	4054	2787	3705	2911	13457
tRNA-Ala-TGC-3-1	high-confidence	5986	2233	8219	2815	1774	2540	1816	8945
tRNA-Ala-TGC-4-1	high-confidence	5035	1647	6682	826	657	927	708	3118
tRNA-Ala-TGC-5-1	high-confidence	0	0	0	1	1	0	0	2
tRNA-Ala-TGC-5-2	high-confidence	0	0	0	1	0	0	0	1
tRNA-Ala-TGC-5-3	high-confidence	0	0	0	3	4	3	1	11
tRNA-Ala-TGC-6-1	high-confidence	2	0	2	1013	705	903	708	3329
tRNA-Ala-TGC-7-1	high-confidence	0	0	0	0	0	0	0	0
tRNA-Ala-TGC-7-2	high-confidence	0	0	0	0	0	1	0	1
tRNA-Ala-TGC-8-1	high-confidence	0	0	0	2	1	2	0	5
tRNA-Arg-ACG-1-1	high-confidence	2526	553	3079	1420	911	1324	1035	4690
tRNA-Arg-ACG-1-2	high-confidence	88	15	103	163	128	142	114	547
tRNA-Arg-ACG-1-3	high-confidence	6429	2362	8791	5435	3786	5206	4079	18506
tRNA-Arg-ACG-2-1	high-confidence	1518	369	1887	254	206	295	247	1002
tRNA-Arg-ACG-3-1	high-confidence	4973	1819	6792	3130	2372	3218	2483	11203
tRNA-Arg-ACG-3-2	high-confidence	4640	1531	6171	1776	988	1326	1226	5316
tRNA-Arg-CCG-1-1	high-confidence	2421	902	3323	1200	997	1331	965	4493
tRNA-Arg-CCG-2-1	high-confidence	3379	1441	4820	4917	3311	4618	3666	16512
tRNA-Arg-CCG-3-1	high-confidence	5663	2145	7808	8221	5450	7086	5899	26656
tRNA-Arg-CCT-1-1	high-confidence	4168	1509	5677	1868	1419	1813	1374	6474
tRNA-Arg-CCT-2-1	high-confidence	3061	1029	4090	1062	661	924	821	3468
tRNA-Arg-CCT-2-2	high-confidence	2	2	4	7	1	7	4	19
tRNA-Arg-CCT-3-1	high-confidence	2084	890	2974	2763	1842	2613	2074	9292
tRNA-Arg-CCT-4-1	high-confidence	7781	2994	10775	9175	5817	7998	6551	29541
tRNA-Arg-TCG-1-1	high-confidence	5950	2258	8208	6721	4691	6581	5285	23278
tRNA-Arg-TCG-2-1	high-confidence	5460	1828	7288	3272	2183	2979	2488	10922
tRNA-Arg-TCG-3-1	high-confidence	529	152	681	6046	3805	5561	4333	19745
tRNA-Arg-TCG-3-2	high-confidence	1560	383	1943	806	581	891	681	2959
tRNA-Arg-TCG-4-1	high-confidence	4135	1292	5427	2127	1602	2197	1701	7627
tRNA-Arg-TCT-1-1	high-confidence	4787	1699	6486	655	472	686	495	2308
tRNA-Arg-TCT-2-1	high-confidence	2639	809	3448	884	641	942	636	3103
tRNA-Arg-TCT-3-1	high-confidence	4472	1569	6041	2368	1477	2123	1882	7850
tRNA-Arg-TCT-4-1	high-confidence	5	3	8	4670	3063	4021	3366	15120
tRNA-Arg-TCT-5-1	high-confidence	387	51	438	117	71	89	82	359
tRNA-Arg-TCT-6-1	low-confidence	1	1	2	0	0	0	0	0
tRNA-Asn-GTT-1-1	high-confidence	5	4	9	3	2	4	5	14
tRNA-Asn-GTT-2-1	high-confidence	8	1	9	12	12	3	6	33
tRNA-Asn-GTT-3-1	high-confidence	5145	1790	6935	4931	3235	4531	3474	16171
tRNA-Asn-GTT-3-2	high-confidence	4860	1973	6833	4748	3475	4402	3636	16261
tRNA-Asn-GTT-3-3	high-confidence	219	45	264	65	41	50	53	209
tRNA-Asn-GTT-3-4	high-confidence	0	0	0	0	0	0	0	0
tRNA-Asn-GTT-3-5	high-confidence	0	0	0	0	0	0	0	0
tRNA-Asn-GTT-3-6	high-confidence	3790	1326	5116	2860	1835	2676	2091	9462
tRNA-Asn-GTT-3-7	high-confidence	4404	1424	5828	758	663	909	625	2955
tRNA-Asn-GTT-3-8	high-confidence	6143	2314	8457	6632	4171	5655	4860	21318
tRNA-Asn-GTT-3-9	high-confidence	3525	1337	4862	1117	812	1218	937	4084
tRNA-Asn-GTT-4-1	high-confidence	0	1	1	1	0	0	0	1
tRNA-Asn-GTT-5-1	high-confidence	1	0	1	0	0	2	0	2
tRNA-Asp-GTC-1-1	high-confidence	7089	2467	9556	8072	5048	6953	5669	25742
tRNA-Asp-GTC-1-10	high-confidence	6380	2308	8688	8016	5013	6965	5784	25778
tRNA-Asp-GTC-1-11	high-confidence	118	26	144	93	73	85	67	318
tRNA-Asp-GTC-1-12	high-confidence	1822	506	2328	2117	1367	1824	1497	6805
tRNA-Asp-GTC-1-13	high-confidence	5895	1878	7773	3693	2310	3165	2355	11523
tRNA-Asp-GTC-1-2	high-confidence	418	96	514	0	0	0	0	0
tRNA-Asp-GTC-1-3	high-confidence	0	0	0	0	0	0	0	0
tRNA-Asp-GTC-1-4	high-confidence	0	0	0	0	0	0	0	0
tRNA-Asp-GTC-1-5	high-confidence	2502	768	3270	1258	802	1003	826	3889
tRNA-Asp-GTC-1-6	high-confidence	3928	1449	5377	3648	2619	3592	2892	12751
tRNA-Asp-GTC-1-7	high-confidence	5847	2135	7982	1001	822	916	824	3563
tRNA-Asp-GTC-1-8	high-confidence	6427	2482	8909	3426	2469	3127	2667	11689
tRNA-Asp-GTC-1-9	high-confidence	0	1	1	0	1	0	1	2
tRNA-Asp-GTC-2-1	high-confidence	5184	2165	7349	8436	5773	8181	6635	29025
tRNA-Asp-GTC-3-1	high-confidence	2	2	4	0	0	0	0	0
tRNA-Asp-GTC-4-1	high-confidence	1	0	1	0	0	0	0	0
tRNA-Cys-ACA-1-1	low-confidence	2	2	4	1	0	0	0	1
tRNA-Cys-GCA-10-1	high-confidence	0	0	0	0	0	1	0	1
tRNA-Cys-GCA-1-1	high-confidence	4	2	6	24	13	20	21	78
tRNA-Cys-GCA-11-1	high-confidence	2	0	2	0	0	0	0	0
tRNA-Cys-GCA-1-2	high-confidence	1288	409	1697	650	484	557	411	2102
tRNA-Cys-GCA-12-1	high-confidence	2	2	4	1	0	1	0	2
tRNA-Cys-GCA-13-1	high-confidence	0	0	0	0	1	0	0	1
tRNA-Cys-GCA-14-1	high-confidence	7	0	7	1	1	0	0	2
tRNA-Cys-GCA-15-1	high-confidence	1	2	3	0	1	2	3	6
tRNA-Cys-GCA-16-1	high-confidence	1	0	1	1	0	0	1	2
tRNA-Cys-GCA-17-1	high-confidence	0	0	0	0	1	2	1	4
tRNA-Cys-GCA-18-1	high-confidence	0	1	1	1	0	0	0	1
tRNA-Cys-GCA-19-1	high-confidence	1	3	4	1	0	0	1	2
tRNA-Cys-GCA-20-1	low-confidence	1	1	2	0	0	0	1	1
tRNA-Cys-GCA-2-1	high-confidence	2608	1003	3611	4098	2770	3957	3080	13905
tRNA-Cys-GCA-21-1	high-confidence	0	0	0	0	0	0	0	0
tRNA-Cys-GCA-22-1	low-confidence	1	0	1	0	0	0	1	1
tRNA-Cys-GCA-23-1	low-confidence	0	0	0	0	0	0	0	0
tRNA-Cys-GCA-24-1	high-confidence	1	0	1	0	0	0	0	0
tRNA-Cys-GCA-25-1	high-confidence	1	0	1	0	0	1	0	1
tRNA-Cys-GCA-26-1	low-confidence	2	1	3	2	3	2	1	8
tRNA-Cys-GCA-27-1	low-confidence	0	1	1	1	1	1	0	3
tRNA-Cys-GCA-28-1	low-confidence	1	1	2	0	1	0	1	2
tRNA-Cys-GCA-3-1	high-confidence	4472	1566	6038	1314	869	1275	962	4420
tRNA-Cys-GCA-3-2	high-confidence	3777	1305	5082	3631	2678	3492	2898	12699
tRNA-Cys-GCA-3-3	high-confidence	6927	2619	9546	8548	5630	7488	6070	27736
tRNA-Cys-GCA-3-4	high-confidence	7253	2545	9798	8656	5674	7699	6173	28202
tRNA-Cys-GCA-4-1	high-confidence	0	1	1	3	1	1	2	7
tRNA-Cys-GCA-4-10	high-confidence	6	1	7	8	1	3	3	15
tRNA-Cys-GCA-4-11	high-confidence	1	0	1	0	0	2	0	2
tRNA-Cys-GCA-4-12	high-confidence	6	2	8	9	4	3	4	20
tRNA-Cys-GCA-4-13	high-confidence	1	0	1	3	2	1	0	6
tRNA-Cys-GCA-4-14	high-confidence	0	0	0	0	0	0	0	0
tRNA-Cys-GCA-4-15	high-confidence	0	0	0	0	0	1	0	1
tRNA-Cys-GCA-4-16	high-confidence	1	0	1	0	1	0	2	3
tRNA-Cys-GCA-4-17	high-confidence	0	0	0	1	0	0	1	2
tRNA-Cys-GCA-4-18	high-confidence	0	0	0	1	0	0	0	1
tRNA-Cys-GCA-4-19	high-confidence	1	0	1	0	1	0	0	1
tRNA-Cys-GCA-4-2	high-confidence	0	0	0	0	0	0	2	2
tRNA-Cys-GCA-4-20	high-confidence	0	0	0	0	0	0	0	0
tRNA-Cys-GCA-4-21	high-confidence	0	0	0	0	0	0	1	1
tRNA-Cys-GCA-4-22	high-confidence	0	0	0	1	0	0	0	1
tRNA-Cys-GCA-4-23	high-confidence	1	0	1	8	7	9	4	28
tRNA-Cys-GCA-4-24	high-confidence	2	0	2	0	2	0	0	2
tRNA-Cys-GCA-4-25	high-confidence	0	2	2	2	1	0	0	3
tRNA-Cys-GCA-4-26	high-confidence	0	0	0	2	0	0	0	2
tRNA-Cys-GCA-4-27	high-confidence	0	0	0	0	0	0	1	1
tRNA-Cys-GCA-4-28	high-confidence	0	0	0	0	0	0	0	0
tRNA-Cys-GCA-4-29	high-confidence	8	1	9	45	27	34	23	129
tRNA-Cys-GCA-4-3	high-confidence	3	2	5	1	0	0	0	1
tRNA-Cys-GCA-4-4	high-confidence	0	0	0	0	0	0	0	0
tRNA-Cys-GCA-4-5	high-confidence	0	2	2	0	2	1	1	4
tRNA-Cys-GCA-4-6	high-confidence	3	0	3	0	0	3	3	6
tRNA-Cys-GCA-4-7	high-confidence	0	0	0	2	1	1	0	4
tRNA-Cys-GCA-4-8	high-confidence	0	0	0	0	0	0	0	0
tRNA-Cys-GCA-4-9	high-confidence	3	0	3	3	0	0	3	6
tRNA-Cys-GCA-5-1	high-confidence	195	82	277	184	127	147	115	573
tRNA-Cys-GCA-6-1	high-confidence	1	0	1	1	0	1	0	2
tRNA-Cys-GCA-7-1	high-confidence	1	0	1	144	115	120	104	483
tRNA-Cys-GCA-8-1	high-confidence	0	0	0	1	1	1	1	4
tRNA-Cys-GCA-9-1	high-confidence	0	0	0	0	0	0	0	0
tRNA-Gln-CTG-1-1	high-confidence	1199	213	1412	85	60	78	62	285
tRNA-Gln-CTG-2-1	high-confidence	6254	2317	8571	1526	1319	1689	1326	5860
tRNA-Gln-CTG-2-2	high-confidence	3955	1243	5198	7651	4839	6986	5778	25254
tRNA-Gln-CTG-2-3	high-confidence	5375	1956	7331	4213	2721	3835	3236	14005
tRNA-Gln-CTG-2-4	high-confidence	187	56	243	124	80	110	109	423
tRNA-Gln-CTG-3-1	high-confidence	122	27	149	43	21	37	28	129
tRNA-Gln-CTG-3-2	high-confidence	421	117	538	107	86	82	102	377
tRNA-Gln-CTG-3-3	high-confidence	101	29	130	156	122	151	116	545
tRNA-Gln-CTG-4-1	high-confidence	62	20	82	119	80	130	71	400
tRNA-Gln-CTG-5-1	high-confidence	178	31	209	89	53	82	66	290
tRNA-Gln-CTG-6-1	low-confidence	0	0	0	1	0	0	0	1
tRNA-Gln-CTG-7-1	low-confidence	0	0	0	0	0	0	0	0
tRNA-Gln-TTG-1-1	high-confidence	5009	1542	6551	2758	2177	2901	2097	9933
tRNA-Gln-TTG-2-1	high-confidence	82	12	94	102	72	92	71	337
tRNA-Gln-TTG-3-1	high-confidence	5747	1927	7674	3748	2322	3220	2721	12011
tRNA-Gln-TTG-3-2	high-confidence	4315	1372	5687	2878	1794	2493	2080	9245
tRNA-Gln-TTG-4-1	high-confidence	1	0	1	0	0	0	0	0
tRNA-Gln-TTG-5-1	high-confidence	2	1	3	1	0	0	0	1
tRNA-Gln-TTG-6-1	low-confidence	4	0	4	0	0	1	0	1
tRNA-Glu-CTC-1-1	high-confidence	0	0	0	62	57	70	77	266
tRNA-Glu-CTC-1-2	high-confidence	0	0	0	7	5	8	5	25
tRNA-Glu-CTC-1-3	high-confidence	0	0	0	42	53	52	49	196
tRNA-Glu-CTC-1-4	high-confidence	6227	2329	8556	5450	3735	5077	3962	18224
tRNA-Glu-CTC-1-5	high-confidence	5607	2018	7625	5988	4008	5905	4512	20413
tRNA-Glu-CTC-1-6	high-confidence	2213	799	3012	3696	2578	3712	2721	12707
tRNA-Glu-CTC-1-7	high-confidence	4144	1513	5657	8804	5869	8229	6678	29580
tRNA-Glu-CTC-1-8	high-confidence	7018	2619	9637	3725	2754	3602	2951	13032
tRNA-Glu-CTC-1-9	high-confidence	6736	2476	9212	6041	4125	5807	4703	20676
tRNA-Glu-CTC-2-1	high-confidence	1	0	1	0	0	0	0	0
tRNA-Glu-CTC-3-1	low-confidence	0	0	0	0	0	0	0	0
tRNA-Glu-CTC-4-1	low-confidence	0	1	1	0	0	0	0	0
tRNA-Glu-CTC-5-1	high-confidence	2	2	4	0	0	0	0	0
tRNA-Glu-CTC-6-1	low-confidence	1	1	2	0	0	0	0	0
tRNA-Glu-TTC-1-1	high-confidence	5257	1892	7149	5864	3753	5273	4571	19461
tRNA-Glu-TTC-1-2	high-confidence	27	10	37	75	85	91	64	315
tRNA-Glu-TTC-1-3	high-confidence	1692	299	1991	2131	1400	1832	1455	6818
tRNA-Glu-TTC-1-4	high-confidence	4132	1408	5540	5843	3464	4979	4239	18525
tRNA-Glu-TTC-2-1	high-confidence	5462	1927	7389	7238	4789	6756	5181	23964
tRNA-Glu-TTC-2-2	high-confidence	2091	702	2793	2200	1401	2197	1526	7324
tRNA-Glu-TTC-3-1	high-confidence	0	0	0	0	0	0	0	0
tRNA-Glu-TTC-3-2	high-confidence	0	0	0	0	0	0	0	0
tRNA-Gly-ACC-1-1	low-confidence	2831	711	3542	3367	2100	2675	2331	10473
tRNA-Gly-ACC-2-1	low-confidence	0	0	0	0	1	1	0	2
tRNA-Gly-CCC-1-1	high-confidence	5069	1959	7028	8917	5888	8120	6346	29271
tRNA-Gly-CCC-1-2	high-confidence	4614	1776	6390	3840	2575	3593	2657	12665
tRNA-Gly-CCC-2-1	high-confidence	0	0	0	0	0	0	0	0
tRNA-Gly-CCC-2-2	high-confidence	0	0	0	0	0	0	0	0
tRNA-Gly-CCC-3-1	high-confidence	39	11	50	59	33	70	43	205
tRNA-Gly-CCC-4-1	high-confidence	1	1	2	0	0	0	1	1
tRNA-Gly-CCC-5-1	low-confidence	0	1	1	0	0	0	0	0
tRNA-Gly-GCC-1-1	high-confidence	0	0	0	99	88	81	82	350
tRNA-Gly-GCC-1-2	high-confidence	0	0	0	118	83	117	107	425
tRNA-Gly-GCC-1-3	high-confidence	0	0	0	122	83	113	125	443
tRNA-Gly-GCC-2-1	high-confidence	5949	2316	8265	6018	3998	5964	4580	20560
tRNA-Gly-GCC-2-2	high-confidence	5191	1856	7047	11973	7732	10821	8877	39403
tRNA-Gly-GCC-2-3	high-confidence	129	66	195	313	249	311	208	1081
tRNA-Gly-GCC-2-4	high-confidence	46	16	62	20	16	18	21	75
tRNA-Gly-GCC-2-5	high-confidence	24	10	34	41	37	38	52	168
tRNA-Gly-GCC-2-6	high-confidence	6441	2406	8847	9050	5816	8412	6344	29622
tRNA-Gly-GCC-2-7	high-confidence	5391	1849	7240	4828	3228	4448	3639	16143
tRNA-Gly-GCC-2-8	high-confidence	7217	2531	9748	8458	5372	7451	6362	27643
tRNA-Gly-GCC-3-1	high-confidence	540	203	743	1435	930	1248	1077	4690
tRNA-Gly-GCC-4-1	high-confidence	1530	507	2037	4867	3278	4253	3327	15725
tRNA-Gly-GCC-5-1	low-confidence	1	1	2	0	0	3	1	4
tRNA-Gly-GCC-6-1	low-confidence	0	1	1	0	0	0	0	0
tRNA-Gly-TCC-1-1	high-confidence	5344	1951	7295	3937	2604	3789	3108	13438
tRNA-Gly-TCC-1-2	high-confidence	0	0	0	42	34	45	42	163
tRNA-Gly-TCC-1-3	high-confidence	0	0	0	0	0	0	0	0
tRNA-Gly-TCC-1-4	high-confidence	0	0	0	0	0	0	0	0
tRNA-Gly-TCC-1-5	high-confidence	3738	1288	5026	1150	862	1085	912	4009
tRNA-Gly-TCC-1-6	high-confidence	6059	2378	8437	4334	3100	4518	3558	15510
tRNA-Gly-TCC-1-7	high-confidence	6184	2216	8400	8051	5213	7119	6178	26561
tRNA-Gly-TCC-2-1	low-confidence	1	0	1	0	0	0	0	0
tRNA-His-ATG-1-1	low-confidence	2	0	2	0	0	2	0	2
tRNA-His-GTG-1-1	high-confidence	1	1	2	4	5	10	1	20
tRNA-His-GTG-2-1	high-confidence	4126	1495	5621	7712	4949	6423	5463	24547
tRNA-His-GTG-2-2	high-confidence	3987	1373	5360	877	778	913	767	3335
tRNA-His-GTG-2-3	high-confidence	4181	1366	5547	2106	1278	1654	1462	6500
tRNA-His-GTG-2-4	high-confidence	381	96	477	17	5	16	12	50
tRNA-His-GTG-2-5	high-confidence	0	0	0	0	0	0	0	0
tRNA-His-GTG-2-6	high-confidence	0	0	0	0	0	0	0	0
tRNA-His-GTG-2-7	high-confidence	1384	513	1897	1277	1038	1410	1092	4817
tRNA-His-GTG-2-8	high-confidence	7	1	8	409	238	273	239	1159
tRNA-His-GTG-3-1	high-confidence	5	1	6	39	26	22	41	128
tRNA-Ile-AAT-1-1	high-confidence	5986	2132	8118	4270	2831	4148	3296	14545
tRNA-Ile-AAT-1-2	high-confidence	5676	2082	7758	5616	3641	5029	4157	18443
tRNA-Ile-AAT-1-3	high-confidence	5834	2031	7865	3292	2231	2791	2284	10598
tRNA-Ile-AAT-1-4	high-confidence	1947	544	2491	3079	1864	2621	2010	9574
tRNA-Ile-AAT-1-5	high-confidence	1861	513	2374	283	198	252	273	1006
tRNA-Ile-AAT-1-6	high-confidence	4187	1221	5408	3290	2083	2805	2429	10607
tRNA-Ile-AAT-1-7	high-confidence	101	29	130	173	125	195	158	651
tRNA-Ile-AAT-1-8	high-confidence	6272	2269	8541	6779	4287	5974	4871	21911
tRNA-Ile-AAT-2-1	high-confidence	1	1	2	2	0	3	3	8
tRNA-Ile-AAT-3-1	high-confidence	41	6	47	85	36	64	73	258
tRNA-Ile-AAT-4-1	high-confidence	2	1	3	0	2	1	0	3
tRNA-Ile-AAT-5-1	low-confidence	0	0	0	0	0	0	0	0
tRNA-Ile-GAT-1-1	low-confidence	3	0	3	1	3	0	3	7
tRNA-Ile-TAT-1-1	high-confidence	5930	2233	8163	3080	2401	3227	2464	11172
tRNA-Ile-TAT-2-1	high-confidence	92	13	105	838	554	664	612	2668
tRNA-Ile-TAT-2-2	high-confidence	19	2	21	56	37	31	26	150
tRNA-Ile-TAT-2-3	high-confidence	4663	1809	6472	5100	3298	4658	3632	16688
tRNA-Ile-TAT-3-1	low-confidence	3	2	5	0	0	0	0	0
tRNA-iMet-CAT-1-1	high-confidence	7537	2819	10356	10361	6790	8999	7416	33566
tRNA-iMet-CAT-1-2	high-confidence	6028	2240	8268	7548	4621	6336	5468	23973
tRNA-iMet-CAT-1-3	high-confidence	34	6	40	94	53	87	64	298
tRNA-iMet-CAT-1-4	high-confidence	5788	2086	7874	6037	3978	5160	4276	19451
tRNA-iMet-CAT-1-5	high-confidence	255	77	332	62	50	72	62	246
tRNA-iMet-CAT-1-6	high-confidence	5173	1881	7054	3494	2148	2770	2427	10839
tRNA-iMet-CAT-1-7	high-confidence	5226	1802	7028	5190	3330	4356	3702	16578
tRNA-iMet-CAT-2-1	high-confidence	0	0	0	0	2	0	0	2
tRNA-iMet-CAT-3-1	high-confidence	15	3	18	108	52	91	85	336
tRNA-iMet-CAT-4-1	low-confidence	0	0	0	0	0	0	0	0
tRNA-Leu-AAG-1-1	high-confidence	967	328	1295	408	322	373	301	1404
tRNA-Leu-AAG-1-2	high-confidence	2311	652	2963	367	250	345	342	1304
tRNA-Leu-AAG-1-3	high-confidence	5856	2073	7929	6483	4190	5814	4882	21369
tRNA-Leu-AAG-2-1	high-confidence	3365	1106	4471	1022	854	1099	830	3805
tRNA-Leu-AAG-3-1	high-confidence	2991	901	3892	249	141	203	190	783
tRNA-Leu-CAA-1-1	high-confidence	1951	506	2457	2557	1664	2095	1879	8195
tRNA-Leu-CAA-2-1	high-confidence	7044	2482	9526	10672	6946	9394	8197	35209
tRNA-Leu-CAA-3-1	high-confidence	7621	2673	10294	5982	4299	5768	4294	20343
tRNA-Leu-CAA-4-1	high-confidence	244	66	310	213	117	163	167	660
tRNA-Leu-CAG-1-1	high-confidence	21	3	24	0	0	0	0	0
tRNA-Leu-CAG-1-2	high-confidence	0	0	0	0	0	0	0	0
tRNA-Leu-CAG-1-3	high-confidence	0	0	0	0	0	0	0	0
tRNA-Leu-CAG-1-4	high-confidence	4747	1561	6308	2841	1957	2533	1984	9315
tRNA-Leu-CAG-1-5	high-confidence	6497	2344	8841	5397	3539	4696	4045	17677
tRNA-Leu-CAG-2-1	high-confidence	7140	2514	9654	9828	6098	8629	6876	31431
tRNA-Leu-CAG-2-2	high-confidence	2504	940	3444	1740	1236	1464	1228	5668
tRNA-Leu-CAG-2-3	high-confidence	7217	2664	9881	5069	3586	4932	3853	17440
tRNA-Leu-CAG-3-1	high-confidence	3	0	3	0	0	0	0	0
tRNA-Leu-CAG-4-1	high-confidence	0	1	1	3	0	1	1	5
tRNA-Leu-TAA-1-1	high-confidence	3626	1106	4732	1267	1036	1307	1042	4652
tRNA-Leu-TAA-2-1	high-confidence	2772	970	3742	4669	3171	4787	3434	16061
tRNA-Leu-TAA-3-1	high-confidence	127	22	149	149	120	140	105	514
tRNA-Leu-TAA-4-1	high-confidence	0	0	0	0	0	0	0	0
tRNA-Leu-TAA-5-1	low-confidence	0	0	0	0	0	0	0	0
tRNA-Leu-TAA-5-2	low-confidence	0	0	0	0	0	0	0	0
tRNA-Leu-TAA-5-3	low-confidence	0	0	0	0	0	0	0	0
tRNA-Leu-TAG-1-1	high-confidence	5066	1733	6799	4281	2945	3977	3390	14593
tRNA-Leu-TAG-2-1	high-confidence	1400	384	1784	216	155	230	180	781
tRNA-Leu-TAG-3-1	high-confidence	8103	3072	11175	11303	7353	10143	7953	36752
tRNA-Lys-CTT-10-1	low-confidence	2	1	3	0	0	0	0	0
tRNA-Lys-CTT-1-1	high-confidence	5	2	7	8	5	8	5	26
tRNA-Lys-CTT-11-1	low-confidence	0	1	1	0	0	0	0	0
tRNA-Lys-CTT-12-1	high-confidence	0	1	1	1	0	0	1	2
tRNA-Lys-CTT-13-1	high-confidence	0	0	0	0	0	1	0	1
tRNA-Lys-CTT-14-1	high-confidence	0	1	1	0	0	0	0	0
tRNA-Lys-CTT-15-1	low-confidence	2	0	2	0	0	1	0	1
tRNA-Lys-CTT-16-1	low-confidence	0	2	2	0	0	0	0	0
tRNA-Lys-CTT-17-1	low-confidence	2	0	2	0	0	0	0	0
tRNA-Lys-CTT-18-1	low-confidence	0	1	1	0	0	1	0	1
tRNA-Lys-CTT-19-1	low-confidence	0	1	1	0	0	0	0	0
tRNA-Lys-CTT-2-1	high-confidence	2290	996	3286	553	499	574	494	2120
tRNA-Lys-CTT-2-2	high-confidence	4498	1788	6286	1677	1370	1977	1515	6539
tRNA-Lys-CTT-3-1	high-confidence	56	17	73	146	103	122	96	467
tRNA-Lys-CTT-3-2	high-confidence	4819	1683	6502	7328	4518	6705	5377	23928
tRNA-Lys-CTT-3-3	high-confidence	5488	2124	7612	4942	3499	4794	3903	17138
tRNA-Lys-CTT-3-4	high-confidence	4062	1359	5421	3743	2350	3396	2777	12266
tRNA-Lys-CTT-3-5	high-confidence	41	14	55	50	47	43	47	187
tRNA-Lys-CTT-3-6	high-confidence	69	20	89	78	34	59	68	239
tRNA-Lys-CTT-3-7	high-confidence	4185	1691	5876	3495	2342	3377	2641	11855
tRNA-Lys-CTT-4-1	high-confidence	0	0	0	1	0	0	0	1
tRNA-Lys-CTT-5-1	high-confidence	0	0	0	0	0	0	0	0
tRNA-Lys-CTT-6-1	high-confidence	1	0	1	0	0	0	0	0
tRNA-Lys-CTT-7-1	high-confidence	1	0	1	2	0	0	0	2
tRNA-Lys-CTT-8-1	high-confidence	0	0	0	2	0	0	0	2
tRNA-Lys-CTT-9-1	high-confidence	0	2	2	0	0	0	0	0
tRNA-Lys-TTT-1-1	high-confidence	2667	905	3572	3885	2519	3326	2634	12364
tRNA-Lys-TTT-1-2	high-confidence	358	128	486	1411	987	1287	1005	4690
tRNA-Lys-TTT-1-3	high-confidence	6903	2382	9285	5368	3723	5023	4098	18212
tRNA-Lys-TTT-1-4	high-confidence	4932	1811	6743	5964	3887	5231	4259	19341
tRNA-Lys-TTT-1-5	high-confidence	4831	1605	6436	4311	2901	3975	3348	14535
tRNA-Lys-TTT-1-6	high-confidence	3429	917	4346	1285	898	1246	906	4335
tRNA-Lys-TTT-2-1	high-confidence	107	19	126	17	5	9	10	41
tRNA-Lys-TTT-2-2	high-confidence	80	21	101	100	72	97	94	363
tRNA-Lys-TTT-3-1	high-confidence	150	27	177	118	58	96	90	362
tRNA-Lys-TTT-4-1	high-confidence	0	0	0	0	0	0	0	0
tRNA-Lys-TTT-4-2	high-confidence	1	0	1	0	0	0	0	0
tRNA-Lys-TTT-4-3	high-confidence	0	0	0	0	0	0	0	0
tRNA-Lys-TTT-5-1	high-confidence	5	1	6	0	1	2	1	4
tRNA-Lys-TTT-7-1	low-confidence	1	1	2	0	0	0	0	0
tRNA-Lys-TTT-6-1	low-confidence	0	2	2	0	1	0	0	1
tRNA-Met-CAT-1-1	high-confidence	6099	2306	8405	2054	1619	1952	1496	7121
tRNA-Met-CAT-1-2	high-confidence	7278	2753	10031	7949	5124	7037	5439	25549
tRNA-Met-CAT-2-1	high-confidence	1923	549	2472	1150	826	1063	957	3996
tRNA-Met-CAT-2-2	high-confidence	6139	2223	8362	4844	2799	4103	3366	15112
tRNA-Met-CAT-3-1	high-confidence	2418	766	3184	1979	1243	1612	1385	6219
tRNA-Met-CAT-4-1	high-confidence	90	27	117	69	63	56	59	247
tRNA-Met-CAT-5-1	high-confidence	2	0	2	1	1	0	1	3
tRNA-Met-CAT-6-1	high-confidence	1	0	1	0	0	0	0	0
tRNA-Met-CAT-7-1	low-confidence	3	0	3	0	0	0	0	0
tRNA-Phe-GAA-1-1	high-confidence	5946	2067	8013	2960	2264	2967	2387	10578
tRNA-Phe-GAA-1-2	high-confidence	3770	1335	5105	2716	1834	2394	1987	8931
tRNA-Phe-GAA-1-3	high-confidence	6245	2272	8517	4314	2872	3896	3252	14334
tRNA-Phe-GAA-1-4	high-confidence	2150	739	2889	1325	1016	1459	1110	4910
tRNA-Phe-GAA-1-5	high-confidence	2450	645	3095	932	590	744	644	2910
tRNA-Phe-GAA-2-1	high-confidence	77	24	101	235	170	216	175	796
tRNA-Phe-GAA-3-1	high-confidence	2422	757	3179	561	445	546	508	2060
tRNA-Pro-AGG-1-1	high-confidence	6910	2659	9569	9870	6456	9130	6965	32421
tRNA-Pro-AGG-1-2	high-confidence	616	202	818	458	382	418	361	1619
tRNA-Pro-AGG-1-3	high-confidence	907	307	1214	90	88	92	80	350
tRNA-Pro-AGG-1-4	high-confidence	4530	1672	6202	3849	2749	3602	3012	13212
tRNA-Pro-AGG-1-5	high-confidence	5169	1663	6832	3101	1899	2911	2301	10212
tRNA-Pro-AGG-1-6	high-confidence	5925	2488	8413	6861	4586	6399	5050	22896
tRNA-Pro-AGG-2-1	low-confidence	0	2	2	0	0	0	0	0
tRNA-Pro-AGG-3-1	low-confidence	1	0	1	1	0	0	0	1
tRNA-Pro-CGG-1-1	high-confidence	6974	2662	9636	7882	5182	7250	5843	26157
tRNA-Pro-CGG-1-2	high-confidence	5666	2062	7728	4901	2986	4014	3262	15163
tRNA-Pro-CGG-1-3	high-confidence	318	77	395	492	349	394	350	1585
tRNA-Pro-GGG-1-1	low-confidence	4	1	5	12	8	7	5	32
tRNA-Pro-TGG-1-1	high-confidence	5743	2149	7892	5093	3404	4336	3396	16229
tRNA-Pro-TGG-2-1	high-confidence	904	280	1184	707	503	664	537	2411
tRNA-Pro-TGG-2-2	high-confidence	6103	2334	8437	4607	2945	4261	3469	15282
tRNA-Pro-TGG-2-3	high-confidence	4174	1353	5527	3769	2370	3319	2607	12065
tRNA-Pro-TGG-2-4	high-confidence	4252	1710	5962	5765	3557	4968	4174	18464
tRNA-Pro-TGG-3-1	high-confidence	0	0	0	1	0	0	0	1
tRNA-Pro-TGG-4-1	high-confidence	0	0	0	0	2	0	0	2
tRNA-Pro-TGG-5-1	low-confidence	20	5	25	7	12	7	7	33
tRNA-SeC-TCA-1-1	high-confidence	2742	1103	3845	1210	1034	1389	1212	4845
tRNA-Ser-AGA-1-1	high-confidence	883	260	1143	89	65	85	69	308
tRNA-Ser-AGA-2-1	high-confidence	2292	762	3054	2246	1815	2482	1956	8499
tRNA-Ser-AGA-2-2	high-confidence	5614	1999	7613	4866	3364	4605	3807	16642
tRNA-Ser-AGA-2-3	high-confidence	1630	386	2016	87	78	112	112	389
tRNA-Ser-AGA-2-4	high-confidence	85	14	99	129	80	126	94	429
tRNA-Ser-AGA-2-5	high-confidence	3010	786	3796	3534	2276	2922	2525	11257
tRNA-Ser-AGA-2-6	high-confidence	1155	239	1394	1087	626	841	744	3298
tRNA-Ser-AGA-3-1	high-confidence	0	0	0	0	2	0	0	2
tRNA-Ser-AGA-5-1	low-confidence	1	0	1	0	0	1	0	1
tRNA-Ser-CGA-1-1	high-confidence	1257	815	2072	2521	1809	2404	1809	8543
tRNA-Ser-CGA-2-1	high-confidence	4360	1554	5914	4183	2885	3825	2866	13759
tRNA-Ser-CGA-3-1	high-confidence	4572	1468	6040	2994	1827	2578	2160	9559
tRNA-Ser-GCT-1-1	high-confidence	492	99	591	352	217	313	254	1136
tRNA-Ser-GCT-2-1	high-confidence	6881	2558	9439	2852	2433	3139	2280	10704
tRNA-Ser-GCT-3-1	high-confidence	1371	443	1814	5323	3634	4723	3680	17360
tRNA-Ser-GCT-4-1	high-confidence	5696	2140	7836	4104	2999	4126	3207	14436
tRNA-Ser-GCT-4-2	high-confidence	2446	651	3097	221	223	304	270	1018
tRNA-Ser-GCT-4-3	high-confidence	3287	909	4196	1472	966	1418	1083	4939
tRNA-Ser-GCT-5-1	high-confidence	5	1	6	0	2	3	2	7
tRNA-Ser-GCT-6-1	low-confidence	2	0	2	0	0	0	1	1
tRNA-Ser-GGA-1-1	low-confidence	1	3	4	0	0	0	1	1
tRNA-Ser-TGA-1-1	high-confidence	4740	1757	6497	3025	2290	3237	2359	10911
tRNA-Ser-TGA-2-1	high-confidence	277	76	353	81	50	79	71	281
tRNA-Ser-TGA-2-2	high-confidence	2885	1080	3965	1772	1190	1742	1318	6022
tRNA-Sup-TCA-1-1	low-confidence	1	1	2	0	0	0	0	0
tRNA-Sup-TTA-1-1	low-confidence	3	2	5	4	0	4	3	11
tRNA-Thr-AGT-1-1	high-confidence	4611	1677	6288	3584	2498	3542	2666	12290
tRNA-Thr-AGT-1-2	high-confidence	5338	1727	7065	5466	3622	4870	4181	18139
tRNA-Thr-AGT-1-3	high-confidence	1691	481	2172	614	471	618	513	2216
tRNA-Thr-AGT-2-1	high-confidence	5539	1671	7210	5447	3506	4909	4192	18054
tRNA-Thr-AGT-3-1	high-confidence	477	315	792	1674	1314	1509	1079	5576
tRNA-Thr-AGT-4-1	high-confidence	2490	699	3189	6009	3751	4976	4178	18914
tRNA-Thr-AGT-5-1	high-confidence	25	4	29	152	105	116	132	505
tRNA-Thr-AGT-6-1	high-confidence	49	17	66	111	92	113	103	419
tRNA-Thr-AGT-7-1	high-confidence	1	0	1	0	0	0	1	1
tRNA-Thr-AGT-9-1	low-confidence	1	0	1	0	1	0	0	1
tRNA-Thr-CGT-1-1	high-confidence	3152	1125	4277	2106	1407	2175	1514	7202
tRNA-Thr-CGT-2-1	high-confidence	3277	1129	4406	952	681	1022	648	3303
tRNA-Thr-CGT-3-1	high-confidence	158	63	221	1274	900	1044	998	4216
tRNA-Thr-CGT-4-1	high-confidence	126	34	160	744	444	528	473	2189
tRNA-Thr-TGT-1-1	high-confidence	79	19	98	4519	2946	4209	3171	14845
tRNA-Thr-TGT-2-1	high-confidence	3769	1083	4852	3946	2298	3552	2863	12659
tRNA-Thr-TGT-3-1	high-confidence	6227	2327	8554	7928	5092	7007	5750	25777
tRNA-Thr-TGT-3-2	high-confidence	6263	2302	8565	8220	5155	7438	6123	26936
tRNA-Trp-CCA-1-1	high-confidence	132	52	184	2794	1921	2441	2068	9224
tRNA-Trp-CCA-2-1	high-confidence	3962	1426	5388	2990	2089	2896	2175	10150
tRNA-Trp-CCA-3-1	high-confidence	4761	1725	6486	3245	2337	3161	2550	11293
tRNA-Trp-CCA-3-2	high-confidence	2799	975	3774	2202	1597	2162	1795	7756
tRNA-Trp-CCA-4-1	high-confidence	568	142	710	146	132	172	129	579
tRNA-Trp-CCA-4-2	high-confidence	1912	582	2494	176	139	208	179	702
tRNA-Trp-CCA-5-1	high-confidence	4612	1602	6214	6329	4376	5989	4800	21494
tRNA-Trp-CCA-6-1	high-confidence	6	0	6	0	0	1	1	2
tRNA-Tyr-GTA-1-1	high-confidence	2529	615	3144	2602	1661	2173	2027	8463
tRNA-Tyr-GTA-1-2	high-confidence	978	260	1238	536	380	508	421	1845
tRNA-Tyr-GTA-1-3	high-confidence	318	76	394	335	219	244	216	1014
tRNA-Tyr-GTA-1-4	high-confidence	6089	2094	8183	1308	931	1270	1063	4572
tRNA-Tyr-GTA-1-5	high-confidence	5821	1493	7314	3639	2329	2816	2394	11178
tRNA-Tyr-GTA-2-1	high-confidence	6854	2643	9497	6714	4540	6200	5167	22621
tRNA-Tyr-GTA-3-1	high-confidence	5531	1997	7528	5871	4133	5366	4584	19954
tRNA-Tyr-GTA-3-2	high-confidence	6655	2213	8868	9227	5748	7936	6424	29335
tRNA-Tyr-GTA-4-1	high-confidence	5230	1711	6941	3026	1922	2679	2260	9887
tRNA-Tyr-GTA-5-1	high-confidence	42	5	47	155	83	101	72	411
tRNA-Val-AAC-1-1	high-confidence	5372	1947	7319	6665	4465	6454	5215	22799
tRNA-Val-AAC-1-2	high-confidence	6379	2364	8743	5188	3701	5140	3981	18010
tRNA-Val-AAC-2-1	high-confidence	35	16	51	159	122	174	178	633
tRNA-Val-AAC-2-2	high-confidence	110	34	144	406	274	340	290	1310
tRNA-Val-AAC-3-1	high-confidence	158	43	201	266	172	245	176	859
tRNA-Val-AAC-4-1	high-confidence	192	54	246	180	147	177	157	661
tRNA-Val-AAC-5-1	high-confidence	4715	1447	6162	893	507	712	609	2721
tRNA-Val-AAC-6-1	low-confidence	1	2	3	1	2	0	0	3
tRNA-Val-CAC-1-1	high-confidence	187	63	250	159	123	172	184	638
tRNA-Val-CAC-2-1	high-confidence	5679	2233	7912	3975	2805	3867	3230	13877
tRNA-Val-CAC-2-2	high-confidence	67	16	83	21	13	28	18	80
tRNA-Val-CAC-2-3	high-confidence	7798	2749	10547	7770	5141	6894	5814	25619
tRNA-Val-CAC-2-4	high-confidence	2905	909	3814	1146	843	1113	921	4023
tRNA-Val-CAC-2-5	high-confidence	5789	2112	7901	3624	2561	3505	2762	12452
tRNA-Val-CAC-3-1	high-confidence	327	105	432	257	233	312	258	1060
tRNA-Val-CAC-4-1	high-confidence	0	1	1	0	0	0	0	0
tRNA-Val-CAC-5-1	high-confidence	18	1	19	124	102	110	94	430
tRNA-Val-CAC-6-1	low-confidence	4	1	5	0	3	0	2	5
tRNA-Val-CAC-7-1	high-confidence	2	2	4	0	0	2	0	2
tRNA-Val-CAC-8-1	low-confidence	1	0	1	0	1	1	1	3
tRNA-Val-GAC-1-1	low-confidence	1	2	3	0	0	0	1	1
tRNA-Val-TAC-1-1	high-confidence	4395	1530	5925	2928	1911	2590	2233	9662
tRNA-Val-TAC-1-2	high-confidence	1864	470	2334	686	425	647	534	2292
tRNA-Val-TAC-1-3	high-confidence	3659	1331	4990	2984	2110	2914	2258	10266

## Sheet: D, Comparison to QuantM-seq
Supplementary Table S1D: Comparison of tRNA abundances obtained by Pol III ChIP-Seq to QuantM-tRNA seq
	Average reads mapped to tRNA				% contribution to global tRNA pool				% contribution to tRNA family (anticodon)
	Liver		Cerebellum		Liver		Cerebellum		Liver		Cerebellum
tRNAs	QuantM-tRNA seq	POLR3A FLAG ChIP-seq	QuantM-tRNA seq	POLR3A FLAG ChIP-seq	QuantM-tRNA seq	POLR3A FLAG ChIP-seq	QuantM-tRNA seq	POLR3A FLAG ChIP-seq	QuantM-tRNA seq	POLR3A FLAG ChIP-seq	QuantM-tRNA seq	POLR3A FLAG ChIP-seq
Ala-AGC-1-1	14	33	34.6667	625	0.0099218	0.00210902	0.0247835	0.00944097	0.193726	0.0681931	0.559349	0.352355
Ala-AGC-10-1	278	13	924.667	65.25	0.000499659	0.00535366	0.00092916	0.0904308	0.00975596	0.173106	0.0209705	3.37505
Ala-AGC-2-1;2-2	32162	5208	14396.3	4798	1.14786	0.844905	0.38586	0.694219	22.4122	27.3192	8.70862	25.9096
Ala-AGC-3-1	6577	347.5	16724	2380.25	0.234733	0.0563756	0.448248	0.344397	4.58321	1.82286	10.1167	12.8535
Ala-AGC-4-1;4-2	83152	8448	98419.3	6694.75	2.96769	1.37054	2.6379	0.968658	57.9448	44.3151	59.5357	36.1522
Ala-AGC-5-1;5-2;5-3	2555.67	181.5	10367	541	0.0912115	0.0294451	0.277863	0.0782769	1.78093	0.952081	6.2712	2.92144
Ala-AGC-6-1	16738.3	3226	19979	850.25	0.59739	0.523361	0.535491	0.123022	11.6642	16.9224	12.0857	4.59142
Ala-AGC-7-1	2022.33	1602.5	4460.67	2561	0.0721769	0.259977	0.119558	0.370549	1.40927	8.40612	2.69834	13.8296
Ala-AGC-8-1	2.66667	4	5.66667	2.75	9.51731e-05	0.000648928	0.000151882	0.000397895	0.00185828	0.0209825	0.00342788	0.0148502
Ala-CGC-1-1;1-2	4106.33	3064.5	4757.33	3655.75	0.146555	0.49716	0.127509	0.528948	38.6115	53.1708	37.1241	47.2441
Ala-CGC-2-1	6483.33	2697	7981.33	4081.5	0.23139	0.43754	0.213921	0.590549	60.9622	46.7945	62.2828	52.7462
Ala-CGC-3-1;3-2;3-3	7.33333	0	40.6667	0	0.000261726	0	0.00108998	0	0.0689547	0	0.317345	0
Ala-CGC-4-1	5	1.5	4	0.25	0.00017845	0.000243348	0.000107211	3.61723e-05	0.0470146	0.0260259	0.0312142	0.00323081
Ala-CGC-5-1	17	0.5	16.3333	0.5	0.000606729	8.1116e-05	0.000437777	7.23446e-05	0.15985	0.00867528	0.127458	0.00646162
Ala-CGC-6-1	7	0	9	0	0.000249829	0	0.000241224	0	0.0658204	0	0.070232	0
Ala-CGC-7-1	9	0	6	0	0.000321209	0	0.000160816	0	0.0846262	0	0.0468214	0
Ala-TGC-1-1	3850.33	89	4891.33	236.5	0.137418	0.0144387	0.131101	0.034219	9.56296	0.786949	12.4978	3.17237
Ala-TGC-2-1;3-1	22741.3	7878.5	19585	5600.5	0.811636	1.27815	0.524931	0.810332	56.482	69.6627	50.0413	75.1241
Ala-TGC-4-1	13184	3341	7845.67	779.5	0.470536	0.542017	0.210285	0.112785	32.7447	29.5415	20.0463	10.4561
Ala-TGC-5-1;5-2;5-3	24.6667	0	134	3.5	0.000880351	0	0.00359156	0.000506412	0.0612639	0	0.342381	0.0469484
Ala-TGC-6-1	443	1	6332.67	832.25	0.0158106	0.000162232	0.169732	0.120418	1.10027	0.00884212	16.1805	11.1636
Ala-TGC-7-1;7-2	13.3333	0	311.667	1.5	0.000475866	0	0.0083535	0.000217034	0.0331156	0	0.796334	0.0201207
Ala-TGC-8-1	6.33333	0	37.3333	1.25	0.000226036	0	0.00100063	0.000180862	0.0157299	0	0.0953898	0.0167673
Arg-ACG-1-1;1-2;1-3	25609.7	5986.5	49996	5935.75	0.914007	0.971202	1.34003	0.858839	33.5401	44.6371	37.7588	57.5393
Arg-ACG-2-1	13909.7	943.5	16075.3	250.5	0.496435	0.153066	0.430862	0.0362447	18.217	7.03501	12.1407	2.42827
Arg-ACG-3-1;3-2	36836	6481.5	66337.7	4129.75	1.31467	1.05151	1.77803	0.597531	48.2429	48.3279	50.1006	40.0325
Arg-CCG-1-1	13758.7	1661.5	14880.7	1123.25	0.491046	0.269549	0.398842	0.162522	36.874	20.8325	23.558	9.42699
Arg-CCG-2-1	5977.67	2410	12565	4128	0.213342	0.390979	0.336776	0.597277	16.0205	30.2175	19.892	34.6447
Arg-CCG-3-1	17576.3	3904	35720.3	6664	0.627298	0.633354	0.957401	0.964209	47.1055	48.9499	56.5499	55.9283
Arg-CCT-1-1	8886.67	2838.5	4415.33	1618.5	0.317164	0.460496	0.118343	0.23418	25.2862	24.1369	9.68586	13.268
Arg-CCT-2-1;2-2	7730.67	2047	4796	871.75	0.275907	0.332089	0.128546	0.126133	21.9969	17.4065	10.5209	7.14637
Arg-CCT-3-1	2126	1487	2586.33	2323	0.0758768	0.241239	0.0693207	0.336113	6.04934	12.6446	5.67361	19.0433
Arg-CCT-4-1	16401	5387.5	33787.7	7385.25	0.58535	0.874025	0.9056	1.06857	46.6676	45.8121	74.1196	60.5423
Arg-TCG-1-1	38145.3	4104	60417.3	5819.5	1.3614	0.6658	1.61935	0.842019	30.9663	34.8579	34.4488	36.0726
Arg-TCG-2-1	28111	3644	25674	2730.5	1.00328	0.591174	0.688132	0.395074	22.8205	30.9509	14.6388	16.9252
Arg-TCG-3-1;3-2	25384.7	1312	74730.7	5676	0.905977	0.212848	2.00298	0.821256	20.6072	11.1437	42.61	35.1831
Arg-TCG-4-1	31542.3	2713.5	14561	1906.75	1.12574	0.440217	0.390274	0.275886	25.606	23.0475	8.3024	11.8191
Arg-TCT-1-1	29582	3243	23800	577	1.05578	0.526119	0.637904	0.0834857	55.6394	39.4982	51.2821	8.03062
Arg-TCT-2-1	15984.7	1724	7912.67	775.75	0.570491	0.279688	0.212081	0.112243	30.0648	20.9975	17.0495	10.7968
Arg-TCT-3-1	6528.33	3020.5	10236.3	1962.5	0.232996	0.490022	0.274361	0.283953	12.2788	36.7883	22.0563	27.3138
Arg-TCT-4-1	14.6667	4	2495	3780	0.000523452	0.000648928	0.0668727	0.546925	0.0275859	0.0487181	5.376	52.6096
Arg-TCT-5-1	1057.67	219	1966	89.75	0.037748	0.0355288	0.0526941	0.0129859	1.98932	2.66732	4.23616	1.24913
Asn-GTT-1-1	101	4.5	445.333	3.5	0.00360468	0.000730044	0.0119361	0.000506412	0.055928	0.0234895	0.208376	0.0198553
Asn-GTT-2-1	344.667	4.5	930	8.25	0.0123011	0.000730044	0.0249265	0.00119369	0.190857	0.0234895	0.435157	0.0468019
Asn-GTT-3-1;3-2;3-3;3-4;3-5;3-6;3-7;3-8;3-9	180141	19147.5	212337	17615	6.42922	3.10634	5.6912	2.5487	99.7517	99.9478	99.3548	99.9291
Asn-GTT-4-1	2.33333	0.5	3.33333	0.25	8.32765e-05	8.1116e-05	8.93423e-05	3.61723e-05	0.00129207	0.00260994	0.0015597	0.00141824
Asn-GTT-5-1	0.333333	0.5	0.333333	0.5	1.18966e-05	8.1116e-05	8.93423e-06	7.23446e-05	0.000184581	0.00260994	0.00015597	0.00283648
Asp-GTC-1-1;1-10;1-11;1-12;1-13;1-2;1-3;1-4;1-5;1-6;1-7;1-8;1-9	134558	27271	203759	25515	4.80235	4.42423	5.46129	3.69175	85.5105	88.1188	82.2562	77.8579
Asp-GTC-2-1	22693	3674.5	43839.3	7256.25	0.809911	0.596122	1.17501	1.0499	14.4213	11.8731	17.6977	22.1421
Asp-GTC-3-1	101.333	2	110.333	0	0.00361658	0.000324464	0.00295723	0	0.0643967	0.00646245	0.0445409	0
Asp-GTC-4-1	6	0.5	4	0	0.000214139	8.1116e-05	0.000107211	0	0.00381296	0.00161561	0.00161477	0
Cys-GCA-1-1;1-2	22.3333	0	27.3333	0.25	8.32765e-05	0.138141	7.14738e-05	0.0788557	0.0351847	4.7138	0.0499938	2.41009
Cys-GCA-10-1	2.33333	851.5	2.66667	545	0.000797075	0	0.000732607	3.61723e-05	0.336768	0	0.512436	0.00110555
Cys-GCA-11-1	2	1	1.33333	0	7.13798e-05	0.000162232	3.57369e-05	0	0.0301583	0.00553587	0.0249969	0
Cys-GCA-12-1	14.6667	2	13	0.5	0.000523452	0.000324464	0.000348435	7.23446e-05	0.221161	0.0110717	0.24372	0.00221109
Cys-GCA-13-1	1.33333	0	2.33333	0.25	4.75866e-05	0	6.25396e-05	3.61723e-05	0.0201056	0	0.0437445	0.00110555
Cys-GCA-14-1	12.6667	3.5	15.3333	0.5	0.000452072	0.000567812	0.000410974	7.23446e-05	0.191003	0.0193756	0.287464	0.00221109
Cys-GCA-15-1	16	1.5	26.3333	1.5	0.000571039	0.000243348	0.000705804	0.000217034	0.241267	0.00830381	0.493688	0.00663328
Cys-GCA-16-1	1.66667	0.5	2	0.5	5.94832e-05	8.1116e-05	5.36054e-05	7.23446e-05	0.0251319	0.00276794	0.0374953	0.00221109
Cys-GCA-17-1	14.6667	0	18.6667	1	0.000523452	0	0.000500317	0.000144689	0.221161	0	0.349956	0.00442219
Cys-GCA-18-1	9.33333	0.5	8	0.25	0.000333106	8.1116e-05	0.000214421	3.61723e-05	0.140739	0.00276794	0.149981	0.00110555
Cys-GCA-19-1	0.333333	2	1	0.5	1.18966e-05	0.000324464	2.68027e-05	7.23446e-05	0.00502639	0.0110717	0.0187477	0.00221109
Cys-GCA-2-1	68.3333	1805.5	125.333	3476.25	0.00243881	0.29291	0.00335927	0.502976	1.03041	9.99502	2.34971	15.3726
Cys-GCA-21-1	1.33333	0	3.33333	0	4.75866e-05	0	8.93423e-05	0	0.0201056	0	0.0624922	0
Cys-GCA-24-1	19	0.5	19.6667	0	0.000678108	8.1116e-05	0.000527119	0	0.286504	0.00276794	0.368704	0
Cys-GCA-25-1	2.66667	0.5	3	0.25	9.51731e-05	8.1116e-05	8.0408e-05	3.61723e-05	0.0402111	0.00276794	0.056243	0.00110555
Cys-GCA-3-1;3-2;3-3;3-4	130.333	15232	254	18264.2	0.00465159	2.47112	0.00680788	2.64264	1.96532	84.3224	4.7619	80.7679
Cys-GCA-4-1;4-29	2.33333	23.5	3	56.75	8.32765e-05	0.00381245	8.0408e-05	0.00821112	0.0351847	0.130093	0.056243	0.250959
Cys-GCA-5-1	62	138.5	71	143.25	0.00221277	0.0224691	0.00190299	0.0207267	0.934908	0.766718	1.33108	0.633478
Cys-GCA-6-1	4.33333	0.5	5	0.5	0.000154656	8.1116e-05	0.000134013	7.23446e-05	0.0653431	0.00276794	0.0937383	0.00221109
Cys-GCA-7-1	47	0.5	48.3333	120.75	0.00167743	8.1116e-05	0.00129546	0.0174712	0.708721	0.00276794	0.906137	0.533979
Cys-GCA-8-1	5951.67	0	4317.67	1	0.212414	0	0.115725	0.000144689	89.7462	0	80.9461	0.00442219
Cys-GCA-9-1	245.333	0	365.667	0	0.00875593	0	0.00980085	0	3.69942	0	6.85539	0
Gln-CTG-1-1	320	706	220.333	71.25	0.0114208	0.114536	0.00590552	0.0103091	0.130171	5.91711	0.071621	0.599142
Gln-CTG-2-1;2-2;2-3;2-4	245167	10671.5	306576	11385.5	8.74999	1.73126	8.21705	1.64736	99.73	89.4397	99.6547	95.7408
Gln-CTG-3-1;3-2;3-3	222.667	408.5	604.333	262.75	0.00794695	0.0662718	0.0161978	0.0380171	0.0905773	3.42371	0.196443	2.20947
Gln-CTG-4-1	40	41	142	100	0.0014276	0.00665151	0.00380598	0.0144689	0.0162714	0.343628	0.0461581	0.840901
Gln-CTG-5-1	81	104.5	95.6667	72.5	0.00289088	0.0169532	0.00256412	0.01049	0.0329495	0.875833	0.0310972	0.609654
Gln-TTG-1-1	858	3275.5	1687.33	2483.25	0.0306219	0.531391	0.0452251	0.3593	36.1771	32.7386	42.0851	31.5063
Gln-TTG-2-1	177	47	745.667	84.25	0.00631711	0.00762491	0.0199859	0.0121901	7.46311	0.469765	18.5983	1.06893
Gln-TTG-3-1;3-2	1326	6680.5	1561	5314	0.0473248	1.08379	0.041839	0.768879	55.91	66.7716	38.9342	67.4216
Gln-TTG-4-1	0	0.5	1	0	0	8.1116e-05	2.68027e-05	0	0	0.0049975	0.0249418	0
Gln-TTG-5-1	10.6667	1.5	14.3333	0.25	0.000380692	0.000243348	0.000384172	3.61723e-05	0.449754	0.0149925	0.357499	0.00317188
Glu-CTC-1-1;1-2;1-3;1-4;1-5;1-6;1-7;1-8;1-9	99965.7	21849.5	163257	28779.8	3.56777	3.54469	4.37572	4.16412	99.931	99.9886	99.9655	100
Glu-CTC-2-1	52.6667	0.5	42	0	0.00187967	8.1116e-05	0.00112571	0	0.0526484	0.00228812	0.0257175	0
Glu-CTC-5-1	16.3333	2	14.3333	0	0.000582935	0.000324464	0.000384172	0	0.0163277	0.00915248	0.0087766	0
Glu-TTC-1-1;1-2;1-3;1-4	42234.3	7358.5	79336	11279.8	1.50734	1.19378	2.12642	1.63206	59.9162	59.1068	58.2093	59.0509
Glu-TTC-2-1;2-2	28052.7	5091	56247.3	7822	1.0012	0.825923	1.50758	1.13176	39.7972	40.8932	41.269	40.9491
Glu-TTC-3-1;3-2	202	0	711	0	0.00720936	0	0.0190567	0	0.28657	0	0.521665	0
Gly-ACC-1-1	207	1771	248.333	2618.25	0.00738781	0.287313	0.006656	0.378833	100	100	100	100
Gly-CCC-1-1;1-2	21225.7	6709	42590	10484	0.757542	1.08841	1.14153	1.51692	98.4128	99.614	95.2704	99.5112
Gly-CCC-2-1;2-2	197	0	1107.67	0	0.00703091	0	0.0296884	0	0.91339	0	2.47776	0
Gly-CCC-3-1	132	25	992.667	51.25	0.00471107	0.0040558	0.0266061	0.00741533	0.612018	0.371195	2.22052	0.486451
Gly-CCC-4-1	13.3333	1	14	0.25	0.000475866	0.000162232	0.000375238	3.61723e-05	0.06182	0.0148478	0.0313169	0.00237293
Gly-GCC-1-1;1-2;1-3	7624.33	0	9596.67	304.5	0.272112	0	0.257216	0.0440579	32.3953	0	28.4222	0.779131
Gly-GCC-2-1;2-2;2-3;2-4;2-5;2-6;2-7;2-8	3455.33	20719	1481	33673.8	0.123321	3.36129	0.0396948	4.87223	14.6815	93.713	4.38624	86.1618
Gly-GCC-3-1	508	371.5	728.333	1172.5	0.0181305	0.0602692	0.0195213	0.169648	2.15846	1.68031	2.15709	3.0001
Gly-GCC-4-1	11947.7	1018.5	21958.7	3931.25	0.426411	0.165233	0.588551	0.56881	50.7648	4.60672	65.0345	10.059
Gly-TCC-1-1;1-2;1-3;1-4;1-5;1-6;1-7	53979	14579	73099	14920.2	1.92651	2.36518	1.95925	2.1588	100	100	100	100
His-GTG-1-1	46.3333	1	546.333	5	0.00165363	0.000162232	0.0146432	0.000723446	1.3742	0.0105719	14.7897	0.0493145
His-GTG-2-1;2-2;2-3;2-4;2-5;2-6;2-7;2-8	3304.67	9455	3106.67	10102	0.117943	1.5339	0.083267	1.46165	98.0129	99.9577	84.1003	99.6351
His-GTG-3-1	20.6667	3	41	32	0.000737592	0.000486696	0.00109891	0.00463006	0.612951	0.0317158	1.10991	0.315613
Ile-AAT-1-1;1-2;1-3;1-4;1-5;1-6;1-7;1-8	27808.3	21342.5	31309	21833.8	0.992477	3.46244	0.839165	3.15911	99.6215	99.8783	99.5939	99.6929
Ile-AAT-2-1	66.3333	1	66.6667	2	0.00236743	0.000162232	0.00178685	0.000289379	0.237635	0.00467979	0.212067	0.009132
Ile-AAT-3-1	39.3333	23.5	60.6667	64.5	0.0014038	0.00381245	0.00162603	0.00933246	0.140909	0.109975	0.192981	0.294507
Ile-AAT-4-1	0	1.5	0.333333	0.75	0	0.000243348	8.93423e-06	0.000108517	0	0.00701968	0.00106033	0.0034245
Ile-TAT-1-1	16378	4081.5	14975.3	2793	0.584529	0.66215	0.401379	0.404117	53.1333	55.2824	37.6123	36.417
Ile-TAT-2-1;2-2;2-3	14442.3	3299	24837.7	4876.5	0.515446	0.535204	0.665716	0.705577	46.8537	44.6837	62.3827	63.583
Ile-TAT-3-1	4	2.5	2	0	0.00014276	0.00040558	5.36054e-05	0	0.0129768	0.0338616	0.00502323	0
iMet-CAT-1-1;1-2;1-3;1-4;1-5;1-6;1-7	44694	20476	65849	26237.8	1.59513	3.32186	1.76493	3.79632	99.3553	99.9561	99.3532	99.679
iMet-CAT-2-1	99	0	133.333	0.5	0.0035333	0	0.00357369	7.23446e-05	0.220078	0	0.201174	0.00189953
iMet-CAT-3-1	191	9	295.333	84	0.00681677	0.00146009	0.00791573	0.0121539	0.424595	0.0439346	0.4456	0.319122
Leu-AAG-1-1;1-2;1-3	2942.67	6093.5	2815.67	6019.25	0.105024	0.988561	0.0754674	0.870921	40.0218	59.3041	63.9053	83.9944
Leu-AAG-2-1	488.667	2235.5	322	951.25	0.0174405	0.36267	0.00863046	0.137636	6.64611	21.7567	7.30822	13.274
Leu-AAG-3-1	3921.33	1946	1268.33	195.75	0.139952	0.315704	0.0339947	0.0283229	53.3321	18.9392	28.7865	2.73155
Leu-CAA-1-1	2113.67	1228.5	2159.33	2048.75	0.0754366	0.199302	0.0578759	0.296432	7.06133	10.8779	7.32963	12.7238
Leu-CAA-2-1	12227	4763	13388	8802.25	0.436381	0.772711	0.358834	1.27359	40.8479	42.1747	45.4442	54.6664
Leu-CAA-3-1	15060.3	5147	12943.3	5085.75	0.537502	0.835008	0.346916	0.735853	50.3135	45.5749	43.9348	31.5851
Leu-CAA-4-1	532	155	969.667	165	0.018987	0.025146	0.0259897	0.0238737	1.7773	1.37247	3.29143	1.02473
Leu-CAG-1-1;1-2;1-3;1-4;1-5	5031	7586.5	4417.33	6748	0.179556	1.23077	0.118396	0.976363	14.9124	39.7657	12.694	33.1044
Leu-CAG-2-1;2-2;2-3	27373.7	11489.5	28914	13634.8	0.976964	1.86397	0.774973	1.9728	81.1384	60.2238	83.0894	66.8895
Leu-CAG-3-1	35.3333	1.5	37	0	0.00126104	0.000243348	0.000991699	0	0.104732	0.00786246	0.106326	0
Leu-CAG-4-1	1297	0.5	1430.33	1.25	0.0462898	8.1116e-05	0.0383368	0.000180862	3.84444	0.00262082	4.11031	0.00613226
Leu-TAA-1-1	28215	2366	16748.3	1163	1.00699	0.383841	0.4489	0.168274	35.1027	54.8765	14.0833	21.9155
Leu-TAA-2-1	52160.7	1871	102167	4015.25	1.86161	0.303536	2.73834	0.580964	64.8939	43.3956	85.9097	75.6631
Leu-TAA-3-1	1.33333	74.5	7.33333	128.5	4.75866e-05	0.0120863	0.000196553	0.0185926	0.00165882	1.72794	0.00616644	2.42144
Leu-TAA-4-1	1.33333	0	1	0	4.75866e-05	0	2.68027e-05	0	0.00165882	0	0.000840878	0
Leu-TAG-1-1	7922	3399.5	6859.33	3648.25	0.282736	0.551508	0.183849	0.527863	38.6942	34.4114	33.0326	27.9956
Leu-TAG-2-1	2577.67	892	1323.67	195.25	0.0919967	0.144711	0.0354778	0.0282506	12.5904	9.02925	6.37441	1.49829
Leu-TAG-3-1	9973.67	5587.5	12582.3	9188	0.355959	0.906472	0.33724	1.32941	48.7154	56.5594	60.593	70.5061
Lys-CTT-1-1	571.333	3.5	1307.67	6.5	0.0203908	0.000567812	0.035049	0.00094048	1.1113	0.0198802	1.25071	0.0347719
Lys-CTT-12-1	0	0.5	0	0.5	0	8.1116e-05	0	7.23446e-05	0	0.00284002	0	0.00267476
Lys-CTT-13-1	0.333333	0	1.33333	0.25	1.18966e-05	0	3.57369e-05	3.61723e-05	0.000648365	0	0.00127526	0.00133738
Lys-CTT-14-1	28.3333	0.5	49	0	0.00101121	8.1116e-05	0.00131333	0	0.0551111	0.00284002	0.0468657	0
Lys-CTT-2-1;2-2	18711.7	4786	25770.7	2164.75	0.667818	0.776443	0.690723	0.313216	36.396	27.1847	24.6482	11.5804
Lys-CTT-3-1;3-2;3-3;3-4;3-5;3-6;3-7	31499.7	12814	76176.7	16520	1.12422	2.07884	2.04174	2.39027	61.2699	72.7841	72.8587	88.3741
Lys-CTT-4-1	568	0	1211	0.25	0.0202719	0	0.032458	3.61723e-05	1.10481	0	1.15825	0.00133738
Lys-CTT-5-1	1.33333	0	2.66667	0	4.75866e-05	0	7.14738e-05	0	0.00259346	0	0.00255052	0
Lys-CTT-6-1	29	0.5	33	0	0.00103501	8.1116e-05	0.000884488	0	0.0564078	0.00284002	0.0315626	0
Lys-CTT-7-1	1	0.5	1.33333	0.5	3.56899e-05	8.1116e-05	3.57369e-05	7.23446e-05	0.0019451	0.00284002	0.00127526	0.00267476
Lys-CTT-8-1	0.666667	0	0.666667	0.5	2.37933e-05	0	1.78685e-05	7.23446e-05	0.00129673	0	0.000637629	0.00267476
Lys-TTT-1-1;1-2;1-3;1-4;1-5;1-6	115686	15434	182690	18369.2	4.12884	2.50389	4.89657	2.65783	42.4192	98.686	42.0566	98.9629
Lys-TTT-2-1;2-2	2485.67	113.5	12899	101	0.0887132	0.0184133	0.345728	0.0146136	0.911431	0.725727	2.96945	0.54413
Lys-TTT-3-1	164.667	88.5	1366.33	90.5	0.00587694	0.0143575	0.0366214	0.0130944	0.0603791	0.565875	0.314541	0.487562
Lys-TTT-4-1;4-2;4-3	1.66667	0.5	2.33333	0	5.94832e-05	8.1116e-05	6.25396e-05	0	0.000611124	0.00319703	0.000537152	0
Lys-TTT-5-1	154383	3	237432	1	5.50992	0.000486696	6.36382	0.000144689	56.6083	0.0191822	54.6588	0.00538742
Met-CAT-1-1;1-2	118003	9218	127655	8167.5	4.21152	1.49546	3.42151	1.18175	76.9199	56.5973	76.4196	56.0887
Met-CAT-2-1;2-2	25984	5417	27689	4777	0.927367	0.878811	0.742139	0.691181	16.9376	33.2597	16.5757	32.8051
Met-CAT-3-1	8806.33	1592	10013.7	1554.75	0.314297	0.258273	0.268393	0.224956	5.74038	9.77467	5.99458	10.6769
Met-CAT-4-1	481	58.5	1561.67	61.75	0.0171668	0.00949058	0.0418569	0.00893456	0.313538	0.359182	0.934876	0.424056
Met-CAT-5-1	58	1	47.6667	0.75	0.00207002	0.000162232	0.00127759	0.000108517	0.0378071	0.00613987	0.0285352	0.00515048
Met-CAT-6-1	78	0.5	78	0	0.00278381	8.1116e-05	0.00209061	0	0.050844	0.00306993	0.0466939	0
Phe-GAA-1-1;1-2;1-3;1-4;1-5	113150	13809.5	114412	10415.8	4.0383	2.24034	3.06655	1.50705	90.5407	89.3848	87.854	93.5848
Phe-GAA-2-1	1614	50.5	7722.33	199	0.0576035	0.00819272	0.206979	0.0287932	1.2915	0.326871	5.92978	1.788
Phe-GAA-3-1	10207.3	1589.5	8095.33	515	0.364299	0.257868	0.216977	0.074515	8.16776	10.2884	6.2162	4.62724
Pro-AGG-1-1;1-2;1-3;1-4;1-5;1-6	662.333	16524	941.667	20177.5	0.0236386	2.68072	0.0252392	2.91947	100	100	100	100
Pro-CGG-1-1;1-2;1-3	6522	8879.5	11732.7	10726.2	0.23277	1.44054	0.314467	1.55197	100	100	100	100
Pro-TGG-1-1	7171.33	3946	12333	4057.25	0.255944	0.640168	0.330557	0.587041	40.1605	27.2119	42.4773	25.1792
Pro-TGG-2-1;2-2;2-3;2-4	10071	10555	15881	12055.5	0.359433	1.71236	0.425653	1.7443	56.3991	72.7881	54.6973	74.8161
Pro-TGG-3-1	614	0	818.667	0.25	0.0219136	0	0.0219425	3.61723e-05	3.43849	0	2.81965	0.00155149
Pro-TGG-4-1	0.333333	0	1.66667	0.5	1.18966e-05	0	4.46711e-05	7.23446e-05	0.00186672	0	0.00574033	0.00310299
SeC-TCA-1-1	8534	1922.5	14183.3	1211.25	0.304578	0.311891	0.380151	0.175255	100	100	100	100
Ser-AGA-1-1	37	571.5	30.6667	77	0.00132053	0.0927156	0.000821949	0.0111411	7.11538	5.9796	3.46647	0.754458
Ser-AGA-2-1;2-2;2-3;2-4;2-5;2-6	349	8986	731.667	10128.5	0.0124558	1.45782	0.0196106	1.46549	67.1154	94.0204	82.7054	99.2406
Ser-AGA-3-1	134	0	122.333	0.5	0.00478245	0	0.00327886	7.23446e-05	25.7692	0	13.8282	0.00489908
Ser-CGA-1-1	3001.33	1036	6116.67	2135.75	0.107117	0.168072	0.163943	0.30902	5.62311	14.7726	8.4982	26.8133
Ser-CGA-2-1	49970.7	2957	65469.3	3439.75	1.78345	0.47972	1.75475	0.497695	93.6219	42.1646	90.9599	43.1845
Ser-CGA-3-1	403	3020	390	2389.75	0.014383	0.489941	0.010453	0.345771	0.755035	43.0629	0.541847	30.0022
Ser-GCT-1-1	5363.33	295.5	5741.33	284	0.191417	0.0479396	0.153883	0.0410918	11.7269	2.19059	7.86373	2.29032
Ser-GCT-2-1	4716.67	4719.5	6493.67	2676	0.168337	0.765654	0.174048	0.387188	10.313	34.9865	8.89417	21.5806
Ser-GCT-3-1	34964.7	907	58983.7	4340	1.24789	0.147144	1.58092	0.627951	76.45	6.72375	80.7881	35
Ser-GCT-4-1;4-2;4-3	320	7564.5	566	5098.25	0.0114208	1.2272	0.0151703	0.737662	0.699678	56.0769	0.775233	41.1149
Ser-GCT-5-1	370.667	3	1225.67	1.75	0.0132291	0.000486696	0.0328512	0.000253206	0.81046	0.0222395	1.67876	0.0141129
Ser-GGA-1-1	234.333	2	229.333	0.25	0.00836334	0.000324464	0.00614675	3.61723e-05	100	100	100	100
Ser-TGA-1-1	116216	3248.5	121454	2727.75	4.14773	0.527011	3.25529	0.394676	97.6706	60.074	97.9563	63.3845
Ser-TGA-2-1;2-2	2771.67	2159	2534	1575.75	0.0989205	0.350259	0.067918	0.227994	2.32938	39.926	2.04375	36.6155
Sup-TCA-1-1	14	1	16.6667	0	0.000499659	0.000162232	0.000446711	0	100	100	100	#DIV/0!
Sup-TTA-1-1	1.33333	2.5	2.66667	2.75	4.75866e-05	0.00040558	7.14738e-05	0.000397895	100	100	100	100
Thr-AGT-1-1;1-2;1-3	38.6667	7762.5	64.3333	8161.25	0.00138001	1.25933	0.00172431	1.18085	0.177658	57.9032	0.176304	42.8896
Thr-AGT-2-1	16612	3605	22303.3	4513.5	0.592881	0.584847	0.597789	0.653055	76.3255	26.8909	61.1218	23.7197
Thr-AGT-3-1	9	396	15	1394	0.000321209	0.0642439	0.00040204	0.201697	0.0413514	2.9539	0.0411072	7.32585
Thr-AGT-4-1	3956	1594.5	8082	4728.5	0.141189	0.258679	0.216619	0.684163	18.1762	11.8939	22.1485	24.8496
Thr-AGT-5-1	429.667	14.5	2398	126.25	0.0153348	0.00235236	0.0642728	0.018267	1.97415	0.108161	6.57166	0.663478
Thr-AGT-6-1	594	33	3533.67	104.75	0.0211998	0.00535366	0.0947117	0.0151562	2.72919	0.246158	9.68393	0.55049
Thr-AGT-7-1	125.333	0.5	93.6667	0.25	0.00447314	8.1116e-05	0.00251052	3.61723e-05	0.575857	0.00372967	0.256691	0.00131382
Thr-CGT-1-1	3296	2138.5	5723	1800.5	0.117634	0.346933	0.153392	0.260513	30.2182	47.1867	29.1168	42.5902
Thr-CGT-2-1	6047.33	2203	8649.67	825.75	0.215829	0.357397	0.231834	0.119477	55.4428	48.6099	44.0067	19.5328
Thr-CGT-3-1	1387.33	110.5	4768.33	1054	0.0495138	0.0179266	0.127804	0.152502	12.7193	2.43822	24.2597	24.932
Thr-CGT-4-1	176.667	80	514.333	547.25	0.00630522	0.0129786	0.0137855	0.0791812	1.61971	1.76523	2.61676	12.945
Thr-TGT-1-1	262.667	49	10554.3	3711.25	0.00937455	0.00794937	0.282884	0.536978	45.6019	0.444062	93.1621	18.5061
Thr-TGT-2-1	138	2426	267.333	3164.75	0.00492521	0.393575	0.00716525	0.457905	23.9583	21.9856	2.35973	15.7809
Thr-TGT-3-1;3-2	175.333	8559.5	507.333	13178.2	0.00625763	1.38863	0.0135979	1.90675	30.4398	77.5703	4.47818	65.713
Trp-CCA-1-1	59.3333	92	52.3333	2306	0.0021176	0.0149253	0.00140267	0.333653	0.190043	0.72854	0.107461	15.0719
Trp-CCA-2-1	4148.67	2694	4826.33	2537.5	0.148066	0.437053	0.129359	0.367149	13.2881	21.3335	9.91034	16.585
Trp-CCA-3-1;3-2	58	5130	56	4762.25	0.00207002	0.83225	0.00150095	0.689046	0.185772	40.624	0.11499	31.1258
Trp-CCA-4-1;4-2	62.6667	1602	58.3333	320.25	0.00223657	0.259896	0.00156349	0.0463367	0.20072	12.6861	0.119781	2.09314
Trp-CCA-5-1	26837.3	3107	43657.3	5373.5	0.957822	0.504055	1.17013	0.777488	85.9592	24.6041	89.6454	35.1209
Trp-CCA-6-1	55	3	49.6667	0.5	0.00196295	0.000486696	0.0013312	7.23446e-05	0.176163	0.0237567	0.101985	0.00326797
Tyr-GTA-1-1;1-2;1-3;1-4;1-5	129986	10136.5	89353.3	6768	4.63919	1.64447	2.39491	0.979257	91.2153	38.1401	91.0075	24.7731
Tyr-GTA-2-1	110.333	4748.5	165	5655.25	0.00393779	0.770359	0.00442244	0.818254	0.0774244	17.867	0.168055	20.7
Tyr-GTA-3-1;3-2	115	8198	206	12322.2	0.00410434	1.32998	0.00552135	1.7829	0.0806991	30.8462	0.209814	45.1034
Tyr-GTA-4-1	11879.7	3470.5	8229.33	2471.75	0.423984	0.563026	0.220568	0.357636	8.33634	13.0583	8.38168	9.0474
Tyr-GTA-5-1	413.667	23.5	228.667	102.75	0.0147637	0.00381245	0.00612888	0.0148668	0.290283	0.0884223	0.2329	0.376098
Val-AAC-1-1;1-2	134.667	8031	139.333	10202.2	0.00480624	1.30289	0.00373451	1.47616	1.38356	70.2348	1.93833	86.835
Val-AAC-2-1;2-2	223.333	97.5	636.333	485.75	0.00797075	0.0158176	0.0170554	0.0702828	2.29452	0.852683	8.85231	4.13439
Val-AAC-3-1	4	100.5	7.33333	214.75	0.00014276	0.0163043	0.000196553	0.031072	0.0410959	0.878919	0.102017	1.82782
Val-AAC-4-1	1072.67	123	3373.67	165.25	0.0382834	0.0199545	0.0904233	0.0239099	11.0205	1.07569	46.9325	1.4065
Val-AAC-5-1	8298	3081	3030.33	680.25	0.296155	0.499837	0.0812211	0.0984249	85.2534	26.9448	42.1563	5.78985
Val-AAC-6-1	0.666667	1.5	1.33333	0.75	2.37933e-05	0.000243348	3.57369e-05	0.000108517	0.00684932	0.0131182	0.0185486	0.00638352
Val-CAC-1-1	764	125	2331.67	159.5	0.0272671	0.020279	0.0624949	0.0230779	2.12383	0.807415	5.74236	1.09658
Val-CAC-2-1;2-2;2-3;2-4;2-5	33625.3	15128.5	34409.7	14012.8	1.20009	2.45433	0.922271	2.02749	93.4747	97.7199	84.7431	96.339
Val-CAC-3-1	1107.67	216	3158.33	265	0.0395325	0.0350421	0.0846518	0.0383427	3.07919	1.39521	7.77825	1.8219
Val-CAC-4-1	445.333	0.5	660.333	0	0.0158939	8.1116e-05	0.0176987	0	1.23798	0.00322966	1.62625	0
Val-CAC-5-1	23.6667	9.5	29	107.5	0.000844661	0.0015412	0.000777278	0.0155541	0.0657907	0.0613636	0.0714204	0.739073
Val-CAC-7-1	6.66667	2	15.6667	0.5	0.000237933	0.000324464	0.000419909	7.23446e-05	0.0185326	0.0129186	0.0385834	0.00343755
Val-TAC-1-1;1-2;1-3	33150.3	6624.5	46974.3	5555	1.18313	1.07471	1.25904	0.803749	100	100	100	100
